# Supplementary material for: Simultaneous epigenomic profiling and regulatory activity measurement using e2MPRA
Source: Nat Commun. 2026 Jan 14;17:1724. doi: 10.1038/s41467-026-68422-3 (PMC12913623; doi:10.1038/s41467-026-68422-3)
Supplement: Supplementary file 3 — Supplementary Data [file 41467_2026_68422_MOESM3_ESM.xlsx]

## Sheet: description
Supplementary Data 1.	Pilot library design
Supplementary Data 2.	HepG2 synthetic enhancer library design
Supplementary Data 3.	WTC11 enhancer perturbation library design
Supplementary Data 4.	lentiMPRA DNA and RNA counts for the pilot library
Supplementary Data 5.	ATAC and CUT&Tag counts for the pilot library
Supplementary Data 6.	lentiMPRA DNA and RNA counts for the HepG2 library
Supplementary Data 7.	ATAC and CUT&Tag counts for the HepG2 library
Supplementary Data 8.	lentiMPRA DNA and RNA counts for the WTC11 library
Supplementary Data 9.	ATAC and CUT&Tag counts for the WTC11 library
Supplementary Data 10.	Primers used in e2MPRA
Supplementary Data 11.	Transcription factor binding motifs used in the HepG2 library

## Sheet: 1_pilotLib_design
genomic_random_01	TTTTCACAAGTTGCTTATAAGGTTGCTTACATTTCTTGTGAATAAAAACTGTATTAGAAAGATAGCCCCCTCCTTACTGGTCTGTTTGTACAGGTGTTCA
genomic_random_02	TTGGTAAGCAAATGAAAACCAAGACATATTTTTCTGCTCTTTTATTTATATTGATGAAACCTCAAAGTCTGTACTCAAATACTTATTAAAATATATCCAT
genomic_random_03	AAACTACCAGCTAGGGATAGTGAGCTGAGAAGGGATGGAGAGATGGGCTGAGAAAATTTATTTGAACATTCAAAGCACAGAGAATCAAAGGCAGACATGA
genomic_random_04	AAATTTTTTAAGAAGGATACTGGGTGTTCACCAGTGTGTTTTTATTCTTTTTTAAATGGAATTCATTAATTTGACCACAGGGGAAGGGTTGATGCTGTGT
genomic_random_05	CTTGAAGTGCAACTGTCTGTAATTGCAGAAGTGGCCTGATACAGCAGAGTTTCCGTATTCTGCTGTGGGCGGTGAGAGGAAGTTGCGAAGGGTCTTGCAG
genomic_random_06	ATTTTCTAGGCATTTCCTAGAGAAGGAAACTGTATTTTTTTTTTTACTTATCTTTAAGGCCACTGTTCAGGAATTTTTTTTTTTAATTCTATTTAAAGTG
genomic_random_07	TTAAGCTGATTTCGCAGCTCACTCACTCATCAGCGACAGCCAGCTGTATGAAGACTGTGAGATAGAGAACTTGGCTAGCTGCACTCAGGCATTTGCTTGA
genomic_random_08	GATGGGACGTGACTCCTCCTGGCCCCCGCCGCCGGCCCGCAGGTGTTGGGGTCTCTGGGCTGGGTCTCCCGGCGTTGTGGCTGCTGCCGAGGGAGATGAG
genomic_random_09	CGAATACTATGTCTTTCTCACCCCACCTTTGTCCATCCTTCAAATTCCACAGACTCACTGCTCCTCTTGGGTTTGAACCATTGTATCTGTCCCCTTGAAT
genomic_random_10	ACTTAATTGAAAGCCATTTTAAGTCTAATTCTTTGTGCAGATAATACCACAGCAGAGAATTATAAACAAAGCAATTACCACCATAATAGCCAGAAATAAA
genomic_random_11	ATGGCTGGTGACTGATAGGCTGGGAGAGTGGCAATGGCCATGTGTGGTCAGAGTGCCAGGAAATGGCCTGAAGTTCTGATGATTCAGTGGGAAGGGTAGG
genomic_random_12	GTTTTGAGTAATTGTTCAATGCATGGATGAATGTTTATAGTGATGATTGTGAGTATAAGTTAAAGTCAAATTATCCATATTAAAATTCAAAAAGATATGT
genomic_random_13	TCAAGTTAATTTATGGATTGTAGTGTATCTTTCAGTTTTTACATCAAGAATATGCCAGAAATTTTTAGGAAAAAAGATTAAAATTTTTCAAGAGATCGTA
genomic_random_14	CCAAATTGCTTGCTTTGTATCTTCCAAGTCTATAGCTGAGGTTGGGCAGGCTTTCAAGATGAGCTACTTGAACAAATAGAACTGCAGGCACAGAACCAAT
genomic_random_15	TTTCCAGGCCCAGGAGCACATGTTCACATCACTCCTTCCCCAGTCTCACAACAGACCTAAGATTTAAGAGATAGAGGGCAGGCCATGTGACGGATAAAGA
genomic_random_16	TATCAGTCCCAGACTCCCTTGTTTAGACATTTCCTGGTGATATTACCACAGGCTCAGGGAAGATAACCTAAGATTAAGCTTTTCCACTAGACACATGACA
genomic_random_17	GGAAGGATTCAAGATTGTTCAGGAGGCAGAAGGGACCACGTGGTGGTTTTTGCCTTGGTGGTGAAAAACTGGGCAGATGGTGCAATTGTGTGCTGGTGTG
genomic_random_18	GTACCATCACTGGGTGTTTAGTTTCAGATAGGATGGCAGCATTAGAATGCTGCAGATTCTGTCTGAAGGAAGATTTACACAACTGACAGGATATTCCCCC
genomic_random_19	CTCAATAATCTGATGTGGCAGTTATGTTATGTGATTGCTCAATTTTAATCAGTCATATAAATATGGAAGAGTAAGCTGAAATTTTCAGTAGTAAATACTA
genomic_random_20	TGAGATTGATTCACATTTTCATCCTTGCCCCAGCATTTTCAAAGCATCTTTTTTTTCACTTGCTAAATTACTAAACATGGCTGGCTTCCATTTCTAGTTG
genomic_random_21	GTTTATGTTTTTTTTCTTTTGTTGAGTGCAGGGGACTTTATTGATGGTACATGACAAGGTGGGGCTCCCTAGGCTTCTCCCATTTTTCAGGGGGTCTGGT
genomic_random_22	CCGGGATGGCCAGGTTGGCTGTAGGTGCCGCAGGTCAGTTATGTAGACAAGAGGGACCCAGTTTTAGAGAGCAAATCCAAGTCAGTGAGTCCAGTCTTTG
genomic_random_23	AAGAACACAATCATCTGTCAGATATTTTATTTTATTTGCTTAAGGGAAACAATCCGTGTACTATTTTTTTGCCAGTCAACTTTTCTCTCAGAGATATGTT
genomic_random_24	CCGTTGGAGTCCGCCTTCCATCACGACCTCTTCAGAGACATCTTCATCATCCTCCAAGAAACAAGCAGCGTCCATGGCCGTCGTCATCCCAGAAGCTGCC
genomic_random_25	AAGATCTCTGCACTTACTGACTCCAACTGTACTTATCCTTTGAGAAGTATGTCTTCACCTCTAAACTGTGAGGCAAAGTTCTGCCACCGATTCTACACAA
genomic_random_26	AGAAGATTGATTACATTAGAACTCCAGAACTTCTATTTATTTAAAAGATTTAAGATTTGACACAAAAGCGGTTTATTTTAGAATGTTTATTTCTATAGAT
genomic_random_27	TTTATTCTACGGGAGATCTAGAGAGGTTGTGTGCCTCTCTAGATCCCCTTCCTCCATATCCTACAGTGAGTTAATAACCAGTGGTGGGCAAGAATGCAGA
genomic_random_28	CATTCCCATCTCAGCTGAGCACTCAACCTTGATGCTTTTATGCATCTGCAGTCAGCTCATTTTCCCGCTTCTGGCTCTTCTGTAAACTTCACCACTTGCC
genomic_random_29	TTTCACCATGCATTTGATGTAAAATGTGCAAGTGCGATATGACTTCACAAAGTATCAATTGTGTGGACAATGATAACTACTGTGACACTGCTAGCACCCC
genomic_random_30	ACATATGTTCTCTATATTGAGTAAATGCACATTACTATCTCCATTTTAAAACATTCTTTCATTTTAAAAAAGGAAATAAAATGGACTTATTATAGGCATA
genomic_random_31	TTTATTCATTTTAGTGCTTGAAATGAATCATGTCATTTTGAAATTTCTTTTTTTCTCAATACGATTAAGCCTATGTTTTTTAATTTTTTCACTTTATTGA
genomic_random_32	TATGTTTGAAGCTCAGTTTCCACATCTACTTTGGTAACCTAGGAAGAAAACAAAATTTTTCATTCTATAATCACTACTATTAATACAGCATAGAAATACC
genomic_random_33	GATGTAAGGACTTCAATTGATTTGTGTAATTACAACTGGAAGATAAAAGACATTTTCTTGGCCAATAAGGTAGGAGAGAGAGTTTGTATGTTTGTGTGGT
genomic_random_34	TTCTTGGAACACCAGAGACCTCTACACTATTTTCTGTTGCTTTTTTCCTTCATTTTCAGAGATGAGATCCTGGATTGAATGACTACTATGGAAAGTGATT
genomic_random_35	CCCAGGCTCTTCCTTATTTAGTATGTTTTTATGTGGATGAATGTTATGGAAAACAAAAGTATTATAGGAAAATTAAAATGTCCTTTTTGTACATTTTTGG
genomic_random_36	CTTGACTAATGATGAAAAGTATCAAAAATGACTATTATGTGTTTATAAATCACCTCTTTTATTCTGATGCAGTTCTGGGATTTTATGCTGTTAAGTACCA
genomic_random_37	AAAAATGTAAAGAGCTATGTACTAGGGAATAAAGTATGCTTTTCTTTCAAATATTGTCGGCCATTTGTCCAATAAATATTCTTTAAGCTGGCCATGGTCA
genomic_random_38	GCCACCATTCTTTGCTTCCCAGTTGCCAAAATTCTTATGGCCACTACAGCTTTAGATAAAAACAGACTGCAGGTATATACTGATTCTTCCTGCTAAAGCG
genomic_random_39	AGATGCTGGCTTTGTCTGAAAACTCCACTTCTTATTAAATGTTATTAGCTTATTACTGGAATTTCAGACCATTTGCTTAATTAGACCTTTACATTAACTC
genomic_random_40	TCCAGCAAAACTGATGAGAAGCAGTGACACATGCAATGCACACCAAGGCTGTGCTGAACACTCCAAGATCCCATCCCTCAGAGTGCAACAGTTAGTTCAG
genomic_random_41	TCTCAGAGTGAGCGTTCTCTGGTCTCATGGATAGGACGCATTCCACATTCACAGGCTCCAATTGCTTTTTTTGTTGTTGTTTTCTTTTCTACTTGTGGGT
genomic_random_42	GTCTCTAGCTGTATTGGTTTCATGGACCCAACACTCATCTTTATCAAGTTTGATTAATTCTTTTTCCACAGGAATATAATATCATAATACTCCCTTAAGG
genomic_random_43	TGAGGAAACAGTAGGAAAGGAGTCAGGCTGCTAACTTTAACCCTGGGTATCATTTGTAATTTTTCCCATGGAGCCAACTCTAAATTCTCATTCAGCATTA
genomic_random_44	GAAAAAGTATTTATCAGGGTATTTCTATGTGGAAAATTATGGGTGCTTTTATTTTCTTATTGTGCTTTTTAATGTTTTATTTGTAGTGTCATGCATTAAC
genomic_random_45	TCTCTGGCTTTTATCATCCCATGAAAAGAGGGAAGAATGACTTCTTTCTGTTGCCAAGGCAGTATTTAGCATAAGAAGAATGATACTCTGGGCACCATGA
genomic_random_46	ATATATAGCAATATGCTATTGTCTTTAAATTATGATCTCAGAATTGTAAGAATTGTCTATAAATCCTTGTATGTAGTTTATTCTGCATCAGTCATGAACA
genomic_random_47	TCCTGGAGACGCTCCTTTCACCAACAAGGTAAGGGAGTGGTTTATCAAATTTCTTTGGTCCATAGGTATTGACAAACGTTGTGGGCTTCAGGTTCTAGCC
genomic_random_48	CAGCAGGTGCCAGGCCAACCTCTGCTAAGGAGTGGGTGTGTAGCCTCCACATTTGAGCCCAGAGGAATCACTAGACCTGTGGTAAGGGATGTTGCTGGCT
genomic_random_49	GGGACAGTGGCAGTTGCTGCCCCCATCTCAAGAAGGCTTGAGCAGCCGGCAGTTTGGCATCATTCTACAGCAGGAGGTTAAGGGCCCCCCTCCCAGAGTG
genomic_random_50	AACTATTGTTTACAAATATATGTTATGAGAATCATATATAATTAACATAATATTTTTGATATTTGAGTATAGTCATATTTATTATTATCATATGTTCAGC
SLEA_top_01	TGCCCCCTGCCCCTAGTTAATGATTAACCAACTGTGTTTGCTTTGGTTGGCCGTGACCCCGTGATGGTCAAAATCAATAATTAGTGATGACGTGTCCCAT
SLEA_top_02	TTGTTTGCTTTGCTGCAAAATCAATAAGCAAAGGTCCAGACTCCGGGTCATTGGGGTCAGGACAGTGATGACGTGTCCCATTAGAGTTAATGATTAACCA
SLEA_top_03	ATCATTAACTTTTCCTGACCCCAATGACCCGGTTACAAAGCAAACAGACGGGCTGGCACGCGATCCCCCAGTTATTGATTTTGCTGATGGGACACGTCAT
SLEA_top_04	AGGCTCGTGATGACGTGTCCCATTTTGGCCGTGACCCCGTGATGAGTGTTTGCTTTGTCACCCCCTGACCTTTGCCCCCTGCCGTTAGTTAATGATTAAC
SLEA_top_05	GGTTGGTTAATCATTAACTGGTCTGGACCTTGTTCAAAGCAAACATGAATCACGGGGTCACGGCCACTATGGGACACGTCATCACGACCCTGACCCCAAT
SLEA_top_06	ACGTGTCCCATAGTCCCCCTGACCTTTGCCCCCTGCCTGTAAGGTCCAGTTGAGTTAATGATTAACCAACATGGCCGTGACCCCGTGATAATCCGGGTCA
SLEA_top_07	AATGACCCGGTTTATGGGACACGTCATCACGGTTTATTGATTTTGTGAATCACGGGGTCACGGCCACTCAAAGCAAACACTCTTGGTTAATCATTAACTC
SLEA_top_08	TGACCCCGTGATGTCAGTTAATGATTAACCAAAGTCAAAATCAATAATGTGGGGATCGCGTGCCAGCCCCATGTGATGACGTGTCCCATAATCCCCCTGA
SLEA_top_09	TCACCCCCTGACCTTTGCCCCCTGCCTGCGGGGATCGCGTGCCAGCCCACAAGTTAATGATTAACCAAAATGTGATGACGTGTCCCATCATAAGGTCCAG
SLEA_top_10	CACGCGATCCCCGGATTATTGATTTTGAAAATCACGGGGTCACGGCCCCTGGCAGGGGGCAAAGGTCAGGGGGAAACAAAGCAAACAGGCCCTGACCCCA
SLEA_top_11	CACGCGATCCCCGGAATCACGGGGTCACGGCCACCCAAAGCAAACAGCCTTGGTTAATCATTAACTCAGTTATTGATTTTGGTACCTGACCCCAATGACC
SLEA_top_12	AGCCCGAACAAAATCAATAAGTTAGTTAATGATTAACCAATTGTGTTTGCTTTGACGGTGATGACGTGTCCCATCTCCCCCCTGACCTTTGCCCCCTGCC
SLEA_top_13	GATGTTTGCTTTGTCAGGCCGTGACCCCGTGATGTGCCGGGTCATTGGGGTCAGGCGGGGGGATCGCGTGCCAGCCCTACAGTTAATGATTAACCAATCC
SLEA_top_14	GGTCCAGTCCAGTTAATGATTAACCAAGCATGTTTGCTTTGTTGGGGGATCGCGTGCCAGCCCATGCCGGGTCATTGGGGTCAGGTCCGGCCGTGACCCC
SLEA_top_15	TTTGGTTAATCATTAACTAACCCTGACCCCAATGACCCGGTGACAAAGCAAACACTCGGGCTGGCACGCGATCCCCATAATGGGACACGTCATCACGTGG
SLEA_top_16	ATGGAGGGGATCGCGTGCCAGCCCCATCCGGGTCATTGGGGTCAGGTTGCAAAATCAATAACATGTGATGACGTGTCCCATATGAGTTAATGATTAACCA
SLEA_top_17	TCCAAAATCAATAAGCTCCGGGTCATTGGGGTCAGGGTTTGTTTGCTTTGAGGGTGATGACGTGTCCCATTTTCCCCCTGACCTTTGCCCCCTGCCTGTA
SLEA_top_18	TGCCCCCTGCCCCTGGGGATCGCGTGCCAGCCCGCTTGTTTGCTTTGTACGGCCGTGACCCCGTGATTAAGTGATGACGTGTCCCATCCACAAAATCAAT
SLEA_top_19	ACCCGGGTCATGGGACACGTCATCACTAAGGGCTGGCACGCGATCCCCCTGATCACGGGGTCACGGCCGGTTTGGTTAATCATTAACTGCGTTATTGATT
SLEA_top_20	TCACCCCCTGACCTTTGCCCCCTGCCTGCCAAAATCAATAATTGGTGATGACGTGTCCCATACATGTTTGCTTTGTAACCGGGTCATTGGGGTCAGGGTA
SLEA_top_21	ATGGATGTTTGCTTTGGAGGGGGATCGCGTGCCAGCCCGTTCCGGGTCATTGGGGTCAGGTCAAGTTAATGATTAACCAACATGTGATGACGTGTCCCAT
SLEA_top_22	ACGTGTCCCATAGTCCCCCTGACCTTTGCCCCCTGCCTGTTGTTTGCTTTGGTCAAGGTCCAGTTTAGTTAATGATTAACCAAGGTGGCCGTGACCCCGT
SLEA_top_23	GACGTGTCCCATGTCGGGGATCGCGTGCCAGCCCTGTAAGGTCCAGTTGCCGGGTCATTGGGGTCAGGCCACAAAATCAATAAGGTAGTTAATGATTAAC
SLEA_top_24	TCGCGTGCCAGCCCGCTGGCCGTGACCCCGTGATCTGGTGATGACGTGTCCCATATTCCCCCTGACCTTTGCCCCCTGCCTTAAGTTAATGATTAACCAA
SLEA_top_25	GGGGATCGCGTGCCAGCCCAGTAGTTAATGATTAACCAATTTCCCCCTGACCTTTGCCCCCTGCCTAATGTTTGCTTTGCCAGTGATGACGTGTCCCATC
SLEA_top_26	CCCCTGCCCCGGTGATGACGTGTCCCATCACGGCCGTGACCCCGTGATACAAGTTAATGATTAACCAAAATTGTTTGCTTTGAGTCCGGGTCATTGGGGT
SLEA_top_27	AGTTAATGATTAACCAAACTGGCCGTGACCCCGTGATTTAGTGATGACGTGTCCCATTCAGGGGATCGCGTGCCAGCCCGTTCCCCCTGACCTTTGCCCC
SLEA_top_28	ATGACGTGTCCCATGCTCAAAATCAATAAACCGGGGATCGCGTGCCAGCCCGGCTGTTTGCTTTGGGTCCGGGTCATTGGGGTCAGGCCAAGTTAATGAT
SLEA_top_29	GACGTGTCCCATCTGGGCCGTGACCCCGTGATTGCGGGGATCGCGTGCCAGCCCATTAAGGTCCAGGTATGTTTGCTTTGTTACCCCCTGACCTTTGCCC
SLEA_top_30	TGGGGTCAGGAAGGGGGATCGCGTGCCAGCCCAGTCCCCCTGACCTTTGCCCCCTGCCATTTGTTTGCTTTGCTCCAAAATCAATAAAAAAGTTAATGAT
SLEA_top_31	TTATTGATTTTGTTAATCACGGGGTCACGGCCTTACAAAGCAAACAGACCCTGACCCCAATGACCCGGCAGCTGGACCTTTCTTTGGTTAATCATTAACT
SLEA_top_32	ACACGGCCGTGACCCCGTGATTATCCGGGTCATTGGGGTCAGGGAGGGGGATCGCGTGCCAGCCCGGTAGTTAATGATTAACCAATCCCCCCCTGACCTT
SLEA_top_33	ACCTTTGCCCCCTGCCGAGCAAAATCAATAAGAGGTGATGACGTGTCCCATGTCGGCCGTGACCCCGTGATTCTTGTTTGCTTTGTAACCGGGTCATTGG
SLEA_top_34	CCGGACCCCCTGACCTTTGCCCCCTGCCACTTGTTTGCTTTGGACAGTTAATGATTAACCAAATTCCGGGTCATTGGGGTCAGGGTAGTGATGACGTGTC
SLEA_top_35	GCTTTGTTCGGGGATCGCGTGCCAGCCCCACGGCCGTGACCCCGTGATACAAAGGTCCAGCACGTGATGACGTGTCCCATTTACCCCCTGACCTTTGCCC
SLEA_top_36	GGGGCAAAGGTCAGGGGGAACGGGCTGGCACGCGATCCCCTGAATGGGACACGTCATCACTAAATCACGGGGTCACGGCCAGTTTGGTTAATCATTAACT
SLEA_top_37	GACCTTTGCCCCCTGCCACTTGTTTGCTTTGCTGAGTTAATGATTAACCAAGGCCCGGGTCATTGGGGTCAGGAATGGCCGTGACCCCGTGATCAAGTGA
SLEA_top_38	ATGACGTGTCCCATGCTGGCCGTGACCCCGTGATCTGAGTTAATGATTAACCAAATTGGGGATCGCGTGCCAGCCCAAGCCGGGTCATTGGGGTCAGGTA
SLEA_top_39	CAGCCCTTCCCGGGTCATTGGGGTCAGGCACCAAAATCAATAAGAGAGTTAATGATTAACCAAATGTGTTTGCTTTGAGGGTGATGACGTGTCCCATGTA
SLEA_top_40	GCCGGGTCATTGGGGTCAGGGTTGGGGATCGCGTGCCAGCCCGACAAGGTCCAGACGAGTTAATGATTAACCAACTCTGTTTGCTTTGAAAGGCCGTGAC
SLEA_top_41	GTGACCCCGTGATTCACCGGGTCATTGGGGTCAGGGTTGGGGATCGCGTGCCAGCCCGATAGTTAATGATTAACCAATACAAGGTCCAGAATCCCCCTGA
SLEA_top_42	AGTTAATGATTAACCAAAGAAAGGTCCAGCTGCCGGGTCATTGGGGTCAGGGTCTGTTTGCTTTGTAAGGCCGTGACCCCGTGATTAACAAAATCAATAA
SLEA_top_43	ATTGGGGTCAGGGTCGTGATGACGTGTCCCATAGTGGCCGTGACCCCGTGATTCATGTTTGCTTTGAACAAGGTCCAGACCAGTTAATGATTAACCAACC
SLEA_top_44	ATGACGTGTCCCATCAGCAAAATCAATAACTGGGGGATCGCGTGCCAGCCCGTCTGTTTGCTTTGTAACCGGGTCATTGGGGTCAGGAAAAGTTAATGAT
SLEA_top_45	AATCAATAACGCAGTTAATGATTAACCAAACCGGCCGTGACCCCGTGATCAGGGGGATCGCGTGCCAGCCCTTAGTGATGACGTGTCCCATGACCCGGGT
SLEA_top_46	TGCCCCCTGCCAGTGGGGATCGCGTGCCAGCCCGTGTGTTTGCTTTGTGTGGCCGTGACCCCGTGATACCGTGATGACGTGTCCCATAAACAAAATCAAT
SLEA_top_47	CTGCCCTTCCGGGTCATTGGGGTCAGGGCACAAAATCAATAATGAGTGATGACGTGTCCCATCATGGGGATCGCGTGCCAGCCCTTCAAGGTCCAGTGTA
SLEA_top_48	TGGGGTCAGGGCCTGTTTGCTTTGTTTCCCCCTGACCTTTGCCCCCTGCCAGGGGCCGTGACCCCGTGATTTTCAAAATCAATAATCCGGGGATCGCGTG
SLEA_top_49	CCACGTGATGACGTGTCCCATTATGGGGATCGCGTGCCAGCCCGAGTGTTTGCTTTGTCACCGGGTCATTGGGGTCAGGGTTAGTTAATGATTAACCAAA
SLEA_top_50	GGTCATTGGGGTCAGGTACCAAAATCAATAACTGAGTTAATGATTAACCAAGGCTGTTTGCTTTGGGTGGCCGTGACCCCGTGATTCCGGGGATCGCGTG
SLEA_bottom_01	TCACTCTTCCGCCTGCTACTTTATTTTGCACCTGCTGTTACTTGAGTTACAGGCATTTCACACATGGTCAAAATCAATAATTAGTTCCCATGACAATGTA
SLEA_bottom_02	TCACTCTTCCGCCGGGTCATTGGGGTCAGGCCTGCCAAAATCAATAATACAGCCGGGTCATTGGGGTCAGGTTAATCAAAATCAATAACATGACAATGTA
SLEA_bottom_03	TACATTGTCATGCAAAGCAAACATATATCACGGGGTCACGGCCAATCCTGACCCCAATGACCCGGGCAGGCAGGGGGCAAAGGTCAGGGGGGAAGAGTGA
SLEA_bottom_04	TCAAAATCAATAACAAAATCAATAACAAAATCAATAACAAAATCAATAACAAAATCAATAACAAAATCAATAACAAAATCAATAACAAAATCAATAAGTA
SLEA_bottom_05	TACATTGTCATGGGAACTAACCTTATTAAATTACCTTATTGATTTTGCCCCTGACCCCAATGACCCGGGGTGCAAAATAAAGTAGCAGGCGGAAGAGTGA
SLEA_bottom_06	ACAATCAAAGCAAACACTCAAAGCAAACAATCAAAGCAAACAAACCTGACCCCAATGACCCGGCACAAAGCAAACAATCAAAGCAAACACGCCTGACCCC
SLEA_bottom_07	TACATTGTCATGGGAACTAACCTTGGCAGGGGGCAAAGGTCAGGGGGCCTGTAACTCAAGTAACAGCTTATTGATTTTGAAGTAGCAGGCGGAAGAGTGA
SLEA_bottom_08	TCACTCTTCCCCCCTGACCTTTGCCCCCTGCCTGCCCGGGTCATTGGGGTCAGGATTGGCCGTGACCCCGTGATATATGTTTGCTTTGCATGACAATGTA
SLEA_bottom_09	TCACTCTTCCGCCTGCTACTTTAAGGTCCAGCTGGGGGATCGCGTGCCAGCCCCATCCGGGTCATTGGGGTCAGGTAAGGTTAGTTCCCATGACAATGTA
SLEA_bottom_10	ATAATCTTCCGCCTGCTACTTTATTTTGCACCTGCTGTTACTTGAGTTACAGGCATTTCACACATGGTAATTTAATAAGGTTAGTTCCCATGACAATGTA
SLEA_bottom_11	TACATTGTCATGGGAACTAACCTTATTAAATTACCATGTGTGAAATGCCTGTAACTCAAGTAACAGCAGGTGCAAAATAAAGTAGCAGGCGGAAGATTAT
SLEA_bottom_12	TCACTCTTCCGCCTGCTACTTCAAAATCAATAAGCTGTTACTTGAGTTACAGGCCCCCTGACCTTTGCCCCCTGCCAAGGTTAGTTCCCATGACAATGTA
SLEA_bottom_13	TACATTGTCATGGGAACTAACCTTGGCAGGGGGCAAAGGTCAGGGGGCCTGTAACTCAAGTAACAGCCAAAGCAAACAAAAGTAGCAGGCGGAAGAGTGA
SLEA_bottom_14	TGATACACATTTTTACCATGGTCCTGACCCCAATGACCCGGTCCGTGACAACAAAGTCAAACCTGACCCCAATGACCCGGTCTCTGACTTAATTCTCCTC
SLEA_bottom_15	GAGGAGAATTAAGTCAGAGACCGGGTCATTGGGGTCAGGTTTGACTTTGTTGTCACGGACCGGGTCATTGGGGTCAGGACCATGGTAAAAATGTGTATCA
SLEA_bottom_16	GAGGAGACCGGGTCATTGGGGTCAGGTTACTCCGGGTCATTGGGGTCAGGTGTCACCGGGTCATTGGGGTCAGGCTCTACAAAATCAATAATGTGTATCC
SLEA_bottom_17	TCACTCTTCCGCCTGCTACTTTATAAGGTCCAGGCTCCCCCTGACCTTTGCCCCCTGCCACATGTTTGCTTTGAATAAGGTTAGTTCCCATGACAATGTA
SLEA_bottom_18	GGATACACATTTTCCTGACCCCAATGACCCGGTTAAATGAATCCGTGACAACAAAGTCAAACAACACTCAGTAATGAAACTCTCTGACTTAATTCTCCTC
SLEA_bottom_19	TCACTCTTCCGCCTGCTACTTTTGTTTGCTTTGGCTGTTACTTGAGTTACAGGCCCCCTGACCTTTGCCCCCTGCCAAGGTTAGTTCCCATGACAATGTA
SLEA_bottom_20	GAGGAGAATTAAGTCAGAATTGCACAATCCTGAGTATTGCACAATCCTGTTGATTGCACAATCCTTAACCAAAATCAATAAATGGTAAAAATGTGTATCC
SLEA_bottom_21	GGATACACATTTTTACCATGGTAGCCTGACCCCAATGACCCGGCGTATCACGGGGTCACGGCCACATTATTGATTTTGACTCTCTGACTTAATTCTCCTC
SLEA_bottom_22	GGATACACATTTTTACCTTATTGATTTTGTGTTATTGATTTTGCGCCTGACCCCAATGACCCGGCACCTGACCCCAATGACCCGGGACTTAATTCTCCTC
SLEA_bottom_23	CCAGTCTGGCCGTGACCCCGTGATTTTGGGGATCGCGTGCCAGCCCTTATGTTTGCTTTGCACCCGGGTCATTGGGGTCAGGAGTCCCCCTGACCTTTGC
SLEA_bottom_24	GAGGAGAATTAAGTCAGAGAGTTTCATTACTGAGTGTTGTTTGACTTTGTTGTCACGGATTCATTTAACCGGGTCATTGGGGTCAGGAAAATGTGTATCC
SLEA_bottom_25	GAGGAGAATTAAGTCCCGGGTCATTGGGGTCAGGTGCCGGGTCATTGGGGTCAGGCGCAAAATCAATAACACAAAATCAATAAGGTAAAAATGTGTATCC
SLEA_bottom_26	TACATTGTCATGGGAACTAGGATTGTGCAATTACCATTATTGATTTTGCTGTAGGATTGTGCAATGCAGGGGATTGTGCAATTAGCAGGCGGAAGAGTGA
SLEA_bottom_27	TCCCGGGTCATTGGGGTCAGGTATCAAAATCAATAAGTTGGCCGTGACCCCGTGATTTCGGGGATCGCGTGCCAGCCCGGTAAGGTCCAGTGACCCCCTG
SLEA_bottom_28	GCCGTGACCCCGTGATTACCCCCCTGACCTTTGCCCCCTGCCTGACCGGGTCATTGGGGTCAGGTGGCAAAATCAATAAGTTGTGATGACGTGTCCCATA
SLEA_bottom_29	GAGGAGAATTAAGTCAGAGAGTTCAAAATCAATAAGTTGTGATGACGTGTCCCATCGGGGCCGTGACCCCGTGATTCTACCATGGTAAAAATGTGTATCC
SLEA_bottom_30	ACCCGGGTCCAAAGCAAACACCTATCACGGGGTCACGGCCTGAGGGCTGGCACGCGATCCCCACACTGGACCTTAAAGGCAGGGGGCAAAGGTCAGGGGG
SLEA_bottom_31	CAGGGGGCATCTGGACCTTGGTGGGCTGGCACGCGATCCCCTCCATCACGGGGTCACGGCCCAAATGGGACACGTCATCACCTCTTATTGATTTTGCCTC
SLEA_bottom_32	TACATTGTCATGGGAACTAACCTTATTCAAAGCAAACATGTGGCAGGGGGCAAAGGTCAGGGGGAGCCTGGACCTTATAAAGTAGCAGGCGGAAGAGTGA
SLEA_bottom_33	TATGGGACACGTCATCACAACTTATTGATTTTGCCACCTGACCCCAATGACCCGGTCAGGCAGGGGGCAAAGGTCAGGGGGGTAATCACGGGGTCACGGC
SLEA_bottom_34	GGATACACATTATTGATTTTGTAGAGCCTGACCCCAATGACCCGGTGACACCTGACCCCAATGACCCGGAGTAACCTGACCCCAATGACCCGGTCTCCTC
SLEA_bottom_35	TACATTGTCATGGGAACTAATTATTGATTTTGACCATGTGTGAAATGCCTGTAACTCAAGTAACAGCAGGTGCAAAATAAAGTAGCAGGCGGAAGAGTGA
SLEA_bottom_36	GAGGAGAATTAAGTCAGAGAGTCAAAATCAATAATGTGGCCGTGACCCCGTGATACGCCGGGTCATTGGGGTCAGGCTACCATGGTAAAAATGTGTATCC
SLEA_bottom_37	GCAATCACATTTTTTTATTGATTTTGAGATGGTTAGGATTGTGCAATACAACAAAGGGATTGTGCAATCAGTAATGATTATTGATTTTGTAATTCTCCTT
SLEA_bottom_38	GCAAAGGTCAGGGGGACTCCTGACCCCAATGACCCGGGTGCAAAGCAAACATAAGGGCTGGCACGCGATCCCCAAAATCACGGGGTCACGGCCAGACTGG
SLEA_bottom_39	CCAGTCTCAAAATCAATAATTTGGGGATCGCGTGCCAGCCCTTGTGTTTGCTTTGTTTGGCCGTGACCCCGTGATTAACCGGGTCATTGGGGTCAGGGTA
SLEA_bottom_40	TCATCACCATTTATTGATTTTGAGACCTGACCCCAATGACCCGGGTGGGCAGGGGGCAAAGGTCAGGGGGGTAATCACGGGGTCACGGCCAATGGGCTGG
SLEA_bottom_41	GGATACACATTTTATTGATTTTGGAGCCTGACCCCAATGACCCGGTGAGGCAGGGGGCAAAGGTCAGGGGGTAAATCACGGGGTCACGGCCATTCTCCTC
SLEA_bottom_42	GGATACACATTTTTAATCACGGGGTCACGGCCTTATTATTGATTTTGACAGGCAGGGGGCAAAGGTCAGGGGGATGCAAAGCAAACACTTAATTCTCCTC
SLEA_bottom_43	TACATTGTCATGGGAACTAACCTTACCTGACCCCAATGACCCGGATGGGGCTGGCACGCGATCCCCCAGCTGGACCTTAAAGTAGCAGGCGGAAGAGTGA
SLEA_bottom_44	TCACTCTTCCGCCTGCTACTTTATTTTGCACCCCGGGTCATTGGGGTCAGGGGCAAAATCAATAAGGTAATTTAATAAGGTTAGTTCCCATGACAATGTA
SLEA_bottom_45	CCCCCTGACCTTTGCCCCCTGCCTTTAAGGTCCAGTGTGGGGATCGCGTGCCAGCCCTCAGGCCGTGACCCCGTGATAGGTGTTTGCTTTGGACCCGGGT
SLEA_bottom_46	GGATACACATTTTTACCATGGTAGAATCACGGGGTCACGGCCCCGATGGGACACGTCATCACAACTTATTGATTTTGAACTCTCTGACTTAATTCTCCTC
SLEA_bottom_47	GGGGTCAGGCGTGTTTGCTTTGATTGTTTGCTTTGTGCCGGGTCATTGGGGTCAGGTTTGTTTGCTTTGATTGTTTGCTTTGAGTGTTTGCTTTGATTGT
SLEA_bottom_48	TACTTATTGATTTTGTTATTGATTTTGTTATTGATTTTGTTATTGATTTTGTTATTGATTTTGTTATTGATTTTGTTATTGATTTTGTTATTGATTTTGA
SLEA_bottom_49	CAGGGGGTCACTGGACCTTACCGGGCTGGCACGCGATCCCCGAAATCACGGGGTCACGGCCAACTTATTGATTTTGATACCTGACCCCAATGACCCGGGA
SLEA_bottom_50	TCACTCTTCCGCCTGCTAATTGCACAATCCCCTGCATTGCACAATCCTACAGCAAAATCAATAATGGTAATTGCACAATCCTAGTTCCCATGACAATGTA
DNasePeakNoPromoter_lowest_01	CCATAGATGGTATGCACCCATCCACATAAAACTGTTCAGGGGGGGAAAACATGTTATCACAGTGACACCTGCTGGTGTTCAGCTATACATTTTATATTCT
DNasePeakNoPromoter_lowest_02	GCTGTCCCTGGTGCTGAACCCACATCCCTAGCACTTCCCTTTTGTGTCCCGCTGCCTGCTGTTCTTGGTGCTGAACACACACCTTAGTGCCTCCCTTTTG
DNasePeakNoPromoter_lowest_03	CATAAATGCCTGTTTACTTAGCTCTATCCCACATTAAACAGGCCTATATCTTCAGCACCTAGGACAGTGGCTAGCACATACCATGCATTCCATAAAGACT
DNasePeakNoPromoter_lowest_04	TTCCAGCACCTCGGACAGAGGTGTCCCCCTCCCGAAGCCCAGGCGTCCGGCCGATTCAATTGTTTCAGCACCAGGGACAGGGACTCACACATTAAATGGC
DNasePeakNoPromoter_lowest_05	TGTGACAGTTGTTAACTGTTCTAATGTCAGTATTGGCCAAGGCCCACGGGAAGGGAGCTGGCCAAAGTGCTGAAATGCCTGGCCAGTCCAACAAAACGCA
DNasePeakNoPromoter_lowest_06	TGTGGTAGCTCTCTCTGCTGCCTTCACCTACGCAGTCTCCAGCTGGCTCTATGACCAGCACCACGGACAGCTCCCGCTGGCCAGGCCATCCCCCTTCCTC
DNasePeakNoPromoter_lowest_07	CACAAAGTCCAAGCATGTCAAAAATAGTCTGTGTAAGTCATAAGAAGGTTTGTAAAGGGAAATTTAGGAAAGGAATTTTGTATGTGATTAAGTTGGTTAT
DNasePeakNoPromoter_lowest_08	ACCTCACTCACCCTGAGCAGGGACTAGTGAGGTTCAGGACCATGGAGAGCACCACAGTGATCTTACAGGCACCATTTTGCTCTTGCTAATTACCTAAAGG
DNasePeakNoPromoter_lowest_09	CTTGTTCCTTCCTATGGCCAATGGTTTGTGTAACACTGATAACCTTCCAGATAGCAAATCTTTACAGAGCAATAGTAAATCTTTACAGAGCAAATAATAC
DNasePeakNoPromoter_lowest_10	AGAGCCACTTTAATCACTAAGACAGGAACTGGTGGCATTTCAGGACCGGGGACAGCGCCAGAACGGCCTCAGTCACCTTACTTGCTAGAAACACCTCTGC
DNasePeakNoPromoter_lowest_11	TGGAGCTGGAAACAGGCAGAGGCAATGACAATAGGGTTTTGGAGGGAGATTGAGGTGCTGTCCATGGTTCTGAACCATTCTAGACTGGTACTATCAACTG
DNasePeakNoPromoter_lowest_12	AAAAAAAATAGGAAGTATCATTCTTTTAGGAGAAACATCACCATCTGGTGGTATTTTCAGGTATTGCCAGTAAAGATATTTAAAACAGGAAGGGTGGTTT
DNasePeakNoPromoter_lowest_13	CTCCGAGATGTGTGCCAGGAGCCACCTCTTGTTCAAGGTTGAGAAGTAATTCTGCCCCGGGACTCTGGTTCAGGACCATGGAGAGCATCCTATAAGGGAG
DNasePeakNoPromoter_lowest_14	AACTCAAGTCAATATCAAACAGGCCCACAGTCACTCTAGCTGAAACACAAATATTAACTTTCAAAATAATGGTCAGGTACTCCAATTACTCACTGCATGT
DNasePeakNoPromoter_lowest_15	TCTTCCCTCTTATTCTGGCTTTGCATTCTGCTGACTCCAAAAGGGCTTAGACAAGCTCAGTACCTGAACAGCCTCTGCAGGGAGCTGTTCTTCACCCGGG
DNasePeakNoPromoter_lowest_16	CACTCCCTGTTTGCATTCTCTCAATGGCTTCCCAGTAGTGTCAGAACAGGGGCCAAAAGCATTCCCGTGGTTTACAAGGTCCTGTATGACCTGACCCCTG
DNasePeakNoPromoter_lowest_17	ATAGGGAGTGCATATACAAAGGGAATATAGGTAATGGGCAAATATTTACATGTATGTTATTGGATACCAAATGGTATACATAGGATTCAGTAAATATTTG
DNasePeakNoPromoter_lowest_18	TTCAGTTGGCTAGCCCTCAATCATAGTAATTATGCGGAGGGGCCAAAGTATTAATAAACAAATAGTGACATCTTGTGGCCTTCCAGCAATATGCTAGGTT
DNasePeakNoPromoter_lowest_19	CCCTGGCATTCTGCCCTGACCCCAGGGCACTCAGAGCTCTCCAAGGTGCTGAACTTGTCTCTTGCCTCTGGCCCCAACTATCTATCCTGGCTTCTTCAAT
DNasePeakNoPromoter_lowest_20	AATAGAAAAGGCCACCGGATACCTGGGCCAGATTTCAGCACCAAGGACAGAGCACCGCTTCCTGGACGGCGTCTAAAGACTCAAAGGCCTCTCACTAAAG
DNasePeakNoPromoter_lowest_21	AATACTACTAGCTATCAATAATGTGACCTGTGGAAGTAGAATGCTACTGCCACCTACTGAAAGTTTAGGGAACTAACTTTGAAAGAAGGCAACAATAAAA
DNasePeakNoPromoter_lowest_22	ACTGCAGGCGACGGCCGCCCGGGCTCCAGGACCAGGGACAGCGCCCCGGGAGCATCTCAGAGAAGGGTGGGGACCCGGAGCCGCCGGGACAGCGCCCCCA
DNasePeakNoPromoter_lowest_23	CCCTTGTCCAGATCAGCCCTGGACCAGTTGTACATCAATATGTGCAATGAGGGCACCCCCTAGTGGTTAGATACTAAAGCAGCTTTTCAACTGACACTTC
DNasePeakNoPromoter_lowest_24	TCTAAAATGCGATTAAGTCCACAGCAAAGAACTGGCGTGTGCAGGAACTGTCCGTGGTGCTGACTGAGCACAGAGGACTGGGCCTGCCTAGGGCAGAGGT
DNasePeakNoPromoter_lowest_25	TTAACAGCTACCAATAAAAGTATTTTGGCTAAAACTAAATATTCACCACAAGGGGGAGTAGGTGGATCAGTCATTAGGTTTCTACGAAACTAATATAAAG
DNasePeakNoPromoter_lowest_26	GCCTCCCTAGTGATGCGTTGGGAGCTCTCCAAGGTGCTGATGGCTGAGGGTAGGGAGAGATTAGCTAAGAGAAGTTGTTTTTCTCCGCTGCTTACAGGCT
DNasePeakNoPromoter_lowest_27	TCTTTTGTCTTCTAAACCCATTAATCCTTGCAAGCACCTCTGTCCATGGTGCTGATTATGCAGGTTGGGTTGGTACACTCAAAGACTGAGGGCTCTATAG
DNasePeakNoPromoter_lowest_28	CCAGCTGGAGGCAGAGGGAGGGAAGAGAACATTTTAGCACAATACGGTGTGCTGGGAGCTGTCCAGGGTGCTGAAACCTGTAACCCGCTAAGCTTCCAAC
DNasePeakNoPromoter_lowest_29	CAACCCCTAGGAACTCTGATTAAAATTCACCAGCAGGTGGTGCCAGGGTCTTTGTCACACTCTTTAATACAACAGACAGTATCTGGTACAGTGATGCTAG
DNasePeakNoPromoter_lowest_30	TCTCGCTGCACATCCAGACACGTTTTGGTCCTGGCGAGCCACAGGCATCAGGGAGAGTGGCGCTGTCCCTGGTGCTGAAGCAGGACTGTGTCCCTGGTTT
DNasePeakNoPromoter_lowest_31	TACAACAGTGAGGAATCCAAAGCACTGTAGACCCCAGGTCAGCGCTTTCCGCTGTCCATGGTGCTGGAGGCTGCAAGAGTTTTGGAGCAGAGGAGACTGA
DNasePeakNoPromoter_lowest_32	CAGGAATAAACACTGGTAGCAAGACCAACGCCTAGTGACTGGGTTTAGACGTGTCAGCACCATGGACAGCTCAACGTGAGCAGGAATGTAGCCTTTCTAA
DNasePeakNoPromoter_lowest_33	GGATAAGCCCATGCCCAGGCAAAACTAGATAACGGACATCTGGGTTGCTTGGCAACGGTCATGTGCAATCCTGTCTTTGTCCTGCCTCAGTATCCCTGCT
DNasePeakNoPromoter_lowest_34	TAATGCATTTTTTAAGGAGTGCTAGCTTTATTCCCTAAAATTAAACCTTGACTGCCATCTTGTGGTTAACAAGTGAATTAGCATTAGAATGGACACTGCC
DNasePeakNoPromoter_lowest_35	TGCGGTAGCTGCAGCGGCGGCGGCAGGAGTTTCCCACAATGCAGCGCGGCGCGCTGTCCCCGGTGCTGATGCTCAGCGCTGCCCCGGAGCCTCCGCCGCG
DNasePeakNoPromoter_lowest_36	TGGACGACTGTGGTGTTTCAGCACCACGGACAGTAGCAAGGTCCCTATCTACCTATCCCACCCCCAGCGTTGGTCAGCACCAGGGTAGGTAGGGAAGGAG
DNasePeakNoPromoter_lowest_37	AGTGAGTTCCTGCTATGTGCCAAGAACTCTGCTGGCCACTAGAGGCGAAATCTAGGTATGGCACATGGTCCCTACTCAAGAGCTCCAGTCTGGTTGGGGA
DNasePeakNoPromoter_lowest_38	TTGACAGCTCTCTGGGCACCTAGCTACAATTCAAAACATTTACCACTAGATGGCACTATTTTAATGAAGCAGTAAAGCCCTTATTCTGGCATCCTTACTA
DNasePeakNoPromoter_lowest_39	GGGGCTCGGCCCCGCCGGCGCGCGACCCCATCCCCATCCCGGTCCCTGCAGAGCGATCCCCGGGCCCAGATATGGACGCAGCAGAGCCGGGTAGGGGGTC
DNasePeakNoPromoter_lowest_40	CTCTCCCCAACAAGATTAAGTCCTCAGTAGAGGATATGGGTTGGGGCGGGCGGCGCTATCCCTGGTGCTGAAATATCTTCTAAAGCTGCCGGTGACTCCG
DNasePeakNoPromoter_lowest_41	GTAATTTACAGGGCGGACGAAAGTGCGTGCGCTATCCATGGTTCTGAAATAGCTAGTGAGCGCCTAGTCTGGATTTGAGCTGACCGTGGTACTGAACAAG
DNasePeakNoPromoter_lowest_42	AAAGAAGAAAAGATAGCTAGAGGCAGCATGGATACAACATAAATGACAGCTGACATCCTAGCACCAGGGGAAGAGAGGCACCTACAGGAAGCTACAAGGT
DNasePeakNoPromoter_lowest_43	GTACATGTGCACATTGTGCAGGTTAGTTACATATGTATACATGTGCCATGCTGGTGCGCTGCACCCACTAACGTGTCAGTTACATATGTATACATGTGCC
DNasePeakNoPromoter_lowest_44	CCACCTACCTAGACTCGAGAGCTTTGCATTTCCTCCAGCACCAAGGACAGTTCCCAGCAGGCCACAGGCGTTCCACCAATGTTCACTAATTTGAGGAGAA
DNasePeakNoPromoter_lowest_45	ATGTGAGTCAGTGGTTCTCAAGCAGCAGTGATTGTGCCCCCTAGGGGACATTTTTGGTTGTCAGAACTTGGGGCATGTTGCTATTGGCATCTATTGGGTA
DNasePeakNoPromoter_lowest_46	GGATCAGCACCGCGGACAGCGCCCAGGCCGCCAGGCCGCGATCCGCTCCGCCCCTCCCGCCCTGGCGTAGGAAGGAGAGGCAGCGCCCGCAGCCGCGCAG
DNasePeakNoPromoter_lowest_47	AGAAATTCTGGTGTAGTCACAGTCATCAAGGGACAACCTCACACTGTGATGTTTCAGCACCGTGGACAGCTACAAACATTAGGAAAAAGCGGTCCCAAAG
DNasePeakNoPromoter_lowest_48	ACCCTCTGAATTCCCCAGGTGCCAGACAAGACTCAGCACCATGGTCAGCAACACGCCCGGCAAGCGCCCCCTGCTGGCCACATCCCCATCCCCATCCCCC
DNasePeakNoPromoter_lowest_49	CAGCAGACAGGGAGTCCCGGATAACGCCAACTTCAGTACCTTGGACAGAGTCCTGCCCTCTGAAAACTTAGCTTAGACTTGTCCTTTAGGAAAACCACCC
DNasePeakNoPromoter_lowest_50	GGTTCCAGCAGCCACTCCTTATCCCTGAGGGTCCAAAGCTTTAGGGAGTGCCTGGAATACTGCACACCCAAAAGACAAACACAGGCCAATTACAGGACTG
DNasePeakNoPromoter_01	AATGACATTTATTCAACTTCTGTGACTCAGCAGTTTAAAAGGACAATGGGACATTTCTTGCAGGACCTGGTCCTCCTGATAAGGACTAGCCATTACCTAG
DNasePeakNoPromoter_02	ATTTCTCAACAGCACATGGCCTCCTACTTCCTCTACTCCATAGACCAGGCATTGTTGAGGAACACATTGAACTTTTCCCCAGTGAGTCACATTAACACAC
DNasePeakNoPromoter_03	TCCCGGCAAACTGGAGTGGGGACTCATGGTGCCTCTTCTGGCCCGCCCATGGCCACCCTTGGACCAATCGGCAGGCGCTTCCTCCCCTCTGAGGTCCATA
DNasePeakNoPromoter_04	AAGAGTGGCGCGCCTGCAGATTCGGTTCCGCGCTTGGGGCTCTCGCGAGACCCGGCGCTGGAGTGTGGACCGCGCGTGCCGGTGACGCGTGGTGCAGACA
DNasePeakNoPromoter_05	ATCATAGGCAGAACAGACTTGCCTTGTCTCAGATGAGACTTTGGACTTGAACTTTTGGGTTAATGCTGGAATGAGTTAGGACTCTGGGGGACTATTGAGA
DNasePeakNoPromoter_06	CTCAGCCAATCACAGCAGCTGGGCTTCAGTTAGTCACAAGTGGACAGTTCATCAGACCTTGTTCAAATAAGGCAAAGGCTGAGCTTTAACCAGTTGAGCT
DNasePeakNoPromoter_07	GCTTGAGTAAACAAAGTGTCACAGTGAAAACAAAGAGGCCAGGAAGTACAAACTGGGCAGAGCCCACCACAGCTCAGTAAGGCCTACTACTTCTACAGAT
DNasePeakNoPromoter_08	CCAGCACTGCCTGGACAGAGCTTTACACCAACAGGTATCAGAGTCAATTCCAAAGTTCACTCAGTGACCAGCTTGTGAAAAGAGCAAATAAACCATGGGT
DNasePeakNoPromoter_09	ACTGTGCTGAGTCAGACCTAAAGCCAACACAGTACTTGATGTCACCCGAGGCCTGTGGCAACTATTGCCTGGTCACCACTGATGTTTATTTAAGGCCCAA
DNasePeakNoPromoter_10	GAACAGTGGATCCTGGAAGAAAGAGCCAAGTGTTTAACCAAGTGATCAGTGTTTACACTTCCAGTAATGGGACAGACTGCCATTGTGCCTCCGCATGTAA
DNasePeakNoPromoter_11	AAGCCCCCTCTTGCATCATGAAGGCCCCTGCCAAGTACTCCGCCCACATGCCTTCAGGGGCAGGGAGCTCATGATGTGGCAACACAGTCCTCTGGGACGG
DNasePeakNoPromoter_12	CAGCCGGCAGGAGGATGGGGCACCTCTGCTCCTGGAGAAGGAGAGGCCCTGTGGCTCCACCTGCCCTAAGGGCTGGCCCTGGACTCCTGCCAGGTCCCCA
DNasePeakNoPromoter_13	GTTCCAGTAAGTCTTTGTATTCCTGTTGGCAGGGTCAGGACAAGGTCCACCTCGCAAGCTGGGGCTGTGGGGCAGTGAGCTCAGTCTCTGTGTTGCGTAA
DNasePeakNoPromoter_14	GCTGGGTTCTAGGCGCCTGCTCGCCCCAGCGGTTGACGGTCACGTGATACCCCCCAGTGTACCTTTCCTGCAGCGTGTTACGTGGCGCACAGAGAACGTC
DNasePeakNoPromoter_15	GCCATTCAGGCTTTGATGTTCCACTGATAGAGCACAGGAAGAGGAGATTTAGCATAATTCTTAAGGGCCCTGGAATTTCTGGAATGGTAAATATTGGCTT
DNasePeakNoPromoter_16	GCCTCTCCCCTGCTGTCCCCCTTGGCTCTGGCCTGGCCCCTGGGCCCCTGAGTCACCCCTGAGGTGACTCAGCAGTCCTTGGAAACGCATGCCGAGGACG
DNasePeakNoPromoter_17	TAGGTGGCCAGGAATGCAACCTGCGCCTCCCAGATTAATTAATAATTGAGAGCTGGCCCCCAGCCAGACGGAGCTGAGAGAGATACAGTGAACAAAGAGT
DNasePeakNoPromoter_18	CGGGCCCAACAATGCGCCTCTGATTGGTGGAGAAACCACCTGGCCCCGCCCATCCCCAATCGTGTCCGTGCGCCGCCGGTGGCCCGGCTTAGGGGACCGC
DNasePeakNoPromoter_19	GTAGCCTTTCCTCGTTGTGAAACCTTTCTCCTTCCTGTTTACATTTTCACTTCAGCCAACATATATTGCGTACCTAGAAGGGGGCTAAACATAGCACAAG
DNasePeakNoPromoter_20	CCCCAGTGGAATTTCCCCAGTGCCATGATCACCCGGAAGGTGGGGGCCGCCCTGGCAGCCGGCTGTACTGTCGTGGTGAAGCCTGCCGAAGACACGCCCT
DNasePeakNoPromoter_21	TCAAGTTAACCTTGACCTGACTGACTGAATCAATCTATCTGCCTGGCAACAATGGCTCTTTCCCTCCTCTCCCTCTGGTACACTCAGCAGAAACAAGCTG
DNasePeakNoPromoter_22	CTGTGGAAAACATTTTCCCACTGACTCATTGGAAGAGCTGTGTGACTCAGTGTATGTGTGTCACATTTGAAGTCACCAGTTATCAGAAGACTCACAGGGC
DNasePeakNoPromoter_23	GTACAGTACCCTTAGTGCTGATGGGCTGGCTGCATTTCAGACAGGAATAGTGCAGGATGACTGTGGCCAGCGTCTCTTTAACAAAGATCAGACTGTGTGT
DNasePeakNoPromoter_24	GGAAGTAGGAAGGGCAGGGGCGCCCTCAGGGAAACCTCACTCCTCCCCTGTCCCTGAGTCCAGGAAGGGGTCAGGCCAACGTCGCTCTGGAAGCCTGGAG
DNasePeakNoPromoter_25	AGTGGATGTCACTTTAAGTTGCTCAAGGTCACAGGCTGTATAACTGGAAGTGGCTGAGCTGGGCGTGGACTCCAACTGTGCCCTACTTCAAAGTCCTTCT
DNasePeakNoPromoter_26	CTCCCCATTACACCTCTGGCCTCATGTCTTTCCACTGCCCCTTGTTCACTCCCTCCCAGTCATGCTGACCTTCTCATTACATGGCTGGGCCAAGGTCCAG
DNasePeakNoPromoter_27	ACCAGCACCCAGGCTCTGATAGCCTGCCAGTGCCCTTTGCACCAACTCTACTAGGTTTGGTGAGGGCTATTCAATAATTAACCGTGGATTCTGAGAAAGA
DNasePeakNoPromoter_28	GCTGTGCTCGTGGCCCAGCCAGGGTGGTAGGCGGGGCCAGGCCCGGGACATGGTGTATGTCAAGGCCACGCACAACAGGCCTGATGTTCCAGCCGCAAAC
DNasePeakNoPromoter_29	CTCGCCGCCACCGGGATCCGCCCCCGCGCCGACACGCACTTCCGGCAGCGCCGCGGCCGGGAGGGACCGAGCGGGGAGCAAGGCCTGCGGGGAGGCGCAG
DNasePeakNoPromoter_30	GCAAGCCAGAACTGTAGTGATTGATGGAATCCGATGTTTACTTGTCCCCTCTGTAACCTTAGATTAAAGTCACTGAAATCTTCAGCCTCTACATCAGGAG
DNasePeakNoPromoter_31	ACTTGTGTTTGGAAAGTGGCCACTGCTCTACCCAAACAGGTGACTCACACATCCATTGTGCAGGGGCAGAGGAAGAGAAGGAGAGTGAGGGCACTGGGAT
DNasePeakNoPromoter_32	TTTCAATGGAACAAAGGTCATCTTTTCAACTAATAGAGCTGGAACAACTTGTCCACAAAAGAGTCAAACTCTGTAAATATTTGAGGAGATTTGTTCTGAG
DNasePeakNoPromoter_33	TTAGCCAGACATGGTGACATACACATGTAGTCCCAGCTACTCAGGAAGCTGAGGTAAGAGAATCCCTTGAGTCCAGCAGTTCAAGGTTACAGTGAGCTAT
DNasePeakNoPromoter_34	AGGAGACTATCTCCTGTTTTATCATTACCCAGAGGAGGATGTTCTCCAGCCTCTGTCAATAATTCCTGTGTTACAAGGATACAGAGGATCAGCCACAGGA
DNasePeakNoPromoter_35	CTCCAGTGTGATGGTATTTGGAGGTGGGGCCTTTGGGAGGTAACTGGGCTTGGATGAGGTCATGGGGGTGGAACTCATGATGGAATTGGAGCCTTTACAA
DNasePeakNoPromoter_36	ACTGCAGCCAGACTGCCTCTCTAGATTCCCTCCTCTCTGGGCAGGGCAACTCTGAAAAAAAGGCAGCAGCCCCAGTCAGGGACTAACAGATAAAACCCCC
DNasePeakNoPromoter_37	CACTTCCGGAAGCAGCCACAGGTCCCATGCCTGTGAGCCTTCCCTGGAGCTATGTGCTGTGCACCACGCTGAACACGAGATGGCAGTATTACTACATCTG
DNasePeakNoPromoter_38	TATATCCGGTTAACGGGAAGTAAACCACAGAACAAGTTCAAAGCAAGGCATGTCGACAGACCTACAAAAACCATGAATAGAGTCCATCATATATGTATTT
DNasePeakNoPromoter_39	GCTCAGGAGTGGACACGTGCCCTGAGCCAGTCTAATCCATGCTAACCTCAGGACCTTCCTGGGAATTGTGGGAGACAGAGACTCTCTGTTGGTCCAGATA
DNasePeakNoPromoter_40	ATTAACATATTTTAGATTAGTCAGACAACTGCAATATTTAAGGAATACGTCCAAGGTCACACAACTAAAAGAAGTGACAAAGTACGGTTTCAGACCCTTT
DNasePeakNoPromoter_41	GGGGGCGGGGTGACCTCTGACCTCACACTGCAGCCTGGCCTGGCCACGTCCCCAGGGAGGGGAGGAGGGGAGGAAGGCCTGGCTCGGGCTGGGCCGCAGC
DNasePeakNoPromoter_42	CCACTGATAAGACCGGGTCAGCCAGACAGAGCCAGGCTCATGGCAGGGTAGGCAGAATGCTGCAGTGCGGTGCACCCCACTCTCGCTTGTGTAAATATTT
DNasePeakNoPromoter_43	GTGACTCAGCAGTTGGGATCGTGGGCATGTGACTTAGAGAGACTCTTGCCTGTGTGCAAACGGGAGACTCACACAATAATGTTCTCAATGGCAAAAATTT
DNasePeakNoPromoter_44	CACTCTGACTACCTCACAGGGGAATTAGAGGATGACACAACATACAGTCAGGGCCACTGGCACAAAGGTAACTTTGTGCTTATTACACAAGGGTGACCCC
DNasePeakNoPromoter_45	GATAGGGCTGGAATGTGGTTTCAGGGTCACTCTAAACGGAAGTGAGGAACCAAAACAGGAAGAGGCAGGCCCACAGCTAAGAGGAGGCCACACGGGCTGC
DNasePeakNoPromoter_46	GCCTTTGGCTTCCAACTGAGGATCAAAGCAAGGACAGGCATGAGTCATAGTAGAGTCCCCTTAAACCCTTAGCTGGTGAGCGTTATTTCACCACAAGCCA
DNasePeakNoPromoter_47	AGGACATTCTATAACCAGGGATCCACCTCTGTGGCTTAGTCATCGGATCAGCCTCAAGGTCACCGACTAGAGTAACCTGATGACAATTACCTCATTCACC
DNasePeakNoPromoter_48	CTGGGTTGGCCTCTGAGTTCACTGGGAGGAAAACAAAGATGCCCTTTGTGCACTATTGAAGGCAGGCTGGGGCAACTGGCCGTATCAGCAATGAGAGGAA
DNasePeakNoPromoter_49	CATTCTTATCAATAGTTAGTATGTTTCACAGATCAATATAGCACAGAGGCTGAAAGGTCAGGCTTTGAAGTTATACAGACATGCGTCACATTCCTACCTT
DNasePeakNoPromoter_50	AATGGTAGGCAATAAAAGGTGCTTGTTTCTAGGGACCTTTGGCTCTTAATCCATGGGTCCCCTGATCCTGGTGAGTCATGCTCATCCACATTTGAGTGAA
DNasePeakNoPromoter_51	GGGCAGAGAAGGAGGGAGTCAGGCAGGAGGTTAGAGGACCTTGGCCTGGAGCTGAACACTCATTCCTGGGTCAAAGTTTGCATGCCTTTGCGTGAGAAGC
DNasePeakNoPromoter_52	CACCTCTTCCCGGCCTGCCCATGGCCGCCCATGGGCCAATCAGCATGCACTTCCTCCCTTCTGAGGTCCATAAAAGCCTTGGGCTCAGCCAGCGCAGGGT
DNasePeakNoPromoter_53	GTGAATGACTGCCCAGCAGTTAGGCATACAATAACTATTTGTTGAATGACTCAGTGATTTCCTTTTTCCTATTGGCTTTTTCCTCTGCCTAGGGAAATGC
DNasePeakNoPromoter_54	TCACCTCTTACAGTAACTTCTGCCAACCTAATTTCTGAGGACTTTGACCTCTTTTGATGTCTCTCAGAAAGTCTGCTGAGAGAGCGAGAGAACTGGATGC
DNasePeakNoPromoter_55	CATCTGGGCCCCACCAGGAAGGAAGTGGCCCCATTGGTGACTCATACAGGGAGGGGTGGGGCCAGTGGGTGCCTGGGAGCTCTGGTACTTGGGCAGGTCT
DNasePeakNoPromoter_56	TAATTGTTGGTTTACATGTCCCTCCCACACTTGATTCAGAGTCTTTTCATCTTTATACCCTCAAAGCATATCAGAGTGCCTTGCTCATACCAGAGGCATA
DNasePeakNoPromoter_57	AAGAGCTGTGTCATGCTGGAGAACTGCCTCTGCCTCGATCAGCTTGGACTTTCCAAAGTCCACAGGCTGGAATGGCTGAGTTGTCCAAACAACAAAGGTG
DNasePeakNoPromoter_58	ATGGCCAAAGTCCTCTCGGAGCTGGGGCCTGGGCCAGTGGAAGGTGTGTGACTCCCTCGTGCTATGTTGCCCTTTGCTCTGGCAGTAGGAATGCACTGTG
DNasePeakNoPromoter_59	TCCCTGGACACCTCCTAAAACAAAGGCCTCTTTGTGGTCCTGGCCTACTGGCCTGCGGCCAGCGGCATTCTTTGCGTGTTTCCTGAGCACGGATCCCAGC
DNasePeakNoPromoter_60	TTCTTTAGCTATCTATGAAACTGATAAACGGTCTGAAAGTAGAAGGGCCTTATTGTATCTTACCAGCCATATCAGTCAGACTTTGGCCTCAGCCTTGCCT
DNasePeakNoPromoter_61	CCTACCCCACCACCACTACCACCAATCCTCAGATTTCTACCTTCCAAAGTTCAACTCATTTCCTGACTTTGGTTAATGTTCAACAGATTACTATCAGACA
DNasePeakNoPromoter_62	GATGTCCTTTGCACTATTATCTCAAAATACAGTTTCTATTCAAAGTCTACGATGGGTAAACATTATCTAAATTCCTATAGCCTAGCTGGTGCTTGTGTGC
DNasePeakNoPromoter_63	GCCCACTCAGTTTGTTTCCTGTTAGAGGGACACCCTCAGCTCTCAGCTCTTTTAAACAGCAAAGATGACAGACATGTCCTGAATAATTGAACTCAAATAA
DNasePeakNoPromoter_64	GGAGTGACCTCACCCTTTGGGCATCCTCTGTTGGACAAAAGGCCAATTGTTCCCCAGACTGGAAGCAGGAGGCGGAGGATGACACTCCAGTCCTTGGACC
DNasePeakNoPromoter_65	CACAGGTGAGACAACCTTTGGCACCAGCTCCCAACTTTCAGTTCAGAGAACGGTGAGTTCCCGGTACAGGGAGTGGAAGCTGATGTCATTGAAAAGATAT
DNasePeakNoPromoter_66	CCAAACCACACTTGGATGTTTATGGTGAGGGTGGGACTAAGAAATGGAACAGAAGCAGAGCTAAATCGCTTTGATTGGCTGTTCATCGAAGGGGCGGGGA
DNasePeakNoPromoter_67	CACGTGCTGCCACACAGACGGACCTTGAGAGCCTTGTGCTTGAGTCAATAAGCCAAAGTCCGCATGTTATATGACCCCACTTCTGTGAAATGTCTGCAAT
DNasePeakNoPromoter_68	CTTTGTGTGGTTCACTGAGGACAACCCTTTCACAATCCAGAACCCGAAGAATGGATCTTCTGAACATCAGAGAAAGACTGTCCTTGCCATCCACATTGCA
DNasePeakNoPromoter_69	CCTGTGGGGGAGGGTAGTTTGTGTTCAGAGTACAGTGAGAAAGCTTTGCACAGGGGAGAAACATGATCCAATTCACATTGTTTTAAAGGTTCACTCGGGA
DNasePeakNoPromoter_70	AGGAGGAAAAAGGCTAATTAAGTCTCATTGGTCCCACCAGGTCACATGTACAGGCTTTAGCCAATCACTGTGGTCAGAGGTAGGCTATGTTTTGATTGGT
DNasePeakNoPromoter_71	AACAAAGGGATCTTTCAACCAGCCTATGAGTTCAGCTAAATTAAAAACAAATAAACTAACTTGACCTCTAGACCCATCTGAAAGGCAAAGCAGCCATTTC
DNasePeakNoPromoter_72	GTGCAGTGTTGCACCACAGACAGGATCAGTTCATGGCAGCGGGGATAGAGATTAATCATTAATCTGACTAGGAGTTTTAAATTAGCCGGAAGATCTGTTA
DNasePeakNoPromoter_73	TTCCCACTGTGTTATCTCCCTGGCTGCCAGCCAGTTTGCTGATGGCTGTCTTCAAAGACAACTGCCATTTCCTGGTTTCATCAGCCAGGATCATAGGGTC
DNasePeakNoPromoter_74	GCTTGGGAGTCGGACACCTGATCTGCTTTGCAATTTTATGAGGTCCAACTTCTGATCCTCAGCGAGGCCCCATTTCCTTCCTGGGGCAGGGTTAGTCATC
DNasePeakNoPromoter_75	GTCACGTGACTGGACTCTGGATCGGCTGTGCTGTGATGGCCGCGTAGCGCGCTGCTGTGCGCGCGAGACTATAAGCCTCTGGGCCGCCGGTGCCTCCGCG
DNasePeakNoPromoter_76	TGGAAGTCATTGTGCGGGCTGGCGTCTGCGTTGTCAGGGCGACCGCCCGGCCGGCGCCAGCGGAGCGGGGGAGGCGGGCTCCGTGAATGGGTGACGTCAC
DNasePeakNoPromoter_77	AAGGATACACTCTAGCCATTGTTCTCTCTGACTTTGCTGTAGCACTGAGTTTTCTTTGATGTAGCTGAGCCGGGGATGGTGTGATGTGGCCTGTGAGGCA
DNasePeakNoPromoter_78	CCTCCCAGCCCCCCATCCCACCCAGTGGGCTGCCCGGAGGTGGCGGCAACGGGGCAGCTGAATGGGCCTCTTGTTCCTGGCCACACCCGCCCCTTGGGGT
DNasePeakNoPromoter_79	GTGATCTTCATTACTCATCTGTGAGGCGGGGGACACTGTAAGCCAGGTACAAGGTCAGTTTTGCTAAGAGGGCTTTGTGAACACTGGCTCCACAAAGTCA
DNasePeakNoPromoter_80	CCGTCCTTCAGCATAACCACACTTGTGCAAATGAATGTTGCAGATAATTGCACAATGGTGCCACTAATGTGAAACATAGATTTCAAATGGACTCTGGCAC
DNasePeakNoPromoter_81	ATCAGGTGAAGGAAGTTTCCACCTATTCCTTGTTTATTCAGCATTTTTATCTTGAACGAGTGTTGGACTTTGTCACATGCTTTTTATCTTGAACGAGTGT
DNasePeakNoPromoter_82	CAAAACTGCTGGGGTGACTCTCCTTGACCCTACCGTTTGGGCAGCTTCATTTATCTTTTCTGTGTCCCTGACCTTGATGTTGAAACCATTACTCAACCCT
DNasePeakNoPromoter_83	GCTGACCTCAAGGGTCTTTGCTGCCTGGAGATGAAAGGCCTGTGAAGGTCAAAGACCTCGGTTAAGTCAATATCCTACACAGTGATAGCTCTCTGATACT
DNasePeakNoPromoter_84	GAACTTTCCGGTTACATCACCCAATAGCTGAGATCAGAAGCAATTTTAGAAGATACATTCAACATACTAATGCCCTTTCAGCCAGCCTAGTTCAGTAAGG
DNasePeakNoPromoter_85	CATAGATTGTTCACAATGGAGTTACTGTTTACAGGAAATTCCAATGTCAAAGAGATGATCTAATCCTGATTCCTTTGGGGTGAGTCAATATTGATTATTC
DNasePeakNoPromoter_86	CCTCACCAAGACCTGGAGGCCTAGATGATGAAATCATACTGGTGTTTGCTGTGCTTGTACATTCCCATCAGCAGACATCCGTGTTTGGGCCTGACTGGCC
DNasePeakNoPromoter_87	GGTGGGGCCTCATGGACTTTGGAGCCTCCTGGGAGACTGGAGGGGGCCTGGGGGGCAAAGGTTCTCCCAGGGGGCCCTGCAGACAGGCGGTTTCTTTACA
DNasePeakNoPromoter_88	GCTTACTCATATCCCTGCCCCAGGGGTGACCCTTAGTCAATGACATTAAACGGGTACAAAAGTCAGACCCTGCTGCTTTGAAGTGGAATAATTCGTGCCA
DNasePeakNoPromoter_89	TTGCGGGCTGTTTGACTTCCGTATCAAAGCCATGCCTTGAGAATGAAATCATTTCTGTCAAACAGCCCTTTCAAAGAACATCCGACACAAACACTCACTG
DNasePeakNoPromoter_90	AATAAATATTTGTTGAATGAATGAATCAAAGAATGAGTCATTAGGTGGCCTTGTCCTCCTTTAGGGCTTTGGCATGCAACCCTGTGGCAAACATGTTCTT
DNasePeakNoPromoter_91	ATACACCACTTCGGTTGGACCAAGAGTTTCCAGCTCGGGTGGCCCCTCCTTCCCTGGAAATAAATAGCTGCCTATAGAATATCAGAGTCATTCTGACTCA
DNasePeakNoPromoter_92	AGTGAGATGGAAAAAACCAATTCTTCACCCCAGTTCACTTCCATGACTTCCGGCAGTGTCTGTTCAGAGGTCAAAGCTGTTGGTGATTTTCCACTTGTGC
DNasePeakNoPromoter_93	TGTAACTTTAATTCAGCCTCTCATTGGTTGCTTTGCACAACCAATCAGACTGACTGCGGGCCACCACTTCATCTACATGAGGTGACCACCAAGGGGCCAA
DNasePeakNoPromoter_94	CTATTTGCTTAGTTTCGGTCCCAGGAAGAGCTGATGTCTCAGTTCAAATAGAAAAAAGCCAATGACCCAGTTCAAAGGTAGTTTGGCACGAGGAATTCTC
DNasePeakNoPromoter_95	GTCCCCCCTGCTGCTTTCAGGAAGCTCTTTGTGTAGCCAGTGCTAAAGCAATATTTAGTTATAGAGTGACCAAGCACCAGCGAGCAGCTAGAAGCATTTA
DNasePeakNoPromoter_96	GAAGAGGCCAGGCTCCTCCCCTGCATAAGGCACAAATTCCTGGTGGCTCCACCCCATTCCCCCAGTGCATGTGGGCCTCCAGTCCACTGTGGGCATGCCC
DNasePeakNoPromoter_97	ACTGACTCAGAGGAAGCATTCTAGCTGAGTCCTCACATGGTCTTGTTTACAGCTCCGGAGTGTACATAATAGATAAGCTACTGACTTCCACAAGACCCCC
DNasePeakNoPromoter_98	CATGCTCACTGGGGCAAGTGGGTGGAGCCATGAGGAATTCATGCCTTGCAAAGGGGAGGAGCCTGCCCTCTTGAGCTCTTGTGGTGACCTGGGAATCAAT
DNasePeakNoPromoter_99	GACCCGGGCCTTCAAGAGCTATTTACACCTACAACAGCCCACCAGCGCCTGACCACGCCGGAGCCAATCAGCGGCCCCCAAGCTTGTCTGATTCTGTCTG
DNasePeakNoPromoter_100	AACCCTTTGAAGTCCTCTCTCAAAGAGGGCACAGATAAGCAAGACAGCACCACTCAGCACTCTGGAAGGTATTTCTACTTCCTTTCATCTATCCATTTAA
DNasePeakNoPromoter_01_shuffled	TCCAGAGAGGCGCCCGGAACTATTATATCCAATAAGTAGAAACACTCGGTGCTGCTACATTGTTACAAGCTTTCCGTAAGGACACATGATGGAGAAATTA
DNasePeakNoPromoter_02_shuffled	AGGGCATGCGGTCAAGTAAATCAGTAGTTGCTATGACGGAAGTATCGAGCGTTGTCCTCACGACAACATGATAGAATGGCTTATCAAACGCGTTCCGCCT
DNasePeakNoPromoter_03_shuffled	CCGATGGGAGATCAGCAGGTAATATAGGGATGAAGTGAGCAGGCGAGTCTGGGGCTCCCCGGCAGGACGCATGCCGGGCGCTGCCGTACGGCGCAGCCAA
DNasePeakNoPromoter_04_shuffled	CGAGTCATTCGGCCGGTCCTTGTGACATGGTTGCCGAGGGTGGGCGGAACCCCAGATTGGTGACCCTCGGCGGACCCGCTCGTCAGGCTATAATGGCGGC
DNasePeakNoPromoter_05_shuffled	GGAGCCTTTGAAAGAAAAGTTGGCTGTGCGTCAAGGACGGCCTCTTAAGTACGGATATAGACCAATGTGATGAATTTAGTTGGGGATTTTACTAGCTAAT
DNasePeakNoPromoter_06_shuffled	TTTTCCGGAGTTATCTGCAGACCACAAACACTATCTAAAATTAATTTTATGAATTGATCGGGTTCATGACACAGTCATCTAGATTCCTACACGTCATATG
DNasePeakNoPromoter_07_shuffled	GCGGATGCCCTCTGAAGTAAGAATGTGGGATCGTACACATCCCACATGGTCGAAGGGCTAAAGCGAGTCACCCTGGCCAGTAGAGACCAATAGCCGTTCC
DNasePeakNoPromoter_08_shuffled	GAGAGGACCAGATACATCGTGTAAGGATCGCTGCAGGAACTCCACCAAGCATGGTTATACAATTTCTCTACATGGTTCAATTGATAGTTTCGTCGTATGG
DNasePeakNoPromoter_09_shuffled	AAACAGTACCGTGTCGGTGACGGGGTTAGATTTACATCGAGAGACGTAATCTCGAGTAGTGTCGTGTGACCTGGGTTGTGTCTAATAACGGTAGTCCGAA
DNasePeakNoPromoter_10_shuffled	ACAGTGCTTCCTCAAGATGCTAGGGCTACAGGATAGTCCGCACCCAAGTGAAAGCTAGAGACAGCACAACCTAACTACTGGAAAGCGTCGTGAAAGAGAA
DNasePeakNoPromoter_11_shuffled	CTAGTAAGGTGCCCGATGTACTATTGGCGTGTGTAGTGTCCCTCGCAAAACCAATTTAGCCGCCCAGCTATAACTATTAGACCAGTTGACAACGGCCCAT
DNasePeakNoPromoter_12_shuffled	ATCGATGGCGCATCGACCGAAGGCCCTTCCGCCAGTCGCGCTGCGTAGTTTTCAGGGAGAGACCTCAGTTTCGATGAGCAACATGCTGCCCGCGACGCCG
DNasePeakNoPromoter_13_shuffled	GGTGCGCAATGGCTTTCCAGGACGAAGCTACTAGTAGCGCGGTTAAAGTAAGACAAGATCCCATACGAGGGCCCTGCTAACCCTTGCTATGTTGTGTCCG
DNasePeakNoPromoter_14_shuffled	TGCGTTTAGCAGCGCAGCACGTTGCCGGTAACGCTGGTGGTCTGAGACCGATTGATTTAAGACTCCGGGGGGACCCACTGTAGATAGGGGGGCAGTTTCT
DNasePeakNoPromoter_15_shuffled	TCCCTCATCCACGTGCATATTGTTATTATCCCCAACTCTTATTTTAGCTACATAACGGAAAAGATGGAACTGGAGAGTGGACAACGTGTAACGTGGATGT
DNasePeakNoPromoter_16_shuffled	CGAGTACCCGCAGTTCCGTACACCGATGGTCCGCTCCTCAGTCGGCCATGGCTTGGGTCGCTCCCCTCGGGGCCCCTCGGATTGTAGAACCCTCGCCCTC
DNasePeakNoPromoter_17_shuffled	TTGTTTAAATCAGAGGTTGAGCACTGGAGTCCATATTAGCATCCCGAGTAATCGAGATACAGTGCAAACATGCTAGGGAAGGCCAGGCCCATATGCGTTG
DNasePeakNoPromoter_18_shuffled	GGTGGCCGCGGCACCGACTCCCGGGAGGATCCGCACCGCATGGAGGACTGAGCGTCCCGGCCGCTTCAAGAGCTTGTGGCCTGGCCACCGGCGGGCAGAG
DNasePeakNoPromoter_19_shuffled	CCGAAATGGATTCTGCCGATTGGACGTCCACCTCAGGCTCCAGGTGCTTTCTGTCTTGGATTACATGTCCAACTAGTATCCAAGCGAGATTTTAATGATC
DNasePeakNoPromoter_20_shuffled	AACATGCGCCCCTCCCTGCCGCACATCTCAAGCCTCCCGGCATATGCCCCGTAGCGCGCTTCCTGCTGAAATCGCCAACTGTCGCGAATTCTGTGGGGGA
DNasePeakNoPromoter_21_shuffled	CGCACTTGGAGACTGTTACTAATCTGCTCAGGAACTCTCCTTCACTCCGTACTTGCTACTGTTCCCATCTCCCGACTCCGGTTCTCTCAATGTACAGGCC
DNasePeakNoPromoter_22_shuffled	GTGTTAATCCCCGTTCAATAGGTCTCCTACCTTGTTTCAAGTAAAGATGAATTGTGCAATTAAAAATGGACTAGTTTGACGGACGAACCGCGTCGATTCA
DNasePeakNoPromoter_23_shuffled	ACGCAAAGGTGCTTGGAGCTAGTTGCCCTGCAACCAACGAGGTAGTTCATCGCAAGATATATGTTCTCCATGCGGGAATATAGTTCGTTACTGCGTAAAA
DNasePeakNoPromoter_24_shuffled	CGAACGTGGTTGGCAACCCAGAACCCAGCGCCCGGGGATGGAAGCGGCGATCGAGCGATTCTCGCGGGTTAGGCGCGGGTGAGACCCGGAGCCGATCGGG
DNasePeakNoPromoter_25_shuffled	ACCTGCCACTAAACGCTGCCTGCGAGATCCTTGCGTGACACGGTTCTTCGCGTGCGCGAAATTCATCGCGAAAAATCGATATTAGATTAATTTAGTGTCA
DNasePeakNoPromoter_26_shuffled	CAATACATCGTGTTCGAGCCAATGCTCTTACAAGTGCAACAGTGGGTATTAGTGTCTCTCAGGAATGTCCACCTGCGACACCTCTCCCATTACTATGCCT
DNasePeakNoPromoter_27_shuffled	CTACAGGTAGGACCGACGCTAACTAAGACCGATCTCCGATGGGGCTCGGATTAGCAACAAACTCATACTTAAGATGCCTCGAAGTCAAGGTCTACCGTTA
DNasePeakNoPromoter_28_shuffled	GAGCCAATGCGCATTATATCAAGAATGAGGTAGGTAGTAGCAGGTCCCACCAGCAGCTCCGATGCGGGGGCCCAACGCTTTGCGGACCGGGCTCCCACGT
DNasePeakNoPromoter_29_shuffled	AACACGCACGTTCAGTCTGGGTGGCTCGCCGGAGGGGGCGCGGTCAGCGCCACCAGGCGCGCTCGCGCACGCGACATTCCGGGTCGATCCGCCCGAGATG
DNasePeakNoPromoter_30_shuffled	GCTAAGCACGAGCCTCGTTCAGTTTGATTTGAGCATCAGTCATCATTTACAGACTGAGATGACCTTCAAATAACAATGCATCATAAACAGCGCCGTATTT
DNasePeakNoPromoter_31_shuffled	GAGCATGACCTGATTTTATTTGTGTTATAGAGAAAAAAAGCAACAAGGCCCTCAAAGGGTAATATGATGAGAGAAACAGTCGGGTACATCGAATCAGCGG
DNasePeakNoPromoter_32_shuffled	CAGCGCCCGGATAATCGTGAAGATATAAATCGGAATTCCCCTGGTCTACAAACATTGAACAGATTATAAATGCACATATTACAGCAGTGGTGTAATTGAG
DNasePeakNoPromoter_33_shuffled	TAGCATTTGCCATATCATACACAACCCAGCGGGCGATTTGTTAAATATCTAGTAACTAGCTCAGATGAATATGCCGTCCACTGGACCCAAGAAAAAAGCA
DNasePeakNoPromoter_34_shuffled	ACACAGTCCCTTTACACTCTCCAGTTACGTAATGCGTAAGAAACTATTACGTTGAGCGTAAGCGCCTCGGATGTAACAATTTATACCGGCCTGGTTACAG
DNasePeakNoPromoter_35_shuffled	GGTAAGGAGGGTGCTTCGGTCAGCCTAGAAGTTGAGGACCGTTGTGAAACAAAGTTAGCTCCCACTACTGAGAGTAATTAAGGAATAGGTTAGGACTGAG
DNasePeakNoPromoter_36_shuffled	GAGCCTGTAGGCGCCCAACGCTAAAAGCAACTAAGCAAGCTCAACGGCGTGAGCCACACTCCCTACTCAAAAAGGAGGCCCTAGGATCCACCACCAGTAG
DNasePeakNoPromoter_37_shuffled	GCGTGTGAAATAAAACCGTGTCGCTTCTGAATGGCCCCCCGTATGAGGCTCGCGACACGTTTAGGATGCGCAGTGGCGTATGGTACCACAAACCTCCACG
DNasePeakNoPromoter_38_shuffled	AAAATACCTCACGTTTCTGAATAATCTAACTTAACTCGAACTCTGGTTAAAACTGTCTTGGACGCCTCTTACGTTCAATAAAAAGATTCATATGAGAAGA
DNasePeakNoPromoter_39_shuffled	CTCGGTTTCACCCAACAAGTCCTGACTGGAGGTCCGGGGGCACCGCGGCTTCGCCATCTGCACCAAGAACTGACTCCTGCCATCTACCACGGGAGTTATC
DNasePeakNoPromoter_40_shuffled	CCATACATATTGCACTATTTTATAGGGGGTGAAATGATACGAATATACTAACCTTCAGGGTTCAAGGGATTTGAGGTATCGATTAAATTCATCACACGTT
DNasePeakNoPromoter_41_shuffled	GCGGCTTGTCCGACGCGGAGTCCGAGGGACGCTTGCCACCAGCAACGGGCTTTGGAGCACGGCAGGTCATAAAGGCCATTTCCCTAGCCGAGGGGCGGGC
DNasePeakNoPromoter_42_shuffled	GTGACTCCCTTAACTTAGGCCTGAAACCCTGTCCCCACCACCGGTGAGCTACTAACCATGGTGAAGGTGATTTGCCTGAAGTTTGAGGATTGACGAGTAC
DNasePeakNoPromoter_43_shuffled	ACTTCGAGCCTGGGGAGTGCACGTGGGTATCAACGACTATGGAGTGAGTAAATAAGCATAGATGCCATCTAAAATCAGCATAAATGAGTGAGTCTTTCTC
DNasePeakNoPromoter_44_shuffled	CAGAACCCTTAGAACAAAACAGGGTCACTGCACCAATCACTGCGAACACAACTTTTCCGATCCAAGGTGGTGCCTTGATAAATAAGCTCATGGAAGATAC
DNasePeakNoPromoter_45_shuffled	CCTCACATAAAAGTCATACGACAGGAGACACGGTTGCCATTCAAGTATCGAGAACAGCAGGCCTTTAATAGGCTTAAAGAATACAAATAGAGCCCTGGCC
DNasePeakNoPromoter_46_shuffled	GCGTAGCCCATCTTACTATGTGCTGTGTTGGGTGAAGTATACGTCGCGTACCTAGGTAGTCCCAACAAAGACAAAATGCGGCATTAGGGCCCCGTCGACA
DNasePeakNoPromoter_47_shuffled	AGCGACACTTCTTATCTGCCTACGACTGAACGAGAATCCCTGGCATAAAGTCCGATTAAAGTTGTGTCGATTACAATATTCAACCCAACTATCTTGAGAA
DNasePeakNoPromoter_48_shuffled	CCCAAACATAGGGAAGACGCGCGGTGTGTCTGGTTCCCGCAGTGTGTCTAGGGCCTGATCAACAGACATTGCATGCACCGACCAAATTTAGTGGACTCTG
DNasePeakNoPromoter_49_shuffled	CTATAATATGTTGAGAGCAACTCTCCTAGATAAGCGATCAATTAGTCTCGTTCGTTTTCAGTAAATTTTAATTCAATCTGCTGACGCAACTAAAAAGTAA
DNasePeakNoPromoter_50_shuffled	GGATTTGGAGCTAAGCATCGATCTTATTCCGATCACGGGCGTTTCGTGCTGGCGTCTAATCCTGACCTAATGGGTGTTCTATTTTGCACCCTTAAGAATA
DNasePeakNoPromoter_51_shuffled	TGATGACGGAGGAAGGGCTCGTTCATCCTGAGACAGGGCCCACGTGGAATGACGCACACTAAAGCGCTGCCGAGGTGTTCGATACATATAGCAGAAGCAG
DNasePeakNoPromoter_52_shuffled	CCTATGTGGCGACTACTACCGTCTTTGCATCCCGGAAGTCTAATCGCGGTAGAGTAGACCCCCAGATAGCCAAGGCCGGACGGAGGCTTCAAGCGACACC
DNasePeakNoPromoter_53_shuffled	CGTACAACTACTTTCCCTTCCTCCTTATAAGTGGGTAGCTCATCGATTTGTATTAAGAGCCTCCGATTGGGGTCTCCCTAGTTATTGTCTGCCCATGCGA
DNasePeakNoPromoter_54_shuffled	GAAATGCCCTCTATATACATGCGTATCACTTTTAAACATGTTGTTGCCTGCGAGTTATCAAAGCGGTGGTGTCCTTTGCTTGATCCCCTTCAGACGGATG
DNasePeakNoPromoter_55_shuffled	CGGCCGTGCACGATGGGGCAACACATCGCGAGGCGGTAGTGTAGATAAGAAGGGAGCCGGGTTCACGGTGTAAGTTGCGGCGCGCTGCAACGCGACGGAG
DNasePeakNoPromoter_56_shuffled	TTAGCCCTGCTTTGTAAGTCTGACTATCTTTGAAGCAGTTGTTTATCTCCCGTTGAAACCCTGTTAAAGGATGAATCTCATTCGTTCAGTGCGGTGACCC
DNasePeakNoPromoter_57_shuffled	GCCCTGGTGGTCCAAAGCTAACGCTGAAATTTGAGATCCTACCTTAGGTTCGGGTGAAACGCACGTAGTAGCTCCCGAACTGAAAGAGGGAGGCCGCGTG
DNasePeakNoPromoter_58_shuffled	GGAGATGAAACATGCCTTGCGGGGAAGGGTATAGATCTGGCCATTAACTCAGCGTCGCCCACACATCGTGGACTCTGCCACGGGGCCATGCCTCGGCTTG
DNasePeakNoPromoter_59_shuffled	ATCCACACCAAGTGTCACTAAGCTCCCATGAGGGACCAGTCCTTGCCCAGTTGGTCCTGTTGCCCCTTCGATCCATTTTCCACGTTCCGGCACCTCTGCC
DNasePeakNoPromoter_60_shuffled	TAAGAGAAGATCTCGGTACCTATTCGGAGGTATCTGAGTCTCTTCACTACCTTCAAACATGCTTTGTCAAAAACGGGGGTCATGAGACACTTATTTCTAT
DNasePeakNoPromoter_61_shuffled	TCCCCCTAAACCATCCTATGGTATTCGACCCCCTCACATCCGTCAACAACCTCCTCAATACTCTCTCCCAATCACCCATTAAACCCATATTACACGAGAA
DNasePeakNoPromoter_62_shuffled	TAAAAGACACGGTAACTTGTAGTTACTATAATATGTGCGTGTTAACTGGATCTGATCGAAATTCGGATCTATCTCTTTGACATGGCTCACGCTCTATTGG
DNasePeakNoPromoter_63_shuffled	CGTTGCTTGATGCACTCGATGAGCGGCAATAAAGCCCTACCATATTATGAATGTCTCAGAGACTCTTTGAGCAAGGGTCTGATCCTTTGAGATATCTTTT
DNasePeakNoPromoter_64_shuffled	ACTGACGGACGGCTAAGCTGCATACTAGGGTTGCCTACAGGCCGAAAGGAACAACTCCTTCGGTTCAAGGTTCACTCAGCGGGAGCTTTCCGGAGAGGTG
DNasePeakNoPromoter_65_shuffled	TCAGCCTTGCCTTAGAGCACTGGTACACAGGGGCAAGGTCAAATGAGGCGGAAAGGATGCAAGTTGGGCGGAAACGGTTTAACCTCTGGGAGATATTGTC
DNasePeakNoPromoter_66_shuffled	TACCGGACTAGTAGCTAGGGATTGCAGCAATATGAAAACTTGAGAATGGGGATCCTGTCAGTACTAACTAGACACCACTGGATTGGGCTGAAACCCCGCA
DNasePeakNoPromoter_67_shuffled	TAGCGCGGGCAGTCAGGTGGAGAAGAAGCCACTGGTGAACGCCGCCATGGAGTCGCAGGTTAATAATAGAATGGAAATCAACTATGTAAATTGGGGTCTC
DNasePeakNoPromoter_68_shuffled	TCAGAAATAGTCCTGATATGAAGTCCAAGGTAGACACAAATGTGAGATCACCTTAGTCTTAGAGTTGTTGTTAAGGTGTAGTAGGAACGCTCCCGTAAGA
DNasePeakNoPromoter_69_shuffled	ATGGAATAGGTTAGAGAAACAGGGGAGCGGGGTTCAGTTCATATAGATACTGGGGAGTGATGTTGGCTAGATTGGACAGGGAAACGGTGAGTCGTTGCGA
DNasePeakNoPromoter_70_shuffled	TCGGGTGGGCGATCACCGTATTCCCCGTTGTACAGCATAGTAAAATTTGATACCGTTATTTTAGTCTCGCCAGAAAGAAATGGGGACCCCATAGTACCAT
DNasePeakNoPromoter_71_shuffled	CATACATTGCAGATATTTTGAGCATGCCAGCATCCATGATAGGAGACCACAACCAATGCCTTTATGTACTACGCTCTAATAGATGGCGACTTCAACTCGA
DNasePeakNoPromoter_72_shuffled	CTGGCTGGAAGGGGAAGATACGATGCTCGTGGACCATGTAATTACAAATTAGCAAGAGAGATACTAGAGGCGAACTATGGGATTTGCAGTCAGGATCGGG
DNasePeakNoPromoter_73_shuffled	ATGAGTCGCCTATGGCTCGGCAAATTGTCACAACCTGGCCAGTTTAAGCAACTGTCATTTGTTAAATCCACTACACCCCGTATTTATAAAACAATCGTAA
DNasePeakNoPromoter_74_shuffled	TCCCGGAGGCTGGCCTTGACTCAATGGCCTCATACGGGGACCGTGTCGGCCGGTCGATAGACAGCCCCATGGTCGCTAGATGTTCCGTTGATTCGAAAAC
DNasePeakNoPromoter_75_shuffled	CCAAGCACGACAGAGATGTCTGCGTTTTGCCCTTACCAGCCCAGCTCGTGCGCTGCCGCGGGCCGTGCCTGCCGAGCCCAAAGCCCGCCGTCTCGACCCC
DNasePeakNoPromoter_76_shuffled	CAGGCCCGCCTCCTCCGTCCAGAGGGGCGCATGATACGCCGCGATGGGTTGGGGGACCGGGTAGCGCCACAGCCGCAACGACCTCCGGGGCGCGGTGGCG
DNasePeakNoPromoter_77_shuffled	TAGTCGGGCAGCCGACATCAATGCTAGTATGGATCTTTGCTTACTGTGTGTCTGTGACAAAATGAAGACCAGGACCCAGCTCATGTGCCGCAGGGAATAC
DNasePeakNoPromoter_78_shuffled	GCGCCGCTTATGCCTCGGCTTCCTGGCCCGGCTCCCTAGTGGCCCTGCACGCGGGGTAGTTTGCCCTCAGTCACACGTCCCTACCTGACCTCTCACCCCT
DNasePeakNoPromoter_79_shuffled	CCTACATCATTAATGTCCGTTTAGGATGATTGGGTCTGCGATACAAGTAGCACGTCCGTACCTCGGGGCTTGCTGGTCCGTCCCAGTATCGGGCGTGTTC
DNasePeakNoPromoter_80_shuffled	GTTATTTCTACCATCGAAGCTCTAGAATACCTTGTTCGTCCTCACGCCAGGATGTAGACAGTTCATATTTTCTGAACTCAGCATTACTAAGAGCGTACTT
DNasePeakNoPromoter_81_shuffled	TCTTAGGTTAATCGCCTATAAACCAACCTCGCTTGGAAGCGTTATTGATCCGTAAATTTTGCTGTTTGTTTCGTAGATTGCTAAAATTTTTTATTCTTTA
DNasePeakNoPromoter_82_shuffled	AAGTTGGGTTTTCTCTGGCTGCGTTCGCGAACATTCCTGCCACACAAAATGTTGAACTGGTAAAAGTTAGAAAACCCCTCAGTTCTACGAAGCTCGGCCT
DNasePeakNoPromoter_83_shuffled	GTACACCCCCTGCTGTGAGGTACACTTTGCTAGTGTCCTTAAGCCGGATGCATCAGTGAGCAAGCCATATTTCGATCTAGTGACGATACACAGGATTTAG
DNasePeakNoPromoter_84_shuffled	ACAGGGGTTTGAACATGTACCCTACGGTGAATTTAACGCCATAAGTCTATGAGCAACTGTCACCCTGTCTCATTGCCCATTTCAATCGAGATAATGGCGG
DNasePeakNoPromoter_85_shuffled	GTTAAATAAAATCGCGATAGTGGACTCGATATCGAACTGATAAGGGACGTTTCGTAATGTTGGCATTAGTGATCTATTTTTTGATAATGTGCCTAAGTTT
DNasePeakNoPromoter_86_shuffled	CGTTTACAGAGGCGATTATAGCGGCTTGAAAGTACGACTTATTGCGCCCGCAAGTGAGTGTGTCGTGCGGCTGAGAGCTCCGGATCCGCCTTCTCATTTA
DNasePeakNoPromoter_87_shuffled	CTGGTTGTCCACGGCTAGCAATTCGCGGATGGCGCCCCTCCGCTGCCCGCCCAGTTGGTCTGCGCACTCAATGTTCTCGGAGCCGCGCTCCGTGACTTCT
DNasePeakNoPromoter_88_shuffled	GTGAACCTGAATCGCTCATGGTACCAGTTACCACCCGCAACTTGGGTGAGTTCCCGATTTGACAATCCACTCTACGCTAGCATCGATGCGATAAGAACGT
DNasePeakNoPromoter_89_shuffled	ACAGTGTAATTATGGATTACGAGTTTGGTGTGTCCGTATTACCATGCATTTGACGACTCGCCGCAGGACCTTGCCGGATTGTCAGTCGAGTAAAGAGAAT
DNasePeakNoPromoter_90_shuffled	TAGATATGTCAACTTGCCTGACGATGTGGTTCCTATAAGACCCTTGGGCTGTAAGTCAATCGGGGTGAAACACATTAAAGTTGAATGAATACGGTCGACA
DNasePeakNoPromoter_91_shuffled	TCTGCCCGAGCTGGTATTCTAGTTTATGACCTCCGTCCACGTTATAGCTCAAGCCCCCCGAACCTCGCACTAATCCTCTTTTTAGTTAAAAAACGGGGCT
DNasePeakNoPromoter_92_shuffled	CTACCTCACTGATTTTTAATGAGCATATGTGGCATGGGCGTACTGTCAACCAGTTTGGCGGGGCGAGCGTGATCACCCGAACGCCGTCCACTGCTCTACC
DNasePeakNoPromoter_93_shuffled	TAATTTTCGTAAAGCGAGTGCCCATTAGTTACAGTGTGCGAGTTATCGCCTCCCAAACATAAACACTATACCCTGAGCGACGAAATATAGCCTGTGAACG
DNasePeakNoPromoter_94_shuffled	TAACAAGTTCGTCTAACTGCATCTTGAGTTGCATGTTTATAATACGCAATGACGTCATATGATATCCTACGGAGCTTGAATCTCCTAAGATAGGCGCATT
DNasePeakNoPromoter_95_shuffled	GCGACACAACCGAAGTGTTCTGAGGAAAATGGTATTCCCTTTTCGGCAAGCCCCGGAGGTGACGGTAGAGGAATCATCGGCAACAGGCATCCCTACTTGT
DNasePeakNoPromoter_96_shuffled	AGTTAAGTTGGCGAAAACGGTAACACAACAAACGCGCTGCTTTATCCATGCGATCCGCACGCAGAGACCCCCCTTACCCTACCGTTCCCCTAAACCGCGC
DNasePeakNoPromoter_97_shuffled	ATATGTACACCTTACCCGGCCATTGCTCGTCAGCTGTGGCATCAGTTTTTGGGCTCATCGCTTGAATTAGTCTACGCTGCTTGTTATAGGCCGTATCAGG
DNasePeakNoPromoter_98_shuffled	GTGGCCCCTCGTGGAAGGGATGTCCGAGGGTAGTGTGCGACTGAAGCTACAGGTTCCTCCTATGCAGAGGCATACCATGTATTACGAGAGTGGGAGTTTC
DNasePeakNoPromoter_99_shuffled	GCATCACCCGATCGCCCAGCCATCCGACGCACACGTCACCATTCCTGTCGCTGCGAGACAGCTTGGCACCCTCAAATTGTGCCCCACTCGGTACGTGCGA
DNasePeakNoPromoter_100_shuffled	ATTAAACCTTAAATTTGTTTATGGTCTCTAGCATGCTGCCACCCTGTATGATTATTTTAATTAGAAGAATTTCCCTGCCCGCGGGAAGTACACTTGAAAC

## Sheet: 2_HepG2lib_design
genomic_random_01	TTTTCACAAGTTGCTTATAAGGTTGCTTACATTTCTTGTGAATAAAAACTGTATTAGAAAGATAGCCCCCTCCTTACTGGTCTGTTTGTACAGGTGTTCA
genomic_random_02	TTGGTAAGCAAATGAAAACCAAGACATATTTTTCTGCTCTTTTATTTATATTGATGAAACCTCAAAGTCTGTACTCAAATACTTATTAAAATATATCCAT
genomic_random_03	AAACTACCAGCTAGGGATAGTGAGCTGAGAAGGGATGGAGAGATGGGCTGAGAAAATTTATTTGAACATTCAAAGCACAGAGAATCAAAGGCAGACATGA
genomic_random_04	AAATTTTTTAAGAAGGATACTGGGTGTTCACCAGTGTGTTTTTATTCTTTTTTAAATGGAATTCATTAATTTGACCACAGGGGAAGGGTTGATGCTGTGT
genomic_random_05	CTTGAAGTGCAACTGTCTGTAATTGCAGAAGTGGCCTGATACAGCAGAGTTTCCGTATTCTGCTGTGGGCGGTGAGAGGAAGTTGCGAAGGGTCTTGCAG
genomic_random_06	ATTTTCTAGGCATTTCCTAGAGAAGGAAACTGTATTTTTTTTTTTACTTATCTTTAAGGCCACTGTTCAGGAATTTTTTTTTTTAATTCTATTTAAAGTG
genomic_random_07	TTAAGCTGATTTCGCAGCTCACTCACTCATCAGCGACAGCCAGCTGTATGAAGACTGTGAGATAGAGAACTTGGCTAGCTGCACTCAGGCATTTGCTTGA
genomic_random_08	GATGGGACGTGACTCCTCCTGGCCCCCGCCGCCGGCCCGCAGGTGTTGGGGTCTCTGGGCTGGGTCTCCCGGCGTTGTGGCTGCTGCCGAGGGAGATGAG
genomic_random_09	CGAATACTATGTCTTTCTCACCCCACCTTTGTCCATCCTTCAAATTCCACAGACTCACTGCTCCTCTTGGGTTTGAACCATTGTATCTGTCCCCTTGAAT
genomic_random_10	ACTTAATTGAAAGCCATTTTAAGTCTAATTCTTTGTGCAGATAATACCACAGCAGAGAATTATAAACAAAGCAATTACCACCATAATAGCCAGAAATAAA
genomic_random_11	ATGGCTGGTGACTGATAGGCTGGGAGAGTGGCAATGGCCATGTGTGGTCAGAGTGCCAGGAAATGGCCTGAAGTTCTGATGATTCAGTGGGAAGGGTAGG
genomic_random_12	GTTTTGAGTAATTGTTCAATGCATGGATGAATGTTTATAGTGATGATTGTGAGTATAAGTTAAAGTCAAATTATCCATATTAAAATTCAAAAAGATATGT
genomic_random_13	TCAAGTTAATTTATGGATTGTAGTGTATCTTTCAGTTTTTACATCAAGAATATGCCAGAAATTTTTAGGAAAAAAGATTAAAATTTTTCAAGAGATCGTA
genomic_random_14	CCAAATTGCTTGCTTTGTATCTTCCAAGTCTATAGCTGAGGTTGGGCAGGCTTTCAAGATGAGCTACTTGAACAAATAGAACTGCAGGCACAGAACCAAT
genomic_random_15	TTTCCAGGCCCAGGAGCACATGTTCACATCACTCCTTCCCCAGTCTCACAACAGACCTAAGATTTAAGAGATAGAGGGCAGGCCATGTGACGGATAAAGA
genomic_random_16	TATCAGTCCCAGACTCCCTTGTTTAGACATTTCCTGGTGATATTACCACAGGCTCAGGGAAGATAACCTAAGATTAAGCTTTTCCACTAGACACATGACA
genomic_random_17	GGAAGGATTCAAGATTGTTCAGGAGGCAGAAGGGACCACGTGGTGGTTTTTGCCTTGGTGGTGAAAAACTGGGCAGATGGTGCAATTGTGTGCTGGTGTG
genomic_random_18	GTACCATCACTGGGTGTTTAGTTTCAGATAGGATGGCAGCATTAGAATGCTGCAGATTCTGTCTGAAGGAAGATTTACACAACTGACAGGATATTCCCCC
genomic_random_19	CTCAATAATCTGATGTGGCAGTTATGTTATGTGATTGCTCAATTTTAATCAGTCATATAAATATGGAAGAGTAAGCTGAAATTTTCAGTAGTAAATACTA
genomic_random_20	TGAGATTGATTCACATTTTCATCCTTGCCCCAGCATTTTCAAAGCATCTTTTTTTTCACTTGCTAAATTACTAAACATGGCTGGCTTCCATTTCTAGTTG
genomic_random_21	GTTTATGTTTTTTTTCTTTTGTTGAGTGCAGGGGACTTTATTGATGGTACATGACAAGGTGGGGCTCCCTAGGCTTCTCCCATTTTTCAGGGGGTCTGGT
genomic_random_22	CCGGGATGGCCAGGTTGGCTGTAGGTGCCGCAGGTCAGTTATGTAGACAAGAGGGACCCAGTTTTAGAGAGCAAATCCAAGTCAGTGAGTCCAGTCTTTG
genomic_random_23	AAGAACACAATCATCTGTCAGATATTTTATTTTATTTGCTTAAGGGAAACAATCCGTGTACTATTTTTTTGCCAGTCAACTTTTCTCTCAGAGATATGTT
genomic_random_24	CCGTTGGAGTCCGCCTTCCATCACGACCTCTTCAGAGACATCTTCATCATCCTCCAAGAAACAAGCAGCGTCCATGGCCGTCGTCATCCCAGAAGCTGCC
genomic_random_25	AAGATCTCTGCACTTACTGACTCCAACTGTACTTATCCTTTGAGAAGTATGTCTTCACCTCTAAACTGTGAGGCAAAGTTCTGCCACCGATTCTACACAA
genomic_random_26	AGAAGATTGATTACATTAGAACTCCAGAACTTCTATTTATTTAAAAGATTTAAGATTTGACACAAAAGCGGTTTATTTTAGAATGTTTATTTCTATAGAT
genomic_random_27	TTTATTCTACGGGAGATCTAGAGAGGTTGTGTGCCTCTCTAGATCCCCTTCCTCCATATCCTACAGTGAGTTAATAACCAGTGGTGGGCAAGAATGCAGA
genomic_random_28	CATTCCCATCTCAGCTGAGCACTCAACCTTGATGCTTTTATGCATCTGCAGTCAGCTCATTTTCCCGCTTCTGGCTCTTCTGTAAACTTCACCACTTGCC
genomic_random_29	TTTCACCATGCATTTGATGTAAAATGTGCAAGTGCGATATGACTTCACAAAGTATCAATTGTGTGGACAATGATAACTACTGTGACACTGCTAGCACCCC
genomic_random_30	ACATATGTTCTCTATATTGAGTAAATGCACATTACTATCTCCATTTTAAAACATTCTTTCATTTTAAAAAAGGAAATAAAATGGACTTATTATAGGCATA
genomic_random_31	TTTATTCATTTTAGTGCTTGAAATGAATCATGTCATTTTGAAATTTCTTTTTTTCTCAATACGATTAAGCCTATGTTTTTTAATTTTTTCACTTTATTGA
genomic_random_32	TATGTTTGAAGCTCAGTTTCCACATCTACTTTGGTAACCTAGGAAGAAAACAAAATTTTTCATTCTATAATCACTACTATTAATACAGCATAGAAATACC
genomic_random_33	GATGTAAGGACTTCAATTGATTTGTGTAATTACAACTGGAAGATAAAAGACATTTTCTTGGCCAATAAGGTAGGAGAGAGAGTTTGTATGTTTGTGTGGT
genomic_random_34	TTCTTGGAACACCAGAGACCTCTACACTATTTTCTGTTGCTTTTTTCCTTCATTTTCAGAGATGAGATCCTGGATTGAATGACTACTATGGAAAGTGATT
genomic_random_35	CCCAGGCTCTTCCTTATTTAGTATGTTTTTATGTGGATGAATGTTATGGAAAACAAAAGTATTATAGGAAAATTAAAATGTCCTTTTTGTACATTTTTGG
genomic_random_36	CTTGACTAATGATGAAAAGTATCAAAAATGACTATTATGTGTTTATAAATCACCTCTTTTATTCTGATGCAGTTCTGGGATTTTATGCTGTTAAGTACCA
genomic_random_37	AAAAATGTAAAGAGCTATGTACTAGGGAATAAAGTATGCTTTTCTTTCAAATATTGTCGGCCATTTGTCCAATAAATATTCTTTAAGCTGGCCATGGTCA
genomic_random_38	GCCACCATTCTTTGCTTCCCAGTTGCCAAAATTCTTATGGCCACTACAGCTTTAGATAAAAACAGACTGCAGGTATATACTGATTCTTCCTGCTAAAGCG
genomic_random_39	AGATGCTGGCTTTGTCTGAAAACTCCACTTCTTATTAAATGTTATTAGCTTATTACTGGAATTTCAGACCATTTGCTTAATTAGACCTTTACATTAACTC
genomic_random_40	TCCAGCAAAACTGATGAGAAGCAGTGACACATGCAATGCACACCAAGGCTGTGCTGAACACTCCAAGATCCCATCCCTCAGAGTGCAACAGTTAGTTCAG
genomic_random_41	TCTCAGAGTGAGCGTTCTCTGGTCTCATGGATAGGACGCATTCCACATTCACAGGCTCCAATTGCTTTTTTTGTTGTTGTTTTCTTTTCTACTTGTGGGT
genomic_random_42	GTCTCTAGCTGTATTGGTTTCATGGACCCAACACTCATCTTTATCAAGTTTGATTAATTCTTTTTCCACAGGAATATAATATCATAATACTCCCTTAAGG
genomic_random_43	TGAGGAAACAGTAGGAAAGGAGTCAGGCTGCTAACTTTAACCCTGGGTATCATTTGTAATTTTTCCCATGGAGCCAACTCTAAATTCTCATTCAGCATTA
genomic_random_44	GAAAAAGTATTTATCAGGGTATTTCTATGTGGAAAATTATGGGTGCTTTTATTTTCTTATTGTGCTTTTTAATGTTTTATTTGTAGTGTCATGCATTAAC
genomic_random_45	TCTCTGGCTTTTATCATCCCATGAAAAGAGGGAAGAATGACTTCTTTCTGTTGCCAAGGCAGTATTTAGCATAAGAAGAATGATACTCTGGGCACCATGA
genomic_random_46	ATATATAGCAATATGCTATTGTCTTTAAATTATGATCTCAGAATTGTAAGAATTGTCTATAAATCCTTGTATGTAGTTTATTCTGCATCAGTCATGAACA
genomic_random_47	TCCTGGAGACGCTCCTTTCACCAACAAGGTAAGGGAGTGGTTTATCAAATTTCTTTGGTCCATAGGTATTGACAAACGTTGTGGGCTTCAGGTTCTAGCC
genomic_random_48	CAGCAGGTGCCAGGCCAACCTCTGCTAAGGAGTGGGTGTGTAGCCTCCACATTTGAGCCCAGAGGAATCACTAGACCTGTGGTAAGGGATGTTGCTGGCT
genomic_random_49	GGGACAGTGGCAGTTGCTGCCCCCATCTCAAGAAGGCTTGAGCAGCCGGCAGTTTGGCATCATTCTACAGCAGGAGGTTAAGGGCCCCCCTCCCAGAGTG
genomic_random_50	AACTATTGTTTACAAATATATGTTATGAGAATCATATATAATTAACATAATATTTTTGATATTTGAGTATAGTCATATTTATTATTATCATATGTTCAGC
DNasePeakNoPromoter_02_shuffled	ACTTTTACCACACACAGTACCACTCTGCAACTTGATGACGCGCTAGTGACGTCTTTCCAACATATAACTATTGTCCCTATCTAACGCCTAGCCGAAGCAT
DNasePeakNoPromoter_03_shuffled	TTGCCCCGGTGCCTGAACAGTTGCCATTCTTGCATCGGCCAGCCACCGACAGCCGACGCGCTTGCGAATGGTCGCCTAATTCTTCTACGCGCCGCGGGCC
DNasePeakNoPromoter_04_shuffled	GTCGGCTCGTCCTGCTTGACGAGGGCCCCCCTGGTGGGACAGCAGACTGGGATGCGCGCTTCAACCGGGCGGCGGTCGGCGGCCGTGTCAGATTAAGGGG
DNasePeakNoPromoter_05_shuffled	TGGGATTCTGGTGATGGATCGCAGGGCCTATTCAAGAGGTCGTATCTGTTCAATTAGAATGGGGAATTTATGACCTAGCCATGATGCTGGAACTATAGTA
DNasePeakNoPromoter_06_shuffled	CCTACTGAGGTGTAACGCACCTTACATGATTAGATTATACTAATCTGCACGCATCAGTGATACAGAGTTGGGCAACCTCGTAGAGCTCGAGGACATAGCC
DNasePeakNoPromoter_08_shuffled	ACTAGAATGCGATAAGGTACAACTAACTGCATTTCCTTCGCCCCGAGCAAGGTTGAAAGCTCGCAACATCTCTAATAGGACCTAACTCAGGGCAGAGAAA
DNasePeakNoPromoter_11_shuffled	TCAGCGTCACAGAGCGTCCCACTCCTAGGTAGACGTTGAGCGGACTGCACCGCGTACGCCCCGGCGTCGATCCTCAGATGACCGGCCATTTACAAAGCGT
DNasePeakNoPromoter_13_shuffled	CCCTGCTACGTAGGTGTATCAATTGCACACTCTCGTGCGACGGTGGTCGGGTGGTTGGATGTCGTCCGGGAGCGCGTTGGAAATACTTTAGGATCTACTG
DNasePeakNoPromoter_14_shuffled	ATCTGGGGACCCCCTTCGCGGCTAAGCAGACGCATGGGGCCTCACTCGTTGGCGTTATCCGCTGAGTGTCTACGAACCGCGTCGACAGTGTTGCGCCCCT
DNasePeakNoPromoter_15_shuffled	TTATAAAGCACTGCTCGGTTCAGAATTTTTACATAGGAGTTTGTTGAGTTGGTTGCAGGTAAGTCACGGAGTATAACACAAAGGACTGTGCGGCTCAACT
DNasePeakNoPromoter_18_shuffled	ACGGGCTCCATCCCCCCAGGAGCATTGCCGTGGCGTAGGGCCCGCACCGTCGGCTGGCTCTTCGCCCGTCCATCACTCTGCAGGGGGGCCCCGAAAAGCA
DNasePeakNoPromoter_19_shuffled	CCTTGGACCATATCTCTGCCCGGCTTTGACAGTTTTATGACTTTTGTTCAGCCATACACTATCCTAAATCTTATCGTAATAAGACCTATGGCGGGCAACA
DNasePeakNoPromoter_20_shuffled	ACTGGAGGACTGTCAACAGGGCACCATTCCTGTGAGCGGTCGGCTCCATCCGGAGGCGCCGCTCCTGCCCCCCACAGGGCGCGCTGTTGCTACGGTAGAA
DNasePeakNoPromoter_25_shuffled	TGACAACTCTGGTGTTACGACTGTTGGAGTAGGAGGGCGTAGCGTAACCGTCATCACTCTCATTAAGCGAAGATGTTTTTTAGCCGTCGAGTGTACCCCC
DNasePeakNoPromoter_27_shuffled	TCTAGCACGTAGATGTATGTACTGCTAGGGTAATCATTCCTTACCCTCGAGATTAGGCGAAGCGAGGGTAAGCCAATGACGCCATCCTTCACAATCGCCT
DNasePeakNoPromoter_29_shuffled	GAGGCTGTCGGGGGGGAGGCGGGGCGGGCCCCCACCCGCCGCGGGAGGCGAGACGCCCCGCCTCCATCGCCGGACCCCAGGACGGCACCGACACGCTGAC
DNasePeakNoPromoter_32_shuffled	ATTAGTTGGGATTAGACATCGTTAAAATTCCTACAATTATAACAGTGTATTTTATTTAAAAACAGGAAAGGGCATGGTCAGGGCTACCTAAACTCCCATG
DNasePeakNoPromoter_33_shuffled	TCAACCTGAGAAGGAGTAACTAGCACCCTGGGTGCGTAATTGTTCGGACGCTGGAAGACCCTTTACATTGTCCACAGTTCGCGGACGATATAAAATAGAA
DNasePeakNoPromoter_41_shuffled	GACTCCCGGAGGGAGCCAGGGGCGCGGGGCGTGGCGGCAGATGGGGGACTCGGGGGTACGAAGCCGTGTGTCCGAGAGGGCCATCTCTCCGCGCCGCCCA
DNasePeakNoPromoter_45_shuffled	ACAAAGGAGCCCGAGGCTGAGGCTCTTCGAGTGCAATTTGAGCCGAGTGGAGGAGAGATACTATAAACGGGGGATAGCCACAGCGGACAGGCAAGCAGCA
DNasePeakNoPromoter_46_shuffled	CCAAACGGCCATTGACGATAAGCGTACGACGTACTACTCATAGCTGTACAGGACGTTCTAGTGTTTTCGCCTATCATATACAGGGCAACGCGGACGCATA
DNasePeakNoPromoter_47_shuffled	CATCTGAATAAATAGGGTTATCCAAATTCCTTAACCGTGCTGCTCAATGACCCCTCCGATGCGAGCGATGAATCACGCACCGATAAGTTGCACGCACTTC
DNasePeakNoPromoter_51_shuffled	CCGTGCAGAGGGTTTAGTTGGCCATAGACCGAGTGAGGCTGCAGTAACTTAAGATGAGGTGACAGAGCAGGCAGCTTGCTGGATCCCGGTGAATGCGAGG
DNasePeakNoPromoter_52_shuffled	CGTCCGCCCTGCTCAGTGCTAAGACCGGACCCCACTTATCGACATTGACCGTAGTCCCGCGTCACGGCCGCCCCGCTTAAGGATACGTCTGCTCGGTCCA
DNasePeakNoPromoter_53_shuffled	AATACACTAGTCAACAATAGTTGTCCGTAGTTATCCTACAAAGGTTTTACTATTTTTAGGCGGTGACGGTAGTTAGTCTTCGTCTTATCCTGGCCCCGTT
DNasePeakNoPromoter_55_shuffled	CGGTATCGTGGCACCGAGGCTTCAGCGGGGGTTGGATCATGCGGGAGGGAAAGTACCGGGGCTGCCCGAGGTAACTAGTTTCTTCGGTAGCCAGCCCGGG
DNasePeakNoPromoter_58_shuffled	CTGGTCCCTGCGTTGGTGGCAGGTACTGTTAGAACTGCAGCGTTGTGTCCGACTGATTCTTGGAGTAGGGTACCACTGCCCCGCACGGCTGAGCTGTGAG
DNasePeakNoPromoter_59_shuffled	CACGCAGCTATACAGCCGTCGATGTAATATGTGGGTCCACGGCACGTCCCACTCGGCGTCCGGCGGCAGCTTTTTGTCTCCATTCCCACTGTCTATCCGG
DNasePeakNoPromoter_60_shuffled	TTGCTAGATAATCCACTAAGCTCTTTCAATCGGGACGCATAAGATCTTAGCATTTGTTCTGGTTTTGTCGCCGACGGCATCTTACATGAACACTATCAGA
DNasePeakNoPromoter_61_shuffled	ACGTCATTTACTACTTCCCTTCAGTTTCACCCAATTCAAGCCTACCAATCTACTCTCACAAGAGCGTTTCGTACTTCCAATACAACAATACCAACCGTCT
DNasePeakNoPromoter_64_shuffled	TTGGCAAGCTTCGCGTAAGCCCAAAGGCGCTTTAACAGGCACCGGAAACTATTCGCGTGTCGCTTTGGAAGCTCTCCGCTGGCTCAGCCAGAACGGGAGA
DNasePeakNoPromoter_66_shuffled	AATTTGAGGCGGCCTGAAAGGGGAGGCATATAGGACGGCGATCATCGGAGGACAACCACGTTACATATTTATAGTAAGGGTCTAGAATTCGTGGGAGGTC
DNasePeakNoPromoter_67_shuffled	TATTGTGCACAAAGTCAGCGCGCATTTCATGTCCCGACGATGGTATAGAACTAGTTAAAGCCCAAATCGCGTAATGACGTTCTGCTGCACCCGCGCATCT
DNasePeakNoPromoter_70_shuffled	ATAAGGAATTATGTGCTATAGGGAGCGATACTAATCGCGTGCGTACTTTAAATTGCGTTACCACTAACGGGAGTCTCACGGCATGTGGGTCCAGTAGATT
DNasePeakNoPromoter_71_shuffled	ATAAGTCTCCCTAGTGAAACTTTAGAAGAATCCACAAAACGGATACTGACCAATAAACGTTTTGAACACTAGTAACTCAGAACACCAAACTGCATCCGAT
DNasePeakNoPromoter_72_shuffled	CTTGATGCCTATCAGTGTACGTATGACTTTCAACTGGAATAAGGGGGTGTGATGCATATAATGTCGATGATAACATGCGGACGCATAAACATGTACGAGG
DNasePeakNoPromoter_73_shuffled	CCATCGGGATCGCTTCCGGGTGCCGGCTTTCGCTCGCTATTAGAATTCTTCGCCCTGCCTAAGTTATCGATCCTATGTATGCTTAAAGCCGAATCCTTGA
DNasePeakNoPromoter_75_shuffled	GTGCCGCGAAGGTCGCGGCGGAGCATCGGCACGAAGTCCGTGCTGGGTCTGCCCTCGCGGCCTTACGTTCGGACACTGTGATGTCGTCGGCGGTTCGCCT
DNasePeakNoPromoter_76_shuffled	TCCCCTAAGGTCGGCGTTTCAGGATACTGCTGTCGATGGGGGGCGCCACACGCGGGCGGGCGGAGTTGGGGCCTGCACGTGGGGGCCTGGGCCAAGGCGG
DNasePeakNoPromoter_81_shuffled	CGCTTTCCTTAGAGTAGCTTGAGATAACCCGTTTAATTGATATTCGATGAATGTTCAGCTTAAGTCCTTTTGTTACTTATCGGATTTGTTCAGTTTAGGC
DNasePeakNoPromoter_83_shuffled	AACTGAAATGCAGTTCTGATTTTACCTCATCAGATCGCACGGCGTACCGTACCCGAGGGGGTAACTATGAATATCGTCATCTACCGTGTGTTAAGAGGGC
DNasePeakNoPromoter_85_shuffled	TGATCTCATACCGATGTTAAGGACGTTAGCTAATTACGATTGTGAACAATCTGTAGACTTTGAGTTGCAAGCATTATTTGTTAATCAATGAATGCTCGAT
DNasePeakNoPromoter_87_shuffled	CGGGTTGCGCGAGTCCAAGTGTGTGGCTGCGGGACCAGCGGGAGGGGCGGCCTTACAGTTCGAGCGTCTGTCACTGATGTGCAAAGTTGGTCCGGGGACC
DNasePeakNoPromoter_91_shuffled	ATCACACGGACATCACCTAACGATTGAATCCTTTCCTATGATTCTGCTCGTCTCGGAGCACCGAGTGAAACTTCAGACGTGTCGGGAACATCTAGCTTCA
DNasePeakNoPromoter_92_shuffled	GCAACCTAATTTTTGCAGCGGTGACGATCTACGTAGCGGTGTTTCCCCAATGGTCAATGCTTACCTAATATTGAACAAGGAGTACCTTTTCCGTCCTGAG
DNasePeakNoPromoter_93_shuffled	TCAGCACAAATCTGCGTCCGGAGACTATCGGTTGTAGCAGGCATGCGTTTATTTACCTAGGTCGATACTGACCATTAAAGCCACCCACTCCGTACAATCC
DNasePeakNoPromoter_94_shuffled	TTTTCCGATTTGATGGAGGAAACCATTTAATTGAGAACGCAAATATTGTACTAAGGTTTCATAGGGTGCAACGACGCCCCTAGATAGACTGCCACTACGG
DNasePeakNoPromoter_96_shuffled	CGAGCCGCCTGTAACCGAGGATCCCTTAATGACACGAGTGTGAGCTCCTATGACATCGGGAACCCTCCCTGGAGGTCCCTCCGCCCGCCCGTTTCGCCAC
DNasePeakNoPromoter_98_shuffled	TGCATCTTGGATAGAGTCTAGTAACAGGTCTGTCGGAAGATGCGGTCGGCTTATGGACGGCCTGCCGGCTAAGAGGCGGGACAATCAGACGCTCCTTGTG
DNasePeakNoPromoter_99_shuffled	GAATCTCGAATGAATGGCCCCCGCAGCGCAATCCTGCTCTGGAGCAGTATAGTCAAACCCAAGCCGCCACTGCTCGGGCCTACTGCCTCCCCATCCTGCA
DNasePeakNoPromoter_02	ATTTCTCAACAGCACATGGCCTCCTACTTCCTCTACTCCATAGACCAGGCATTGTTGAGGAACACATTGAACTTTTCCCCAGTGAGTCACATTAACACAC
DNasePeakNoPromoter_03	TCCCGGCAAACTGGAGTGGGGACTCATGGTGCCTCTTCTGGCCCGCCCATGGCCACCCTTGGACCAATCGGCAGGCGCTTCCTCCCCTCTGAGGTCCATA
DNasePeakNoPromoter_04	AAGAGTGGCGCGCCTGCAGATTCGGTTCCGCGCTTGGGGCTCTCGCGAGACCCGGCGCTGGAGTGTGGACCGCGCGTGCCGGTGACGCGTGGTGCAGACA
DNasePeakNoPromoter_05	ATCATAGGCAGAACAGACTTGCCTTGTCTCAGATGAGACTTTGGACTTGAACTTTTGGGTTAATGCTGGAATGAGTTAGGACTCTGGGGGACTATTGAGA
DNasePeakNoPromoter_06	CTCAGCCAATCACAGCAGCTGGGCTTCAGTTAGTCACAAGTGGACAGTTCATCAGACCTTGTTCAAATAAGGCAAAGGCTGAGCTTTAACCAGTTGAGCT
DNasePeakNoPromoter_08	CCAGCACTGCCTGGACAGAGCTTTACACCAACAGGTATCAGAGTCAATTCCAAAGTTCACTCAGTGACCAGCTTGTGAAAAGAGCAAATAAACCATGGGT
DNasePeakNoPromoter_11	AAGCCCCCTCTTGCATCATGAAGGCCCCTGCCAAGTACTCCGCCCACATGCCTTCAGGGGCAGGGAGCTCATGATGTGGCAACACAGTCCTCTGGGACGG
DNasePeakNoPromoter_13	GTTCCAGTAAGTCTTTGTATTCCTGTTGGCAGGGTCAGGACAAGGTCCACCTCGCAAGCTGGGGCTGTGGGGCAGTGAGCTCAGTCTCTGTGTTGCGTAA
DNasePeakNoPromoter_14	GCTGGGTTCTAGGCGCCTGCTCGCCCCAGCGGTTGACGGTCACGTGATACCCCCCAGTGTACCTTTCCTGCAGCGTGTTACGTGGCGCACAGAGAACGTC
DNasePeakNoPromoter_15	GCCATTCAGGCTTTGATGTTCCACTGATAGAGCACAGGAAGAGGAGATTTAGCATAATTCTTAAGGGCCCTGGAATTTCTGGAATGGTAAATATTGGCTT
DNasePeakNoPromoter_18	CGGGCCCAACAATGCGCCTCTGATTGGTGGAGAAACCACCTGGCCCCGCCCATCCCCAATCGTGTCCGTGCGCCGCCGGTGGCCCGGCTTAGGGGACCGC
DNasePeakNoPromoter_19	GTAGCCTTTCCTCGTTGTGAAACCTTTCTCCTTCCTGTTTACATTTTCACTTCAGCCAACATATATTGCGTACCTAGAAGGGGGCTAAACATAGCACAAG
DNasePeakNoPromoter_20	CCCCAGTGGAATTTCCCCAGTGCCATGATCACCCGGAAGGTGGGGGCCGCCCTGGCAGCCGGCTGTACTGTCGTGGTGAAGCCTGCCGAAGACACGCCCT
DNasePeakNoPromoter_25	AGTGGATGTCACTTTAAGTTGCTCAAGGTCACAGGCTGTATAACTGGAAGTGGCTGAGCTGGGCGTGGACTCCAACTGTGCCCTACTTCAAAGTCCTTCT
DNasePeakNoPromoter_27	ACCAGCACCCAGGCTCTGATAGCCTGCCAGTGCCCTTTGCACCAACTCTACTAGGTTTGGTGAGGGCTATTCAATAATTAACCGTGGATTCTGAGAAAGA
DNasePeakNoPromoter_29	CTCGCCGCCACCGGGATCCGCCCCCGCGCCGACACGCACTTCCGGCAGCGCCGCGGCCGGGAGGGACCGAGCGGGGAGCAAGGCCTGCGGGGAGGCGCAG
DNasePeakNoPromoter_32	TTTCAATGGAACAAAGGTCATCTTTTCAACTAATAGAGCTGGAACAACTTGTCCACAAAAGAGTCAAACTCTGTAAATATTTGAGGAGATTTGTTCTGAG
DNasePeakNoPromoter_33	TTAGCCAGACATGGTGACATACACATGTAGTCCCAGCTACTCAGGAAGCTGAGGTAAGAGAATCCCTTGAGTCCAGCAGTTCAAGGTTACAGTGAGCTAT
DNasePeakNoPromoter_41	GGGGGCGGGGTGACCTCTGACCTCACACTGCAGCCTGGCCTGGCCACGTCCCCAGGGAGGGGAGGAGGGGAGGAAGGCCTGGCTCGGGCTGGGCCGCAGC
DNasePeakNoPromoter_45	GATAGGGCTGGAATGTGGTTTCAGGGTCACTCTAAACGGAAGTGAGGAACCAAAACAGGAAGAGGCAGGCCCACAGCTAAGAGGAGGCCACACGGGCTGC
DNasePeakNoPromoter_46	GCCTTTGGCTTCCAACTGAGGATCAAAGCAAGGACAGGCATGAGTCATAGTAGAGTCCCCTTAAACCCTTAGCTGGTGAGCGTTATTTCACCACAAGCCA
DNasePeakNoPromoter_47	AGGACATTCTATAACCAGGGATCCACCTCTGTGGCTTAGTCATCGGATCAGCCTCAAGGTCACCGACTAGAGTAACCTGATGACAATTACCTCATTCACC
DNasePeakNoPromoter_51	GGGCAGAGAAGGAGGGAGTCAGGCAGGAGGTTAGAGGACCTTGGCCTGGAGCTGAACACTCATTCCTGGGTCAAAGTTTGCATGCCTTTGCGTGAGAAGC
DNasePeakNoPromoter_52	CACCTCTTCCCGGCCTGCCCATGGCCGCCCATGGGCCAATCAGCATGCACTTCCTCCCTTCTGAGGTCCATAAAAGCCTTGGGCTCAGCCAGCGCAGGGT
DNasePeakNoPromoter_53	GTGAATGACTGCCCAGCAGTTAGGCATACAATAACTATTTGTTGAATGACTCAGTGATTTCCTTTTTCCTATTGGCTTTTTCCTCTGCCTAGGGAAATGC
DNasePeakNoPromoter_55	CATCTGGGCCCCACCAGGAAGGAAGTGGCCCCATTGGTGACTCATACAGGGAGGGGTGGGGCCAGTGGGTGCCTGGGAGCTCTGGTACTTGGGCAGGTCT
DNasePeakNoPromoter_58	ATGGCCAAAGTCCTCTCGGAGCTGGGGCCTGGGCCAGTGGAAGGTGTGTGACTCCCTCGTGCTATGTTGCCCTTTGCTCTGGCAGTAGGAATGCACTGTG
DNasePeakNoPromoter_59	TCCCTGGACACCTCCTAAAACAAAGGCCTCTTTGTGGTCCTGGCCTACTGGCCTGCGGCCAGCGGCATTCTTTGCGTGTTTCCTGAGCACGGATCCCAGC
DNasePeakNoPromoter_60	TTCTTTAGCTATCTATGAAACTGATAAACGGTCTGAAAGTAGAAGGGCCTTATTGTATCTTACCAGCCATATCAGTCAGACTTTGGCCTCAGCCTTGCCT
DNasePeakNoPromoter_61	CCTACCCCACCACCACTACCACCAATCCTCAGATTTCTACCTTCCAAAGTTCAACTCATTTCCTGACTTTGGTTAATGTTCAACAGATTACTATCAGACA
DNasePeakNoPromoter_64	GGAGTGACCTCACCCTTTGGGCATCCTCTGTTGGACAAAAGGCCAATTGTTCCCCAGACTGGAAGCAGGAGGCGGAGGATGACACTCCAGTCCTTGGACC
DNasePeakNoPromoter_66	CCAAACCACACTTGGATGTTTATGGTGAGGGTGGGACTAAGAAATGGAACAGAAGCAGAGCTAAATCGCTTTGATTGGCTGTTCATCGAAGGGGCGGGGA
DNasePeakNoPromoter_67	CACGTGCTGCCACACAGACGGACCTTGAGAGCCTTGTGCTTGAGTCAATAAGCCAAAGTCCGCATGTTATATGACCCCACTTCTGTGAAATGTCTGCAAT
DNasePeakNoPromoter_70	AGGAGGAAAAAGGCTAATTAAGTCTCATTGGTCCCACCAGGTCACATGTACAGGCTTTAGCCAATCACTGTGGTCAGAGGTAGGCTATGTTTTGATTGGT
DNasePeakNoPromoter_71	AACAAAGGGATCTTTCAACCAGCCTATGAGTTCAGCTAAATTAAAAACAAATAAACTAACTTGACCTCTAGACCCATCTGAAAGGCAAAGCAGCCATTTC
DNasePeakNoPromoter_72	GTGCAGTGTTGCACCACAGACAGGATCAGTTCATGGCAGCGGGGATAGAGATTAATCATTAATCTGACTAGGAGTTTTAAATTAGCCGGAAGATCTGTTA
DNasePeakNoPromoter_73	TTCCCACTGTGTTATCTCCCTGGCTGCCAGCCAGTTTGCTGATGGCTGTCTTCAAAGACAACTGCCATTTCCTGGTTTCATCAGCCAGGATCATAGGGTC
DNasePeakNoPromoter_75	GTCACGTGACTGGACTCTGGATCGGCTGTGCTGTGATGGCCGCGTAGCGCGCTGCTGTGCGCGCGAGACTATAAGCCTCTGGGCCGCCGGTGCCTCCGCG
DNasePeakNoPromoter_76	TGGAAGTCATTGTGCGGGCTGGCGTCTGCGTTGTCAGGGCGACCGCCCGGCCGGCGCCAGCGGAGCGGGGGAGGCGGGCTCCGTGAATGGGTGACGTCAC
DNasePeakNoPromoter_81	ATCAGGTGAAGGAAGTTTCCACCTATTCCTTGTTTATTCAGCATTTTTATCTTGAACGAGTGTTGGACTTTGTCACATGCTTTTTATCTTGAACGAGTGT
DNasePeakNoPromoter_83	GCTGACCTCAAGGGTCTTTGCTGCCTGGAGATGAAAGGCCTGTGAAGGTCAAAGACCTCGGTTAAGTCAATATCCTACACAGTGATAGCTCTCTGATACT
DNasePeakNoPromoter_85	CATAGATTGTTCACAATGGAGTTACTGTTTACAGGAAATTCCAATGTCAAAGAGATGATCTAATCCTGATTCCTTTGGGGTGAGTCAATATTGATTATTC
DNasePeakNoPromoter_87	GGTGGGGCCTCATGGACTTTGGAGCCTCCTGGGAGACTGGAGGGGGCCTGGGGGGCAAAGGTTCTCCCAGGGGGCCCTGCAGACAGGCGGTTTCTTTACA
DNasePeakNoPromoter_91	ATACACCACTTCGGTTGGACCAAGAGTTTCCAGCTCGGGTGGCCCCTCCTTCCCTGGAAATAAATAGCTGCCTATAGAATATCAGAGTCATTCTGACTCA
DNasePeakNoPromoter_92	AGTGAGATGGAAAAAACCAATTCTTCACCCCAGTTCACTTCCATGACTTCCGGCAGTGTCTGTTCAGAGGTCAAAGCTGTTGGTGATTTTCCACTTGTGC
DNasePeakNoPromoter_93	TGTAACTTTAATTCAGCCTCTCATTGGTTGCTTTGCACAACCAATCAGACTGACTGCGGGCCACCACTTCATCTACATGAGGTGACCACCAAGGGGCCAA
DNasePeakNoPromoter_94	CTATTTGCTTAGTTTCGGTCCCAGGAAGAGCTGATGTCTCAGTTCAAATAGAAAAAAGCCAATGACCCAGTTCAAAGGTAGTTTGGCACGAGGAATTCTC
DNasePeakNoPromoter_96	GAAGAGGCCAGGCTCCTCCCCTGCATAAGGCACAAATTCCTGGTGGCTCCACCCCATTCCCCCAGTGCATGTGGGCCTCCAGTCCACTGTGGGCATGCCC
DNasePeakNoPromoter_98	CATGCTCACTGGGGCAAGTGGGTGGAGCCATGAGGAATTCATGCCTTGCAAAGGGGAGGAGCCTGCCCTCTTGAGCTCTTGTGGTGACCTGGGAATCAAT
DNasePeakNoPromoter_99	GACCCGGGCCTTCAAGAGCTATTTACACCTACAACAGCCCACCAGCGCCTGACCACGCCGGAGCCAATCAGCGGCCCCCAAGCTTGTCTGATTCTGTCTG
DNasePeakNoPromoter_lowest_01	CCATAGATGGTATGCACCCATCCACATAAAACTGTTCAGGGGGGGAAAACATGTTATCACAGTGACACCTGCTGGTGTTCAGCTATACATTTTATATTCT
DNasePeakNoPromoter_lowest_02	GCTGTCCCTGGTGCTGAACCCACATCCCTAGCACTTCCCTTTTGTGTCCCGCTGCCTGCTGTTCTTGGTGCTGAACACACACCTTAGTGCCTCCCTTTTG
DNasePeakNoPromoter_lowest_03	CATAAATGCCTGTTTACTTAGCTCTATCCCACATTAAACAGGCCTATATCTTCAGCACCTAGGACAGTGGCTAGCACATACCATGCATTCCATAAAGACT
DNasePeakNoPromoter_lowest_04	TTCCAGCACCTCGGACAGAGGTGTCCCCCTCCCGAAGCCCAGGCGTCCGGCCGATTCAATTGTTTCAGCACCAGGGACAGGGACTCACACATTAAATGGC
DNasePeakNoPromoter_lowest_05	TGTGACAGTTGTTAACTGTTCTAATGTCAGTATTGGCCAAGGCCCACGGGAAGGGAGCTGGCCAAAGTGCTGAAATGCCTGGCCAGTCCAACAAAACGCA
DNasePeakNoPromoter_lowest_06	TGTGGTAGCTCTCTCTGCTGCCTTCACCTACGCAGTCTCCAGCTGGCTCTATGACCAGCACCACGGACAGCTCCCGCTGGCCAGGCCATCCCCCTTCCTC
DNasePeakNoPromoter_lowest_07	CACAAAGTCCAAGCATGTCAAAAATAGTCTGTGTAAGTCATAAGAAGGTTTGTAAAGGGAAATTTAGGAAAGGAATTTTGTATGTGATTAAGTTGGTTAT
DNasePeakNoPromoter_lowest_08	ACCTCACTCACCCTGAGCAGGGACTAGTGAGGTTCAGGACCATGGAGAGCACCACAGTGATCTTACAGGCACCATTTTGCTCTTGCTAATTACCTAAAGG
DNasePeakNoPromoter_lowest_09	CTTGTTCCTTCCTATGGCCAATGGTTTGTGTAACACTGATAACCTTCCAGATAGCAAATCTTTACAGAGCAATAGTAAATCTTTACAGAGCAAATAATAC
DNasePeakNoPromoter_lowest_10	AGAGCCACTTTAATCACTAAGACAGGAACTGGTGGCATTTCAGGACCGGGGACAGCGCCAGAACGGCCTCAGTCACCTTACTTGCTAGAAACACCTCTGC
DNasePeakNoPromoter_lowest_11	TGGAGCTGGAAACAGGCAGAGGCAATGACAATAGGGTTTTGGAGGGAGATTGAGGTGCTGTCCATGGTTCTGAACCATTCTAGACTGGTACTATCAACTG
DNasePeakNoPromoter_lowest_12	AAAAAAAATAGGAAGTATCATTCTTTTAGGAGAAACATCACCATCTGGTGGTATTTTCAGGTATTGCCAGTAAAGATATTTAAAACAGGAAGGGTGGTTT
DNasePeakNoPromoter_lowest_13	CTCCGAGATGTGTGCCAGGAGCCACCTCTTGTTCAAGGTTGAGAAGTAATTCTGCCCCGGGACTCTGGTTCAGGACCATGGAGAGCATCCTATAAGGGAG
DNasePeakNoPromoter_lowest_14	AACTCAAGTCAATATCAAACAGGCCCACAGTCACTCTAGCTGAAACACAAATATTAACTTTCAAAATAATGGTCAGGTACTCCAATTACTCACTGCATGT
DNasePeakNoPromoter_lowest_15	TCTTCCCTCTTATTCTGGCTTTGCATTCTGCTGACTCCAAAAGGGCTTAGACAAGCTCAGTACCTGAACAGCCTCTGCAGGGAGCTGTTCTTCACCCGGG
DNasePeakNoPromoter_lowest_16	CACTCCCTGTTTGCATTCTCTCAATGGCTTCCCAGTAGTGTCAGAACAGGGGCCAAAAGCATTCCCGTGGTTTACAAGGTCCTGTATGACCTGACCCCTG
DNasePeakNoPromoter_lowest_17	ATAGGGAGTGCATATACAAAGGGAATATAGGTAATGGGCAAATATTTACATGTATGTTATTGGATACCAAATGGTATACATAGGATTCAGTAAATATTTG
DNasePeakNoPromoter_lowest_18	TTCAGTTGGCTAGCCCTCAATCATAGTAATTATGCGGAGGGGCCAAAGTATTAATAAACAAATAGTGACATCTTGTGGCCTTCCAGCAATATGCTAGGTT
DNasePeakNoPromoter_lowest_19	CCCTGGCATTCTGCCCTGACCCCAGGGCACTCAGAGCTCTCCAAGGTGCTGAACTTGTCTCTTGCCTCTGGCCCCAACTATCTATCCTGGCTTCTTCAAT
DNasePeakNoPromoter_lowest_20	AATAGAAAAGGCCACCGGATACCTGGGCCAGATTTCAGCACCAAGGACAGAGCACCGCTTCCTGGACGGCGTCTAAAGACTCAAAGGCCTCTCACTAAAG
DNasePeakNoPromoter_lowest_21	AATACTACTAGCTATCAATAATGTGACCTGTGGAAGTAGAATGCTACTGCCACCTACTGAAAGTTTAGGGAACTAACTTTGAAAGAAGGCAACAATAAAA
DNasePeakNoPromoter_lowest_22	ACTGCAGGCGACGGCCGCCCGGGCTCCAGGACCAGGGACAGCGCCCCGGGAGCATCTCAGAGAAGGGTGGGGACCCGGAGCCGCCGGGACAGCGCCCCCA
DNasePeakNoPromoter_lowest_23	CCCTTGTCCAGATCAGCCCTGGACCAGTTGTACATCAATATGTGCAATGAGGGCACCCCCTAGTGGTTAGATACTAAAGCAGCTTTTCAACTGACACTTC
DNasePeakNoPromoter_lowest_24	TCTAAAATGCGATTAAGTCCACAGCAAAGAACTGGCGTGTGCAGGAACTGTCCGTGGTGCTGACTGAGCACAGAGGACTGGGCCTGCCTAGGGCAGAGGT
DNasePeakNoPromoter_lowest_25	TTAACAGCTACCAATAAAAGTATTTTGGCTAAAACTAAATATTCACCACAAGGGGGAGTAGGTGGATCAGTCATTAGGTTTCTACGAAACTAATATAAAG
DNasePeakNoPromoter_lowest_26	GCCTCCCTAGTGATGCGTTGGGAGCTCTCCAAGGTGCTGATGGCTGAGGGTAGGGAGAGATTAGCTAAGAGAAGTTGTTTTTCTCCGCTGCTTACAGGCT
DNasePeakNoPromoter_lowest_27	TCTTTTGTCTTCTAAACCCATTAATCCTTGCAAGCACCTCTGTCCATGGTGCTGATTATGCAGGTTGGGTTGGTACACTCAAAGACTGAGGGCTCTATAG
DNasePeakNoPromoter_lowest_28	CCAGCTGGAGGCAGAGGGAGGGAAGAGAACATTTTAGCACAATACGGTGTGCTGGGAGCTGTCCAGGGTGCTGAAACCTGTAACCCGCTAAGCTTCCAAC
DNasePeakNoPromoter_lowest_29	CAACCCCTAGGAACTCTGATTAAAATTCACCAGCAGGTGGTGCCAGGGTCTTTGTCACACTCTTTAATACAACAGACAGTATCTGGTACAGTGATGCTAG
DNasePeakNoPromoter_lowest_30	TCTCGCTGCACATCCAGACACGTTTTGGTCCTGGCGAGCCACAGGCATCAGGGAGAGTGGCGCTGTCCCTGGTGCTGAAGCAGGACTGTGTCCCTGGTTT
DNasePeakNoPromoter_lowest_31	TACAACAGTGAGGAATCCAAAGCACTGTAGACCCCAGGTCAGCGCTTTCCGCTGTCCATGGTGCTGGAGGCTGCAAGAGTTTTGGAGCAGAGGAGACTGA
DNasePeakNoPromoter_lowest_32	CAGGAATAAACACTGGTAGCAAGACCAACGCCTAGTGACTGGGTTTAGACGTGTCAGCACCATGGACAGCTCAACGTGAGCAGGAATGTAGCCTTTCTAA
DNasePeakNoPromoter_lowest_33	GGATAAGCCCATGCCCAGGCAAAACTAGATAACGGACATCTGGGTTGCTTGGCAACGGTCATGTGCAATCCTGTCTTTGTCCTGCCTCAGTATCCCTGCT
DNasePeakNoPromoter_lowest_34	TAATGCATTTTTTAAGGAGTGCTAGCTTTATTCCCTAAAATTAAACCTTGACTGCCATCTTGTGGTTAACAAGTGAATTAGCATTAGAATGGACACTGCC
DNasePeakNoPromoter_lowest_35	TGCGGTAGCTGCAGCGGCGGCGGCAGGAGTTTCCCACAATGCAGCGCGGCGCGCTGTCCCCGGTGCTGATGCTCAGCGCTGCCCCGGAGCCTCCGCCGCG
DNasePeakNoPromoter_lowest_36	TGGACGACTGTGGTGTTTCAGCACCACGGACAGTAGCAAGGTCCCTATCTACCTATCCCACCCCCAGCGTTGGTCAGCACCAGGGTAGGTAGGGAAGGAG
DNasePeakNoPromoter_lowest_37	AGTGAGTTCCTGCTATGTGCCAAGAACTCTGCTGGCCACTAGAGGCGAAATCTAGGTATGGCACATGGTCCCTACTCAAGAGCTCCAGTCTGGTTGGGGA
DNasePeakNoPromoter_lowest_38	TTGACAGCTCTCTGGGCACCTAGCTACAATTCAAAACATTTACCACTAGATGGCACTATTTTAATGAAGCAGTAAAGCCCTTATTCTGGCATCCTTACTA
DNasePeakNoPromoter_lowest_39	GGGGCTCGGCCCCGCCGGCGCGCGACCCCATCCCCATCCCGGTCCCTGCAGAGCGATCCCCGGGCCCAGATATGGACGCAGCAGAGCCGGGTAGGGGGTC
DNasePeakNoPromoter_lowest_40	CTCTCCCCAACAAGATTAAGTCCTCAGTAGAGGATATGGGTTGGGGCGGGCGGCGCTATCCCTGGTGCTGAAATATCTTCTAAAGCTGCCGGTGACTCCG
DNasePeakNoPromoter_lowest_41	GTAATTTACAGGGCGGACGAAAGTGCGTGCGCTATCCATGGTTCTGAAATAGCTAGTGAGCGCCTAGTCTGGATTTGAGCTGACCGTGGTACTGAACAAG
DNasePeakNoPromoter_lowest_42	AAAGAAGAAAAGATAGCTAGAGGCAGCATGGATACAACATAAATGACAGCTGACATCCTAGCACCAGGGGAAGAGAGGCACCTACAGGAAGCTACAAGGT
DNasePeakNoPromoter_lowest_43	GTACATGTGCACATTGTGCAGGTTAGTTACATATGTATACATGTGCCATGCTGGTGCGCTGCACCCACTAACGTGTCAGTTACATATGTATACATGTGCC
DNasePeakNoPromoter_lowest_44	CCACCTACCTAGACTCGAGAGCTTTGCATTTCCTCCAGCACCAAGGACAGTTCCCAGCAGGCCACAGGCGTTCCACCAATGTTCACTAATTTGAGGAGAA
DNasePeakNoPromoter_lowest_45	ATGTGAGTCAGTGGTTCTCAAGCAGCAGTGATTGTGCCCCCTAGGGGACATTTTTGGTTGTCAGAACTTGGGGCATGTTGCTATTGGCATCTATTGGGTA
DNasePeakNoPromoter_lowest_46	GGATCAGCACCGCGGACAGCGCCCAGGCCGCCAGGCCGCGATCCGCTCCGCCCCTCCCGCCCTGGCGTAGGAAGGAGAGGCAGCGCCCGCAGCCGCGCAG
DNasePeakNoPromoter_lowest_47	AGAAATTCTGGTGTAGTCACAGTCATCAAGGGACAACCTCACACTGTGATGTTTCAGCACCGTGGACAGCTACAAACATTAGGAAAAAGCGGTCCCAAAG
DNasePeakNoPromoter_lowest_48	ACCCTCTGAATTCCCCAGGTGCCAGACAAGACTCAGCACCATGGTCAGCAACACGCCCGGCAAGCGCCCCCTGCTGGCCACATCCCCATCCCCATCCCCC
DNasePeakNoPromoter_lowest_49	CAGCAGACAGGGAGTCCCGGATAACGCCAACTTCAGTACCTTGGACAGAGTCCTGCCCTCTGAAAACTTAGCTTAGACTTGTCCTTTAGGAAAACCACCC
DNasePeakNoPromoter_lowest_50	GGTTCCAGCAGCCACTCCTTATCCCTGAGGGTCCAAAGCTTTAGGGAGTGCCTGGAATACTGCACACCCAAAAGACAAACACAGGCCAATTACAGGACTG
template1.9:83712634-83712733	GAGGAGAATTAAGTCAGAGAGTTTCATTACTGAGTGTTGTTTGACTTTGTTGTCACGGATTCATTTAACCATCTCTCTACCATGGTAAAAATGTGTATCC
template2.2:211153273-211153372	TCACTCTTCCGCCTGCTACTTTATTTTGCACCTGCTGTTACTTGAGTTACAGGCATTTCACACATGGTAATTTAATAAGGTTAGTTCCCATGACAATGTA
template1_class1_1CEBPA	GAGGAGAATTAAGTCAGAGAGTTTCATTACTGAGTGTTGTTTGAGTTGCACAATACGGATTCATTTAACCATCTCTCTACCATGGTAAAAATGTGTATCC
template1_class1_2CEBPA	GAGGAGAATTAAGTCAGAGAGTTTCAGTTGCACAATATGTTTGACTTTGTTGTCACGGATTCAGTTGCACAATACTCTACCATGGTAAAAATGTGTATCC
template1_class1_4CEBPA	GAGGAGAATTAGTTGCACAATATTCATTACTGAGTTGCACAATACTTTGTTGTCAGTTGCACAATAAACCATCTCTCGTTGCACAATAAAATGTGTATCC
template1_class1_1CTCF	GAGGAGAATTAAGTCAGAGAGTTTCATTACTGAGTGTTGTCGGCCACCAGGGGGCGCCATTCATTTAACCATCTCTCTACCATGGTAAAAATGTGTATCC
template1_class1_2CTCF	GAGGAGAATTAAGTCAGAGACGGCCACCAGGGGGCGCCATTTGACTTTGTTGTCACGGACGGCCACCAGGGGGCGCCAACCATGGTAAAAATGTGTATCC
template1_class1_4CTCF	GAGGCGGCCACCAGGGGGCGCCATCATCGGCCACCAGGGGGCGCCATTGTCGGCCACCAGGGGGCGCCACATCCGGCCACCAGGGGGCGCCAGTGTATCC
template1_class1_1FOXA1	GAGGAGAATTAAGTCAGAGAGTTTCATTACTGAGTGTTGTTTGATGTTTGCTTTGCGGATTCATTTAACCATCTCTCTACCATGGTAAAAATGTGTATCC
template1_class1_2FOXA1	GAGGAGAATTAAGTCAGAGAGTTTCATGTTTGCTTTGTGTTTGACTTTGTTGTCACGGATTCATGTTTGCTTTGCTCTACCATGGTAAAAATGTGTATCC
template1_class1_4FOXA1	GAGGAGAATTATGTTTGCTTTGTTCATTACTGATGTTTGCTTTGCTTTGTTGTCATGTTTGCTTTGAACCATCTCTCTGTTTGCTTTGAAATGTGTATCC
template1_class1_1HNF1A	GAGGAGAATTAAGTCAGAGAGTTTCATTACTGAGTGTTGTTAGTTAATGATTAACCAAATTCATTTAACCATCTCTCTACCATGGTAAAAATGTGTATCC
template1_class1_2HNF1A	GAGGAGAATTAAGTCAGAGAGTAGTTAATGATTAACCAATTTGACTTTGTTGTCACGGATTAGTTAATGATTAACCAAACCATGGTAAAAATGTGTATCC
template1_class1_4HNF1A	GAGGAGAGTTAATGATTAACCAATCATTAAGTTAATGATTAACCAATTGTTGAGTTAATGATTAACCAACATCTCAGTTAATGATTAACCAAGTGTATCC
template1_class1_1NR2F2	GAGGAGAATTAAGTCAGAGAGTTTCATTACTGAGTGTTCCCCCTGACCTTTGCCCCCTGCCCATTTAACCATCTCTCTACCATGGTAAAAATGTGTATCC
template1_class1_2NR2F2	GAGGAGAATTAAGTCAGACCCCCTGACCTTTGCCCCCTGCCTGACTTTGTTGTCACGGACCCCCTGACCTTTGCCCCCTGCCTGGTAAAAATGTGTATCC
template1_class1_4NR2F2	GCCCCCTGACCTTTGCCCCCTGCCCCCCCCTGACCTTTGCCCCCTGCCGCCCCCTGACCTTTGCCCCCTGCCCCCCCCTGACCTTTGCCCCCTGCCATCC
template1_class1_1ONECUT1	GAGGAGAATTAAGTCAGAGAGTTTCATTACTGAGTGTTGTTTGACAAAATCAATAAGGATTCATTTAACCATCTCTCTACCATGGTAAAAATGTGTATCC
template1_class1_2ONECUT1	GAGGAGAATTAAGTCAGAGAGTTTCCAAAATCAATAATGTTTGACTTTGTTGTCACGGATTCCAAAATCAATAACTCTACCATGGTAAAAATGTGTATCC
template1_class1_4ONECUT1	GAGGAGAATTCAAAATCAATAATTCATTACTGCAAAATCAATAACTTTGTTGTCCAAAATCAATAAAACCATCTCTCAAAATCAATAAAAATGTGTATCC
template1_class1_1PPARA	GAGGAGAATTAAGTCAGAGAGTTTCATTACTGAGTGTTGTCCGGGTCATTGGGGTCAGGTTCATTTAACCATCTCTCTACCATGGTAAAAATGTGTATCC
template1_class1_2PPARA	GAGGAGAATTAAGTCAGAGACCGGGTCATTGGGGTCAGGTTTGACTTTGTTGTCACGGACCGGGTCATTGGGGTCAGGACCATGGTAAAAATGTGTATCC
template1_class1_4PPARA	GAGGCCGGGTCATTGGGGTCAGGTCATCCGGGTCATTGGGGTCAGGTTGTCCGGGTCATTGGGGTCAGGCATCCCGGGTCATTGGGGTCAGGGTGTATCC
template1_class1_1REST	GAGGAGAATTAAGTCAGAGAGTTTCATTACTGAGTGTTGTGCGCTGTCCGTGGTGCTGATTCATTTAACCATCTCTCTACCATGGTAAAAATGTGTATCC
template1_class1_2REST	GAGGAGAATTAAGTCAGAGAGCGCTGTCCGTGGTGCTGATTTGACTTTGTTGTCACGGAGCGCTGTCCGTGGTGCTGAACCATGGTAAAAATGTGTATCC
template1_class1_4REST	GAGGGCGCTGTCCGTGGTGCTGATCATGCGCTGTCCGTGGTGCTGATTGTGCGCTGTCCGTGGTGCTGACATCGCGCTGTCCGTGGTGCTGAGTGTATCC
template1_class1_1XBP1	GAGGAGAATTAAGTCAGAGAGTTTCATTACTGAGTGTTGTTGTGATGACGTGTCCCATATTCATTTAACCATCTCTCTACCATGGTAAAAATGTGTATCC
template1_class1_2XBP1	GAGGAGAATTAAGTCAGAGAGTGTGATGACGTGTCCCATTTTGACTTTGTTGTCACGGATTGTGATGACGTGTCCCATACCATGGTAAAAATGTGTATCC
template1_class1_4XBP1	GAGGAGGTGATGACGTGTCCCATTCATTAGTGATGACGTGTCCCATTTGTTGGTGATGACGTGTCCCATCATCTCGTGATGACGTGTCCCATGTGTATCC
template1_class2_1CEBPA_1CTCF	GAGGAGAATTAAGTCAGAGAGTTGTTGCACAATATGTTGTTTGACTTTGTTGTCACGCGGCCACCAGGGGGCGCCACTACCATGGTAAAAATGTGTATCC
template1_class2_2CEBPA_2CTCF	GAGGAGAAGTTGCACAATAAGTTTCATCGGCCACCAGGGGGCGCCATTGTTGTCGTTGCACAATATAACCATCCGGCCACCAGGGGGCGCCAGTGTATCC
template1_class2_1CEBPA_1FOXA1	GAGGAGAATTAAGTCAGAGAGTTTCAGTTGCACAATATGTTTGACTTTGTTGTCACGGATTCATGTTTGCTTTGCTCTACCATGGTAAAAATGTGTATCC
template1_class2_2CEBPA_2FOXA1	GAGGAGAATTAGTTGCACAATATTCATTACTGATGTTTGCTTTGCTTTGTTGTCAGTTGCACAATAAACCATCTCTCTGTTTGCTTTGAAATGTGTATCC
template1_class2_1CEBPA_1HNF1A	GAGGAGAATTAAGTCAGAGAGTTTGTTGCACAATAGTTGTTTGACTTTGTTGTCACGGAAGTTAATGATTAACCAACTACCATGGTAAAAATGTGTATCC
template1_class2_2CEBPA_2HNF1A	GAGGAGAAGTTGCACAATAAGTTTCATAGTTAATGATTAACCAACTTTGTTGGTTGCACAATATTTAACCAAGTTAATGATTAACCAAAAATGTGTATCC
template1_class2_1CEBPA_1NR2F2	GAGGAGAATTAAGTCAGAGAGTGTTGCACAATAGTGTTGTTTGACTTTGTTGTCACCCCCTGACCTTTGCCCCCTGCCACCATGGTAAAAATGTGTATCC
template1_class2_2CEBPA_2NR2F2	GAGGAGGTTGCACAATAAGAGTTCCCCCTGACCTTTGCCCCCTGCCTTGTTGGTTGCACAATATTTAACCCCCCTGACCTTTGCCCCCTGCCGTGTATCC
template1_class2_1CEBPA_1ONECUT1	GAGGAGAATTAAGTCAGAGAGTTTCGTTGCACAATATTGTTTGACTTTGTTGTCACGGATTCAAAATCAATAATCTCTACCATGGTAAAAATGTGTATCC
template1_class2_2CEBPA_2ONECUT1	GAGGAGAATTGTTGCACAATATTTCATTACTCAAAATCAATAAACTTTGTTGTGTTGCACAATATTAACCATCTCAAAATCAATAAAAAAATGTGTATCC
template1_class2_1CEBPA_1PPARA	GAGGAGAATTAAGTCAGAGAGTTGTTGCACAATATGTTGTTTGACTTTGTTGTCACGCCGGGTCATTGGGGTCAGGCTACCATGGTAAAAATGTGTATCC
template1_class2_2CEBPA_2PPARA	GAGGAGAAGTTGCACAATAAGTTTCATCCGGGTCATTGGGGTCAGGTTGTTGTCGTTGCACAATATAACCATCCCGGGTCATTGGGGTCAGGGTGTATCC
template1_class2_1CEBPA_1REST	GAGGAGAATTAAGTCAGAGAGTTGTTGCACAATATGTTGTTTGACTTTGTTGTCACGGCGCTGTCCGTGGTGCTGACTACCATGGTAAAAATGTGTATCC
template1_class2_2CEBPA_2REST	GAGGAGAAGTTGCACAATAAGTTTCATGCGCTGTCCGTGGTGCTGATTGTTGTCGTTGCACAATATAACCATCGCGCTGTCCGTGGTGCTGAGTGTATCC
template1_class2_1CEBPA_1XBP1	GAGGAGAATTAAGTCAGAGAGTTTGTTGCACAATAGTTGTTTGACTTTGTTGTCACGGAGTGATGACGTGTCCCATCTACCATGGTAAAAATGTGTATCC
template1_class2_2CEBPA_2XBP1	GAGGAGAAGTTGCACAATAAGTTTCATGTGATGACGTGTCCCATCTTTGTTGGTTGCACAATATTTAACCAGTGATGACGTGTCCCATAAATGTGTATCC
template1_class2_1CTCF_1CEBPA	GAGGAGAATTAAGTCAGAGAGTTCGGCCACCAGGGGGCGCCAGACTTTGTTGTCACGGATTCATTGTTGCACAATACTACCATGGTAAAAATGTGTATCC
template1_class2_2CTCF_2CEBPA	GAGGAGAACGGCCACCAGGGGGCGCCATACTGAGTGTTGCACAATATTGTTGTCCGGCCACCAGGGGGCGCCATCTCTACCGTTGCACAATAGTGTATCC
template1_class2_1CTCF_1FOXA1	GAGGAGAATTAAGTCAGAGAGTTCGGCCACCAGGGGGCGCCAGACTTTGTTGTCACGGATTCATTTGTTTGCTTTGCTACCATGGTAAAAATGTGTATCC
template1_class2_2CTCF_2FOXA1	GAGGAGAACGGCCACCAGGGGGCGCCATACTGAGTTGTTTGCTTTGTTGTTGTCCGGCCACCAGGGGGCGCCATCTCTACCTGTTTGCTTTGGTGTATCC
template1_class2_1CTCF_1HNF1A	GAGGAGAATTAAGTCAGAGAGCGGCCACCAGGGGGCGCCATTGACTTTGTTGTCACGGATTAGTTAATGATTAACCAAACCATGGTAAAAATGTGTATCC
template1_class2_2CTCF_2HNF1A	GAGGACGGCCACCAGGGGGCGCCACATTAAGTTAATGATTAACCAATTGTTCGGCCACCAGGGGGCGCCAATCTCAGTTAATGATTAACCAAGTGTATCC
template1_class2_1CTCF_1NR2F2	GAGGAGAATTAAGTCAGAGCGGCCACCAGGGGGCGCCAGTTTGACTTTGTTGTCACGCCCCCTGACCTTTGCCCCCTGCCCATGGTAAAAATGTGTATCC
template1_class2_2CTCF_2NR2F2	GAGCGGCCACCAGGGGGCGCCATTCCCCCCTGACCTTTGCCCCCTGCCGTTCGGCCACCAGGGGGCGCCAATCCCCCCTGACCTTTGCCCCCTGCCATCC
template1_class2_1CTCF_1ONECUT1	GAGGAGAATTAAGTCAGAGAGTTCGGCCACCAGGGGGCGCCAGACTTTGTTGTCACGGATTCATTCAAAATCAATAATACCATGGTAAAAATGTGTATCC
template1_class2_2CTCF_2ONECUT1	GAGGAGACGGCCACCAGGGGGCGCCATTACTGACAAAATCAATAATTTGTTGCGGCCACCAGGGGGCGCCATCTCTCTCAAAATCAATAAATGTGTATCC
template1_class2_1CTCF_1PPARA	GAGGAGAATTAAGTCAGAGACGGCCACCAGGGGGCGCCATTTGACTTTGTTGTCACGGACCGGGTCATTGGGGTCAGGACCATGGTAAAAATGTGTATCC
template1_class2_2CTCF_2PPARA	GAGGCGGCCACCAGGGGGCGCCATCATCCGGGTCATTGGGGTCAGGTTGTCGGCCACCAGGGGGCGCCACATCCCGGGTCATTGGGGTCAGGGTGTATCC
template1_class2_1CTCF_1REST	GAGGAGAATTAAGTCAGAGACGGCCACCAGGGGGCGCCATTTGACTTTGTTGTCACGGAGCGCTGTCCGTGGTGCTGAACCATGGTAAAAATGTGTATCC
template1_class2_2CTCF_2REST	GAGGCGGCCACCAGGGGGCGCCATCATGCGCTGTCCGTGGTGCTGATTGTCGGCCACCAGGGGGCGCCACATCGCGCTGTCCGTGGTGCTGAGTGTATCC
template1_class2_1CTCF_1XBP1	GAGGAGAATTAAGTCAGAGAGCGGCCACCAGGGGGCGCCATTGACTTTGTTGTCACGGATTGTGATGACGTGTCCCATACCATGGTAAAAATGTGTATCC
template1_class2_2CTCF_2XBP1	GAGGACGGCCACCAGGGGGCGCCACATTAGTGATGACGTGTCCCATTTGTTCGGCCACCAGGGGGCGCCAATCTCGTGATGACGTGTCCCATGTGTATCC
template1_class2_1FOXA1_1CEBPA	GAGGAGAATTAAGTCAGAGAGTTTCATGTTTGCTTTGTGTTTGACTTTGTTGTCACGGATTCAGTTGCACAATACTCTACCATGGTAAAAATGTGTATCC
template1_class2_2FOXA1_2CEBPA	GAGGAGAATTATGTTTGCTTTGTTCATTACTGAGTTGCACAATACTTTGTTGTCATGTTTGCTTTGAACCATCTCTCGTTGCACAATAAAATGTGTATCC
template1_class2_1FOXA1_1CTCF	GAGGAGAATTAAGTCAGAGAGTTTGTTTGCTTTGTGTTGTTTGACTTTGTTGTCACGCGGCCACCAGGGGGCGCCACTACCATGGTAAAAATGTGTATCC
template1_class2_2FOXA1_2CTCF	GAGGAGAATGTTTGCTTTGAGTTTCATCGGCCACCAGGGGGCGCCATTGTTGTCTGTTTGCTTTGTAACCATCCGGCCACCAGGGGGCGCCAGTGTATCC
template1_class2_1FOXA1_1HNF1A	GAGGAGAATTAAGTCAGAGAGTTTTGTTTGCTTTGGTTGTTTGACTTTGTTGTCACGGAAGTTAATGATTAACCAACTACCATGGTAAAAATGTGTATCC
template1_class2_2FOXA1_2HNF1A	GAGGAGAATGTTTGCTTTGAGTTTCATAGTTAATGATTAACCAACTTTGTTGTGTTTGCTTTGTTTAACCAAGTTAATGATTAACCAAAAATGTGTATCC
template1_class2_1FOXA1_1NR2F2	GAGGAGAATTAAGTCAGAGAGTTGTTTGCTTTGGTGTTGTTTGACTTTGTTGTCACCCCCTGACCTTTGCCCCCTGCCACCATGGTAAAAATGTGTATCC
template1_class2_2FOXA1_2NR2F2	GAGGAGTGTTTGCTTTGAGAGTTCCCCCTGACCTTTGCCCCCTGCCTTGTTGTGTTTGCTTTGTTTAACCCCCCTGACCTTTGCCCCCTGCCGTGTATCC
template1_class2_1FOXA1_1ONECUT1	GAGGAGAATTAAGTCAGAGAGTTTCTGTTTGCTTTGTTGTTTGACTTTGTTGTCACGGATTCAAAATCAATAATCTCTACCATGGTAAAAATGTGTATCC
template1_class2_2FOXA1_2ONECUT1	GAGGAGAATTTGTTTGCTTTGTTTCATTACTCAAAATCAATAAACTTTGTTGTTGTTTGCTTTGTTAACCATCTCAAAATCAATAAAAAAATGTGTATCC
template1_class2_1FOXA1_1PPARA	GAGGAGAATTAAGTCAGAGAGTTTGTTTGCTTTGTGTTGTTTGACTTTGTTGTCACGCCGGGTCATTGGGGTCAGGCTACCATGGTAAAAATGTGTATCC
template1_class2_2FOXA1_2PPARA	GAGGAGAATGTTTGCTTTGAGTTTCATCCGGGTCATTGGGGTCAGGTTGTTGTCTGTTTGCTTTGTAACCATCCCGGGTCATTGGGGTCAGGGTGTATCC
template1_class2_1FOXA1_1REST	GAGGAGAATTAAGTCAGAGAGTTTGTTTGCTTTGTGTTGTTTGACTTTGTTGTCACGGCGCTGTCCGTGGTGCTGACTACCATGGTAAAAATGTGTATCC
template1_class2_2FOXA1_2REST	GAGGAGAATGTTTGCTTTGAGTTTCATGCGCTGTCCGTGGTGCTGATTGTTGTCTGTTTGCTTTGTAACCATCGCGCTGTCCGTGGTGCTGAGTGTATCC
template1_class2_1FOXA1_1XBP1	GAGGAGAATTAAGTCAGAGAGTTTTGTTTGCTTTGGTTGTTTGACTTTGTTGTCACGGAGTGATGACGTGTCCCATCTACCATGGTAAAAATGTGTATCC
template1_class2_2FOXA1_2XBP1	GAGGAGAATGTTTGCTTTGAGTTTCATGTGATGACGTGTCCCATCTTTGTTGTGTTTGCTTTGTTTAACCAGTGATGACGTGTCCCATAAATGTGTATCC
template1_class2_1HNF1A_1CEBPA	GAGGAGAATTAAGTCAGAGAGTTTAGTTAATGATTAACCAATGACTTTGTTGTCACGGATTCATTGTTGCACAATACTACCATGGTAAAAATGTGTATCC
template1_class2_2HNF1A_2CEBPA	GAGGAGAAAGTTAATGATTAACCAAATTACTGAGTTGCACAATACTTTGTTGAGTTAATGATTAACCAACATCTCTCGTTGCACAATAAAATGTGTATCC
template1_class2_1HNF1A_1CTCF	GAGGAGAATTAAGTCAGAGAGAGTTAATGATTAACCAAGTTTGACTTTGTTGTCACGGACGGCCACCAGGGGGCGCCAACCATGGTAAAAATGTGTATCC
template1_class2_2HNF1A_2CTCF	GAGGAAGTTAATGATTAACCAATTCATCGGCCACCAGGGGGCGCCATTGTTAGTTAATGATTAACCAACCATCCGGCCACCAGGGGGCGCCAGTGTATCC
template1_class2_1HNF1A_1FOXA1	GAGGAGAATTAAGTCAGAGAGTTTAGTTAATGATTAACCAATGACTTTGTTGTCACGGATTCATTTGTTTGCTTTGCTACCATGGTAAAAATGTGTATCC
template1_class2_2HNF1A_2FOXA1	GAGGAGAAAGTTAATGATTAACCAAATTACTGATGTTTGCTTTGCTTTGTTGAGTTAATGATTAACCAACATCTCTCTGTTTGCTTTGAAATGTGTATCC
template1_class2_1HNF1A_1NR2F2	GAGGAGAATTAAGTCAGAGAAGTTAATGATTAACCAATGTTTGACTTTGTTGTCACGCCCCCTGACCTTTGCCCCCTGCCCATGGTAAAAATGTGTATCC
template1_class2_2HNF1A_2NR2F2	GAGGAGTTAATGATTAACCAATTTCCCCCCTGACCTTTGCCCCCTGCCGTTGAGTTAATGATTAACCAACATCCCCCCTGACCTTTGCCCCCTGCCATCC
template1_class2_1HNF1A_1ONECUT1	GAGGAGAATTAAGTCAGAGAGTTAGTTAATGATTAACCAATTGACTTTGTTGTCACGGATTCACAAAATCAATAATCTACCATGGTAAAAATGTGTATCC
template1_class2_2HNF1A_2ONECUT1	GAGGAGAAAGTTAATGATTAACCAAATTACTGACAAAATCAATAATTTGTTGTAGTTAATGATTAACCAAATCTCTCTCAAAATCAATAAATGTGTATCC
template1_class2_1HNF1A_1PPARA	GAGGAGAATTAAGTCAGAGAGAGTTAATGATTAACCAAGTTTGACTTTGTTGTCACGGACCGGGTCATTGGGGTCAGGACCATGGTAAAAATGTGTATCC
template1_class2_2HNF1A_2PPARA	GAGGAAGTTAATGATTAACCAATTCATCCGGGTCATTGGGGTCAGGTTGTTAGTTAATGATTAACCAACCATCCCGGGTCATTGGGGTCAGGGTGTATCC
template1_class2_1HNF1A_1REST	GAGGAGAATTAAGTCAGAGAGAGTTAATGATTAACCAAGTTTGACTTTGTTGTCACGGAGCGCTGTCCGTGGTGCTGAACCATGGTAAAAATGTGTATCC
template1_class2_2HNF1A_2REST	GAGGAAGTTAATGATTAACCAATTCATGCGCTGTCCGTGGTGCTGATTGTTAGTTAATGATTAACCAACCATCGCGCTGTCCGTGGTGCTGAGTGTATCC
template1_class2_1HNF1A_1XBP1	GAGGAGAATTAAGTCAGAGAGTAGTTAATGATTAACCAATTTGACTTTGTTGTCACGGATTGTGATGACGTGTCCCATACCATGGTAAAAATGTGTATCC
template1_class2_2HNF1A_2XBP1	GAGGAGAGTTAATGATTAACCAATCATTAGTGATGACGTGTCCCATTTGTTGAGTTAATGATTAACCAACATCTCGTGATGACGTGTCCCATGTGTATCC
template1_class2_1NR2F2_1CEBPA	GAGGAGAATTAAGTCAGAGAGTCCCCCTGACCTTTGCCCCCTGCCTTTGTTGTCACGGATTCATTTAGTTGCACAATAACCATGGTAAAAATGTGTATCC
template1_class2_2NR2F2_2CEBPA	GAGGAGCCCCCTGACCTTTGCCCCCTGCCCTGAGTGTTGCACAATATTGTTGCCCCCTGACCTTTGCCCCCTGCCTCTACCGTTGCACAATAGTGTATCC
template1_class2_1NR2F2_1CTCF	GAGGAGAATTAAGTCAGAGCCCCCTGACCTTTGCCCCCTGCCGACTTTGTTGTCACGGATTCGGCCACCAGGGGGCGCCACATGGTAAAAATGTGTATCC
template1_class2_2NR2F2_2CTCF	GAGCCCCCTGACCTTTGCCCCCTGCCTTACGGCCACCAGGGGGCGCCAGTTCCCCCTGACCTTTGCCCCCTGCCCTCCGGCCACCAGGGGGCGCCAATCC
template1_class2_1NR2F2_1FOXA1	GAGGAGAATTAAGTCAGAGAGTCCCCCTGACCTTTGCCCCCTGCCTTTGTTGTCACGGATTCATTTATGTTTGCTTTGACCATGGTAAAAATGTGTATCC
template1_class2_2NR2F2_2FOXA1	GAGGAGCCCCCTGACCTTTGCCCCCTGCCCTGAGTTGTTTGCTTTGTTGTTGCCCCCTGACCTTTGCCCCCTGCCTCTACCTGTTTGCTTTGGTGTATCC
template1_class2_1NR2F2_1HNF1A	GAGGAGAATTAAGTCAGAGACCCCCTGACCTTTGCCCCCTGCCACTTTGTTGTCACGGATTCAAGTTAATGATTAACCAACATGGTAAAAATGTGTATCC
template1_class2_2NR2F2_2HNF1A	GAGGCCCCCTGACCTTTGCCCCCTGCCTACTAGTTAATGATTAACCAAGTTGCCCCCTGACCTTTGCCCCCTGCCTCTAAGTTAATGATTAACCAAATCC
template1_class2_1NR2F2_1ONECUT1	GAGGAGAATTAAGTCAGAGAGCCCCCTGACCTTTGCCCCCTGCCCTTTGTTGTCACGGATTCATTCAAAATCAATAATACCATGGTAAAAATGTGTATCC
template1_class2_2NR2F2_2ONECUT1	GAGGAGCCCCCTGACCTTTGCCCCCTGCCCTGAGTCAAAATCAATAATGTTGTCCCCCTGACCTTTGCCCCCTGCCCTACCACAAAATCAATAAGTATCC
template1_class2_1NR2F2_1PPARA	GAGGAGAATTAAGTCAGAGCCCCCTGACCTTTGCCCCCTGCCGACTTTGTTGTCACGGATTCCGGGTCATTGGGGTCAGGCATGGTAAAAATGTGTATCC
template1_class2_2NR2F2_2PPARA	GAGCCCCCTGACCTTTGCCCCCTGCCTTACCGGGTCATTGGGGTCAGGGTTCCCCCTGACCTTTGCCCCCTGCCCTCCCGGGTCATTGGGGTCAGGATCC
template1_class2_1NR2F2_1REST	GAGGAGAATTAAGTCAGAGCCCCCTGACCTTTGCCCCCTGCCGACTTTGTTGTCACGGATTGCGCTGTCCGTGGTGCTGACATGGTAAAAATGTGTATCC
template1_class2_2NR2F2_2REST	GAGCCCCCTGACCTTTGCCCCCTGCCTTAGCGCTGTCCGTGGTGCTGAGTTCCCCCTGACCTTTGCCCCCTGCCCTCGCGCTGTCCGTGGTGCTGAATCC
template1_class2_1NR2F2_1XBP1	GAGGAGAATTAAGTCAGAGACCCCCTGACCTTTGCCCCCTGCCACTTTGTTGTCACGGATTCAGTGATGACGTGTCCCATCATGGTAAAAATGTGTATCC
template1_class2_2NR2F2_2XBP1	GAGGCCCCCTGACCTTTGCCCCCTGCCTACTGTGATGACGTGTCCCATGTTGCCCCCTGACCTTTGCCCCCTGCCTCTAGTGATGACGTGTCCCATATCC
template1_class2_1ONECUT1_1CEBPA	GAGGAGAATTAAGTCAGAGAGTTTCCAAAATCAATAATGTTTGACTTTGTTGTCACGGATTCGTTGCACAATATCTCTACCATGGTAAAAATGTGTATCC
template1_class2_2ONECUT1_2CEBPA	GAGGAGAATTCAAAATCAATAATTCATTACTGGTTGCACAATAACTTTGTTGTCAAAATCAATAATAACCATCTCGTTGCACAATAAAAAATGTGTATCC
template1_class2_1ONECUT1_1CTCF	GAGGAGAATTAAGTCAGAGAGTTCAAAATCAATAAGTTGTTTGACTTTGTTGTCACGGCGGCCACCAGGGGGCGCCATACCATGGTAAAAATGTGTATCC
template1_class2_2ONECUT1_2CTCF	GAGGAGACAAAATCAATAAAGTTTCACGGCCACCAGGGGGCGCCATTTGTTGCAAAATCAATAATTAACCACGGCCACCAGGGGGCGCCAATGTGTATCC
template1_class2_1ONECUT1_1FOXA1	GAGGAGAATTAAGTCAGAGAGTTTCCAAAATCAATAATGTTTGACTTTGTTGTCACGGATTCTGTTTGCTTTGTCTCTACCATGGTAAAAATGTGTATCC
template1_class2_2ONECUT1_2FOXA1	GAGGAGAATTCAAAATCAATAATTCATTACTGTGTTTGCTTTGACTTTGTTGTCAAAATCAATAATAACCATCTCTGTTTGCTTTGAAAAATGTGTATCC
template1_class2_1ONECUT1_1HNF1A	GAGGAGAATTAAGTCAGAGAGTTCAAAATCAATAAGTTGTTTGACTTTGTTGTCACGGAGTTAATGATTAACCAATCTACCATGGTAAAAATGTGTATCC
template1_class2_2ONECUT1_2HNF1A	GAGGAGAACAAAATCAATAAGTTTCATTAGTTAATGATTAACCAATTTGTTGTCAAAATCAATAATAACCATCAGTTAATGATTAACCAAATGTGTATCC
template1_class2_1ONECUT1_1NR2F2	GAGGAGAATTAAGTCAGAGAGCAAAATCAATAAGTGTTGTTTGACTTTGTTGTCCCCCCTGACCTTTGCCCCCTGCCTACCATGGTAAAAATGTGTATCC
template1_class2_2ONECUT1_2NR2F2	GAGGAGCAAAATCAATAAGAGTTTCCCCCTGACCTTTGCCCCCTGCCTGTTGTCAAAATCAATAATAACCACCCCCTGACCTTTGCCCCCTGCCGTATCC
template1_class2_1ONECUT1_1PPARA	GAGGAGAATTAAGTCAGAGAGTTCAAAATCAATAAGTTGTTTGACTTTGTTGTCACGGCCGGGTCATTGGGGTCAGGTACCATGGTAAAAATGTGTATCC
template1_class2_2ONECUT1_2PPARA	GAGGAGACAAAATCAATAAAGTTTCACCGGGTCATTGGGGTCAGGTTTGTTGCAAAATCAATAATTAACCACCGGGTCATTGGGGTCAGGATGTGTATCC
template1_class2_1ONECUT1_1REST	GAGGAGAATTAAGTCAGAGAGTTCAAAATCAATAAGTTGTTTGACTTTGTTGTCACGGGCGCTGTCCGTGGTGCTGATACCATGGTAAAAATGTGTATCC
template1_class2_2ONECUT1_2REST	GAGGAGACAAAATCAATAAAGTTTCAGCGCTGTCCGTGGTGCTGATTTGTTGCAAAATCAATAATTAACCAGCGCTGTCCGTGGTGCTGAATGTGTATCC
template1_class2_1ONECUT1_1XBP1	GAGGAGAATTAAGTCAGAGAGTTCAAAATCAATAAGTTGTTTGACTTTGTTGTCACGGGTGATGACGTGTCCCATTCTACCATGGTAAAAATGTGTATCC
template1_class2_2ONECUT1_2XBP1	GAGGAGAACAAAATCAATAAGTTTCATTGTGATGACGTGTCCCATTTTGTTGTCAAAATCAATAATAACCATCGTGATGACGTGTCCCATATGTGTATCC
template1_class2_1PPARA_1CEBPA	GAGGAGAATTAAGTCAGAGAGTTCCGGGTCATTGGGGTCAGGGACTTTGTTGTCACGGATTCATTGTTGCACAATACTACCATGGTAAAAATGTGTATCC
template1_class2_2PPARA_2CEBPA	GAGGAGAACCGGGTCATTGGGGTCAGGTACTGAGTGTTGCACAATATTGTTGTCCCGGGTCATTGGGGTCAGGTCTCTACCGTTGCACAATAGTGTATCC
template1_class2_1PPARA_1CTCF	GAGGAGAATTAAGTCAGAGACCGGGTCATTGGGGTCAGGTTTGACTTTGTTGTCACGGACGGCCACCAGGGGGCGCCAACCATGGTAAAAATGTGTATCC
template1_class2_2PPARA_2CTCF	GAGGCCGGGTCATTGGGGTCAGGTCATCGGCCACCAGGGGGCGCCATTGTCCGGGTCATTGGGGTCAGGCATCCGGCCACCAGGGGGCGCCAGTGTATCC
template1_class2_1PPARA_1FOXA1	GAGGAGAATTAAGTCAGAGAGTTCCGGGTCATTGGGGTCAGGGACTTTGTTGTCACGGATTCATTTGTTTGCTTTGCTACCATGGTAAAAATGTGTATCC
template1_class2_2PPARA_2FOXA1	GAGGAGAACCGGGTCATTGGGGTCAGGTACTGAGTTGTTTGCTTTGTTGTTGTCCCGGGTCATTGGGGTCAGGTCTCTACCTGTTTGCTTTGGTGTATCC
template1_class2_1PPARA_1HNF1A	GAGGAGAATTAAGTCAGAGAGCCGGGTCATTGGGGTCAGGTTGACTTTGTTGTCACGGATTAGTTAATGATTAACCAAACCATGGTAAAAATGTGTATCC
template1_class2_2PPARA_2HNF1A	GAGGACCGGGTCATTGGGGTCAGGCATTAAGTTAATGATTAACCAATTGTTCCGGGTCATTGGGGTCAGGATCTCAGTTAATGATTAACCAAGTGTATCC
template1_class2_1PPARA_1NR2F2	GAGGAGAATTAAGTCAGAGCCGGGTCATTGGGGTCAGGGTTTGACTTTGTTGTCACGCCCCCTGACCTTTGCCCCCTGCCCATGGTAAAAATGTGTATCC
template1_class2_2PPARA_2NR2F2	GAGCCGGGTCATTGGGGTCAGGTTCCCCCCTGACCTTTGCCCCCTGCCGTTCCGGGTCATTGGGGTCAGGATCCCCCCTGACCTTTGCCCCCTGCCATCC
template1_class2_1PPARA_1ONECUT1	GAGGAGAATTAAGTCAGAGAGTTCCGGGTCATTGGGGTCAGGGACTTTGTTGTCACGGATTCATTCAAAATCAATAATACCATGGTAAAAATGTGTATCC
template1_class2_2PPARA_2ONECUT1	GAGGAGACCGGGTCATTGGGGTCAGGTTACTGACAAAATCAATAATTTGTTGCCGGGTCATTGGGGTCAGGTCTCTCTCAAAATCAATAAATGTGTATCC
template1_class2_1PPARA_1REST	GAGGAGAATTAAGTCAGAGACCGGGTCATTGGGGTCAGGTTTGACTTTGTTGTCACGGAGCGCTGTCCGTGGTGCTGAACCATGGTAAAAATGTGTATCC
template1_class2_2PPARA_2REST	GAGGCCGGGTCATTGGGGTCAGGTCATGCGCTGTCCGTGGTGCTGATTGTCCGGGTCATTGGGGTCAGGCATCGCGCTGTCCGTGGTGCTGAGTGTATCC
template1_class2_1PPARA_1XBP1	GAGGAGAATTAAGTCAGAGAGCCGGGTCATTGGGGTCAGGTTGACTTTGTTGTCACGGATTGTGATGACGTGTCCCATACCATGGTAAAAATGTGTATCC
template1_class2_2PPARA_2XBP1	GAGGACCGGGTCATTGGGGTCAGGCATTAGTGATGACGTGTCCCATTTGTTCCGGGTCATTGGGGTCAGGATCTCGTGATGACGTGTCCCATGTGTATCC
template1_class2_1REST_1CEBPA	GAGGAGAATTAAGTCAGAGAGTTGCGCTGTCCGTGGTGCTGAGACTTTGTTGTCACGGATTCATTGTTGCACAATACTACCATGGTAAAAATGTGTATCC
template1_class2_2REST_2CEBPA	GAGGAGAAGCGCTGTCCGTGGTGCTGATACTGAGTGTTGCACAATATTGTTGTCGCGCTGTCCGTGGTGCTGATCTCTACCGTTGCACAATAGTGTATCC
template1_class2_1REST_1CTCF	GAGGAGAATTAAGTCAGAGAGCGCTGTCCGTGGTGCTGATTTGACTTTGTTGTCACGGACGGCCACCAGGGGGCGCCAACCATGGTAAAAATGTGTATCC
template1_class2_2REST_2CTCF	GAGGGCGCTGTCCGTGGTGCTGATCATCGGCCACCAGGGGGCGCCATTGTGCGCTGTCCGTGGTGCTGACATCCGGCCACCAGGGGGCGCCAGTGTATCC
template1_class2_1REST_1FOXA1	GAGGAGAATTAAGTCAGAGAGTTGCGCTGTCCGTGGTGCTGAGACTTTGTTGTCACGGATTCATTTGTTTGCTTTGCTACCATGGTAAAAATGTGTATCC
template1_class2_2REST_2FOXA1	GAGGAGAAGCGCTGTCCGTGGTGCTGATACTGAGTTGTTTGCTTTGTTGTTGTCGCGCTGTCCGTGGTGCTGATCTCTACCTGTTTGCTTTGGTGTATCC
template1_class2_1REST_1HNF1A	GAGGAGAATTAAGTCAGAGAGGCGCTGTCCGTGGTGCTGATTGACTTTGTTGTCACGGATTAGTTAATGATTAACCAAACCATGGTAAAAATGTGTATCC
template1_class2_2REST_2HNF1A	GAGGAGCGCTGTCCGTGGTGCTGACATTAAGTTAATGATTAACCAATTGTTGCGCTGTCCGTGGTGCTGAATCTCAGTTAATGATTAACCAAGTGTATCC
template1_class2_1REST_1NR2F2	GAGGAGAATTAAGTCAGAGGCGCTGTCCGTGGTGCTGAGTTTGACTTTGTTGTCACGCCCCCTGACCTTTGCCCCCTGCCCATGGTAAAAATGTGTATCC
template1_class2_2REST_2NR2F2	GAGGCGCTGTCCGTGGTGCTGATTCCCCCCTGACCTTTGCCCCCTGCCGTTGCGCTGTCCGTGGTGCTGAATCCCCCCTGACCTTTGCCCCCTGCCATCC
template1_class2_1REST_1ONECUT1	GAGGAGAATTAAGTCAGAGAGTTGCGCTGTCCGTGGTGCTGAGACTTTGTTGTCACGGATTCATTCAAAATCAATAATACCATGGTAAAAATGTGTATCC
template1_class2_2REST_2ONECUT1	GAGGAGAGCGCTGTCCGTGGTGCTGATTACTGACAAAATCAATAATTTGTTGGCGCTGTCCGTGGTGCTGATCTCTCTCAAAATCAATAAATGTGTATCC
template1_class2_1REST_1PPARA	GAGGAGAATTAAGTCAGAGAGCGCTGTCCGTGGTGCTGATTTGACTTTGTTGTCACGGACCGGGTCATTGGGGTCAGGACCATGGTAAAAATGTGTATCC
template1_class2_2REST_2PPARA	GAGGGCGCTGTCCGTGGTGCTGATCATCCGGGTCATTGGGGTCAGGTTGTGCGCTGTCCGTGGTGCTGACATCCCGGGTCATTGGGGTCAGGGTGTATCC
template1_class2_1REST_1XBP1	GAGGAGAATTAAGTCAGAGAGGCGCTGTCCGTGGTGCTGATTGACTTTGTTGTCACGGATTGTGATGACGTGTCCCATACCATGGTAAAAATGTGTATCC
template1_class2_2REST_2XBP1	GAGGAGCGCTGTCCGTGGTGCTGACATTAGTGATGACGTGTCCCATTTGTTGCGCTGTCCGTGGTGCTGAATCTCGTGATGACGTGTCCCATGTGTATCC
template1_class2_1XBP1_1CEBPA	GAGGAGAATTAAGTCAGAGAGTTTGTGATGACGTGTCCCATTGACTTTGTTGTCACGGATTCATTGTTGCACAATACTACCATGGTAAAAATGTGTATCC
template1_class2_2XBP1_2CEBPA	GAGGAGAAGTGATGACGTGTCCCATATTACTGAGTTGCACAATACTTTGTTGGTGATGACGTGTCCCATCATCTCTCGTTGCACAATAAAATGTGTATCC
template1_class2_1XBP1_1CTCF	GAGGAGAATTAAGTCAGAGAGGTGATGACGTGTCCCATGTTTGACTTTGTTGTCACGGACGGCCACCAGGGGGCGCCAACCATGGTAAAAATGTGTATCC
template1_class2_2XBP1_2CTCF	GAGGAGTGATGACGTGTCCCATTTCATCGGCCACCAGGGGGCGCCATTGTTGTGATGACGTGTCCCATCCATCCGGCCACCAGGGGGCGCCAGTGTATCC
template1_class2_1XBP1_1FOXA1	GAGGAGAATTAAGTCAGAGAGTTTGTGATGACGTGTCCCATTGACTTTGTTGTCACGGATTCATTTGTTTGCTTTGCTACCATGGTAAAAATGTGTATCC
template1_class2_2XBP1_2FOXA1	GAGGAGAAGTGATGACGTGTCCCATATTACTGATGTTTGCTTTGCTTTGTTGGTGATGACGTGTCCCATCATCTCTCTGTTTGCTTTGAAATGTGTATCC
template1_class2_1XBP1_1HNF1A	GAGGAGAATTAAGTCAGAGAGTGTGATGACGTGTCCCATTTTGACTTTGTTGTCACGGATTAGTTAATGATTAACCAAACCATGGTAAAAATGTGTATCC
template1_class2_2XBP1_2HNF1A	GAGGAGGTGATGACGTGTCCCATTCATTAAGTTAATGATTAACCAATTGTTGGTGATGACGTGTCCCATCATCTCAGTTAATGATTAACCAAGTGTATCC
template1_class2_1XBP1_1NR2F2	GAGGAGAATTAAGTCAGAGAGTGATGACGTGTCCCATTGTTTGACTTTGTTGTCACGCCCCCTGACCTTTGCCCCCTGCCCATGGTAAAAATGTGTATCC
template1_class2_2XBP1_2NR2F2	GAGGGTGATGACGTGTCCCATTTTCCCCCCTGACCTTTGCCCCCTGCCGTTGGTGATGACGTGTCCCATCATCCCCCCTGACCTTTGCCCCCTGCCATCC
template1_class2_1XBP1_1ONECUT1	GAGGAGAATTAAGTCAGAGAGTTGTGATGACGTGTCCCATTTGACTTTGTTGTCACGGATTCACAAAATCAATAATCTACCATGGTAAAAATGTGTATCC
template1_class2_2XBP1_2ONECUT1	GAGGAGAAGTGATGACGTGTCCCATATTACTGACAAAATCAATAATTTGTTGTGTGATGACGTGTCCCATATCTCTCTCAAAATCAATAAATGTGTATCC
template1_class2_1XBP1_1PPARA	GAGGAGAATTAAGTCAGAGAGGTGATGACGTGTCCCATGTTTGACTTTGTTGTCACGGACCGGGTCATTGGGGTCAGGACCATGGTAAAAATGTGTATCC
template1_class2_2XBP1_2PPARA	GAGGAGTGATGACGTGTCCCATTTCATCCGGGTCATTGGGGTCAGGTTGTTGTGATGACGTGTCCCATCCATCCCGGGTCATTGGGGTCAGGGTGTATCC
template1_class2_1XBP1_1REST	GAGGAGAATTAAGTCAGAGAGGTGATGACGTGTCCCATGTTTGACTTTGTTGTCACGGAGCGCTGTCCGTGGTGCTGAACCATGGTAAAAATGTGTATCC
template1_class2_2XBP1_2REST	GAGGAGTGATGACGTGTCCCATTTCATGCGCTGTCCGTGGTGCTGATTGTTGTGATGACGTGTCCCATCCATCGCGCTGTCCGTGGTGCTGAGTGTATCC
template1_class3_CEBPA_CTCF_FOXA1_HNF1A	GAGGAGAAGTTGCACAATAAGTTTCATCGGCCACCAGGGGGCGCCATACTGAGTTGTTTGCTTTGAGTTTCATAGTTAATGATTAACCAAATGTGTATCC
template1_class3_CEBPA_CTCF_FOXA1_NR2F2	GAGGAGAGTTGCACAATAGAGTTTCCGGCCACCAGGGGGCGCCATTACTGATGTTTGCTTTGGAGTTTCCCCCCTGACCTTTGCCCCCTGCCGTGTATCC
template1_class3_CEBPA_CTCF_FOXA1_ONECUT1	GAGGAGAATGTTGCACAATAGTTTCATTACGGCCACCAGGGGGCGCCAACTGAGTGTTGTTTGCTTTGGTTTCATTACAAAATCAATAAAATGTGTATCC
template1_class3_CEBPA_CTCF_FOXA1_PPARA	GAGGAGAAGTTGCACAATAAGTTTCATCGGCCACCAGGGGGCGCCATACTGAGTTGTTTGCTTTGAGTTTCATCCGGGTCATTGGGGTCAGGGTGTATCC
template1_class3_CEBPA_CTCF_FOXA1_REST	GAGGAGAAGTTGCACAATAAGTTTCATCGGCCACCAGGGGGCGCCATACTGAGTTGTTTGCTTTGAGTTTCATGCGCTGTCCGTGGTGCTGAGTGTATCC
template1_class3_CEBPA_CTCF_FOXA1_XBP1	GAGGAGAAGTTGCACAATAAGTTTCATCGGCCACCAGGGGGCGCCATACTGAGTTGTTTGCTTTGAGTTTCATGTGATGACGTGTCCCATATGTGTATCC
template1_class3_CEBPA_CTCF_HNF1A_FOXA1	GAGGAGAAGTTGCACAATAAGTTTCATCGGCCACCAGGGGGCGCCATACTGAGTAGTTAATGATTAACCAAATTACTGATGTTTGCTTTGATGTGTATCC
template1_class3_CEBPA_CTCF_HNF1A_NR2F2	GAGGAGGTTGCACAATAAGAGTTCGGCCACCAGGGGGCGCCAATTACTAGTTAATGATTAACCAATCATTACCCCCTGACCTTTGCCCCCTGCCGTATCC
template1_class3_CEBPA_CTCF_HNF1A_ONECUT1	GAGGAGAAGTTGCACAATAAGTTTCATCGGCCACCAGGGGGCGCCATACTGAGTAGTTAATGATTAACCAAATTACTGACAAAATCAATAATGTGTATCC
template1_class3_CEBPA_CTCF_HNF1A_PPARA	GAGGAGGTTGCACAATAAGAGTTCGGCCACCAGGGGGCGCCAATTACTAGTTAATGATTAACCAATCATTACCGGGTCATTGGGGTCAGGATGTGTATCC
template1_class3_CEBPA_CTCF_HNF1A_REST	GAGGAGGTTGCACAATAAGAGTTCGGCCACCAGGGGGCGCCAATTACTAGTTAATGATTAACCAATCATTAGCGCTGTCCGTGGTGCTGAATGTGTATCC
template1_class3_CEBPA_CTCF_HNF1A_XBP1	GAGGAGAGTTGCACAATAGAGTTTCCGGCCACCAGGGGGCGCCATTACTGAAGTTAATGATTAACCAACATTACTGTGATGACGTGTCCCATGTGTATCC
template1_class3_CEBPA_CTCF_NR2F2_FOXA1	GAGGAGAGTTGCACAATAGAGTTTCCGGCCACCAGGGGGCGCCATTACTGACCCCCTGACCTTTGCCCCCTGCCTGAGTGTTGTTTGCTTTGGTGTATCC
template1_class3_CEBPA_CTCF_NR2F2_HNF1A	GAGGAGGTTGCACAATAAGAGTTCGGCCACCAGGGGGCGCCAATTACTCCCCCTGACCTTTGCCCCCTGCCCTGAGTAGTTAATGATTAACCAAGTATCC
template1_class3_CEBPA_CTCF_NR2F2_ONECUT1	GAGGAGAGTTGCACAATAGAGTTTCCGGCCACCAGGGGGCGCCATTACTGACCCCCTGACCTTTGCCCCCTGCCTGAGTGTCAAAATCAATAATGTATCC
template1_class3_CEBPA_CTCF_NR2F2_PPARA	GAGGAGTTGCACAATAGAGAGCGGCCACCAGGGGGCGCCACATTACCCCCTGACCTTTGCCCCCTGCCACTGACCGGGTCATTGGGGTCAGGGTGTATCC
template1_class3_CEBPA_CTCF_NR2F2_REST	GAGGAGTTGCACAATAGAGAGCGGCCACCAGGGGGCGCCACATTACCCCCTGACCTTTGCCCCCTGCCACTGAGCGCTGTCCGTGGTGCTGAGTGTATCC
template1_class3_CEBPA_CTCF_NR2F2_XBP1	GAGGAGGTTGCACAATAAGAGTTCGGCCACCAGGGGGCGCCAATTACTCCCCCTGACCTTTGCCCCCTGCCCTGAGTGTGATGACGTGTCCCATGTATCC
template1_class3_CEBPA_CTCF_ONECUT1_FOXA1	GAGGAGAATGTTGCACAATAGTTTCATTACGGCCACCAGGGGGCGCCAACTGAGTGTCAAAATCAATAATTTCATTACTGTTTGCTTTGAATGTGTATCC
template1_class3_CEBPA_CTCF_ONECUT1_HNF1A	GAGGAGAAGTTGCACAATAAGTTTCATCGGCCACCAGGGGGCGCCATACTGAGTCAAAATCAATAAGTTTCATTAGTTAATGATTAACCAATGTGTATCC
template1_class3_CEBPA_CTCF_ONECUT1_NR2F2	GAGGAGAGTTGCACAATAGAGTTTCCGGCCACCAGGGGGCGCCATTACTGACAAAATCAATAAAGTTTCACCCCCTGACCTTTGCCCCCTGCCTGTATCC
template1_class3_CEBPA_CTCF_ONECUT1_PPARA	GAGGAGAGTTGCACAATAGAGTTTCCGGCCACCAGGGGGCGCCATTACTGACAAAATCAATAAAGTTTCACCGGGTCATTGGGGTCAGGAATGTGTATCC
template1_class3_CEBPA_CTCF_ONECUT1_REST	GAGGAGAGTTGCACAATAGAGTTTCCGGCCACCAGGGGGCGCCATTACTGACAAAATCAATAAAGTTTCAGCGCTGTCCGTGGTGCTGAAATGTGTATCC
template1_class3_CEBPA_CTCF_ONECUT1_XBP1	GAGGAGAAGTTGCACAATAAGTTTCATCGGCCACCAGGGGGCGCCATACTGAGTCAAAATCAATAAGTTTCATTGTGATGACGTGTCCCATTGTGTATCC
template1_class3_CEBPA_CTCF_PPARA_FOXA1	GAGGAGAAGTTGCACAATAAGTTTCATCGGCCACCAGGGGGCGCCATACTGAGTCCGGGTCATTGGGGTCAGGTACTGAGTTGTTTGCTTTGGTGTATCC
template1_class3_CEBPA_CTCF_PPARA_HNF1A	GAGGAGGTTGCACAATAAGAGTTCGGCCACCAGGGGGCGCCAATTACTCCGGGTCATTGGGGTCAGGATTACTAGTTAATGATTAACCAAATGTGTATCC
template1_class3_CEBPA_CTCF_PPARA_NR2F2	GAGGAGTTGCACAATAGAGAGCGGCCACCAGGGGGCGCCACATTACCGGGTCATTGGGGTCAGGCATTACCCCCTGACCTTTGCCCCCTGCCGTGTATCC
template1_class3_CEBPA_CTCF_PPARA_ONECUT1	GAGGAGAGTTGCACAATAGAGTTTCCGGCCACCAGGGGGCGCCATTACTGACCGGGTCATTGGGGTCAGGTTACTGACAAAATCAATAAAATGTGTATCC
template1_class3_CEBPA_CTCF_PPARA_REST	GAGGAGGTTGCACAATAAGAGTTCGGCCACCAGGGGGCGCCAATTACTCCGGGTCATTGGGGTCAGGATTACTGCGCTGTCCGTGGTGCTGAGTGTATCC
template1_class3_CEBPA_CTCF_PPARA_XBP1	GAGGAGGTTGCACAATAAGAGTTCGGCCACCAGGGGGCGCCAATTACTCCGGGTCATTGGGGTCAGGATTACTGTGATGACGTGTCCCATATGTGTATCC
template1_class3_CEBPA_CTCF_REST_FOXA1	GAGGAGAAGTTGCACAATAAGTTTCATCGGCCACCAGGGGGCGCCATACTGAGTGCGCTGTCCGTGGTGCTGATACTGAGTTGTTTGCTTTGGTGTATCC
template1_class3_CEBPA_CTCF_REST_HNF1A	GAGGAGGTTGCACAATAAGAGTTCGGCCACCAGGGGGCGCCAATTACTGCGCTGTCCGTGGTGCTGAATTACTAGTTAATGATTAACCAAATGTGTATCC
template1_class3_CEBPA_CTCF_REST_NR2F2	GAGGAGTTGCACAATAGAGAGCGGCCACCAGGGGGCGCCACATTAGCGCTGTCCGTGGTGCTGACATTACCCCCTGACCTTTGCCCCCTGCCGTGTATCC
template1_class3_CEBPA_CTCF_REST_ONECUT1	GAGGAGAGTTGCACAATAGAGTTTCCGGCCACCAGGGGGCGCCATTACTGAGCGCTGTCCGTGGTGCTGATTACTGACAAAATCAATAAAATGTGTATCC
template1_class3_CEBPA_CTCF_REST_PPARA	GAGGAGGTTGCACAATAAGAGTTCGGCCACCAGGGGGCGCCAATTACTGCGCTGTCCGTGGTGCTGAATTACTCCGGGTCATTGGGGTCAGGGTGTATCC
template1_class3_CEBPA_CTCF_REST_XBP1	GAGGAGGTTGCACAATAAGAGTTCGGCCACCAGGGGGCGCCAATTACTGCGCTGTCCGTGGTGCTGAATTACTGTGATGACGTGTCCCATATGTGTATCC
template1_class3_CEBPA_CTCF_XBP1_FOXA1	GAGGAGAAGTTGCACAATAAGTTTCATCGGCCACCAGGGGGCGCCATACTGAGTGTGATGACGTGTCCCATATTACTGATGTTTGCTTTGATGTGTATCC
template1_class3_CEBPA_CTCF_XBP1_HNF1A	GAGGAGAGTTGCACAATAGAGTTTCCGGCCACCAGGGGGCGCCATTACTGAGTGATGACGTGTCCCATCATTACTAGTTAATGATTAACCAAGTGTATCC
template1_class3_CEBPA_CTCF_XBP1_NR2F2	GAGGAGGTTGCACAATAAGAGTTCGGCCACCAGGGGGCGCCAATTACTGTGATGACGTGTCCCATTCATTACCCCCTGACCTTTGCCCCCTGCCGTATCC
template1_class3_CEBPA_CTCF_XBP1_ONECUT1	GAGGAGAAGTTGCACAATAAGTTTCATCGGCCACCAGGGGGCGCCATACTGAGTGTGATGACGTGTCCCATATTACTGACAAAATCAATAATGTGTATCC
template1_class3_CEBPA_CTCF_XBP1_PPARA	GAGGAGGTTGCACAATAAGAGTTCGGCCACCAGGGGGCGCCAATTACTGTGATGACGTGTCCCATTCATTACCGGGTCATTGGGGTCAGGATGTGTATCC
template1_class3_CEBPA_CTCF_XBP1_REST	GAGGAGGTTGCACAATAAGAGTTCGGCCACCAGGGGGCGCCAATTACTGTGATGACGTGTCCCATTCATTAGCGCTGTCCGTGGTGCTGAATGTGTATCC
template1_class3_CEBPA_FOXA1_CTCF_HNF1A	GAGGAGAAGTTGCACAATAAGTTTCATTGTTTGCTTTGAGTTTCATCGGCCACCAGGGGGCGCCATACTGAGTAGTTAATGATTAACCAAATGTGTATCC
template1_class3_CEBPA_FOXA1_CTCF_NR2F2	GAGGAGAGTTGCACAATAGAGTTTCTGTTTGCTTTGGAGTTTCCGGCCACCAGGGGGCGCCATTACTGACCCCCTGACCTTTGCCCCCTGCCGTGTATCC
template1_class3_CEBPA_FOXA1_CTCF_ONECUT1	GAGGAGAATGTTGCACAATAGTTTCATTATGTTTGCTTTGGTTTCATTACGGCCACCAGGGGGCGCCAACTGAGTGTCAAAATCAATAAAATGTGTATCC
template1_class3_CEBPA_FOXA1_CTCF_PPARA	GAGGAGAAGTTGCACAATAAGTTTCATTGTTTGCTTTGAGTTTCATCGGCCACCAGGGGGCGCCATACTGAGTCCGGGTCATTGGGGTCAGGGTGTATCC
template1_class3_CEBPA_FOXA1_CTCF_REST	GAGGAGAAGTTGCACAATAAGTTTCATTGTTTGCTTTGAGTTTCATCGGCCACCAGGGGGCGCCATACTGAGTGCGCTGTCCGTGGTGCTGAGTGTATCC
template1_class3_CEBPA_FOXA1_CTCF_XBP1	GAGGAGAAGTTGCACAATAAGTTTCATTGTTTGCTTTGAGTTTCATCGGCCACCAGGGGGCGCCATACTGAGTGTGATGACGTGTCCCATATGTGTATCC
template1_class3_CEBPA_FOXA1_HNF1A_CTCF	GAGGAGAAGTTGCACAATAAGTTTCATTGTTTGCTTTGAGTTTCATAGTTAATGATTAACCAAATTACTGACGGCCACCAGGGGGCGCCAATGTGTATCC
template1_class3_CEBPA_FOXA1_HNF1A_NR2F2	GAGGAGAGTTGCACAATAGAGTTTCTGTTTGCTTTGGAGTTTCAGTTAATGATTAACCAACATTACTCCCCCTGACCTTTGCCCCCTGCCATGTGTATCC
template1_class3_CEBPA_FOXA1_HNF1A_ONECUT1	GAGGAGAATGTTGCACAATAGTTTCATTATGTTTGCTTTGGTTTCATTAAGTTAATGATTAACCAATTACTGAGTCAAAATCAATAAAAAATGTGTATCC
template1_class3_CEBPA_FOXA1_HNF1A_PPARA	GAGGAGAAGTTGCACAATAAGTTTCATTGTTTGCTTTGAGTTTCATAGTTAATGATTAACCAAATTACTGACCGGGTCATTGGGGTCAGGATGTGTATCC
template1_class3_CEBPA_FOXA1_HNF1A_REST	GAGGAGAAGTTGCACAATAAGTTTCATTGTTTGCTTTGAGTTTCATAGTTAATGATTAACCAAATTACTGAGCGCTGTCCGTGGTGCTGAATGTGTATCC
template1_class3_CEBPA_FOXA1_HNF1A_XBP1	GAGGAGAAGTTGCACAATAAGTTTCATTGTTTGCTTTGAGTTTCATAGTTAATGATTAACCAAATTACTGAGTGATGACGTGTCCCATAAATGTGTATCC
template1_class3_CEBPA_FOXA1_NR2F2_CTCF	GAGGAGAGTTGCACAATAGAGTTTCTGTTTGCTTTGGAGTTTCCCCCCTGACCTTTGCCCCCTGCCTGAGTGTCGGCCACCAGGGGGCGCCAGTGTATCC
template1_class3_CEBPA_FOXA1_NR2F2_HNF1A	GAGGAGAGTTGCACAATAGAGTTTCTGTTTGCTTTGGAGTTTCCCCCCTGACCTTTGCCCCCTGCCTGAGTGTAGTTAATGATTAACCAAATGTGTATCC
template1_class3_CEBPA_FOXA1_NR2F2_ONECUT1	GAGGAGAAGTTGCACAATAAGTTTCATTGTTTGCTTTGAGTTTCATCCCCCTGACCTTTGCCCCCTGCCGAGTGTTGCAAAATCAATAAAATGTGTATCC
template1_class3_CEBPA_FOXA1_NR2F2_PPARA	GAGGAGAGTTGCACAATAGAGTTTCTGTTTGCTTTGGAGTTTCCCCCCTGACCTTTGCCCCCTGCCTGAGTGTCCGGGTCATTGGGGTCAGGGTGTATCC
template1_class3_CEBPA_FOXA1_NR2F2_REST	GAGGAGAGTTGCACAATAGAGTTTCTGTTTGCTTTGGAGTTTCCCCCCTGACCTTTGCCCCCTGCCTGAGTGTGCGCTGTCCGTGGTGCTGAGTGTATCC
template1_class3_CEBPA_FOXA1_NR2F2_XBP1	GAGGAGAGTTGCACAATAGAGTTTCTGTTTGCTTTGGAGTTTCCCCCCTGACCTTTGCCCCCTGCCTGAGTGTGTGATGACGTGTCCCATATGTGTATCC
template1_class3_CEBPA_FOXA1_ONECUT1_CTCF	GAGGAGAATGTTGCACAATAGTTTCATTATGTTTGCTTTGGTTTCATTACAAAATCAATAATTTCATTACCGGCCACCAGGGGGCGCCAAATGTGTATCC
template1_class3_CEBPA_FOXA1_ONECUT1_HNF1A	GAGGAGAATGTTGCACAATAGTTTCATTATGTTTGCTTTGGTTTCATTACAAAATCAATAATTTCATTACAGTTAATGATTAACCAAAAAATGTGTATCC
template1_class3_CEBPA_FOXA1_ONECUT1_NR2F2	GAGGAGAAGTTGCACAATAAGTTTCATTGTTTGCTTTGAGTTTCATCAAAATCAATAAGTTTCATTCCCCCTGACCTTTGCCCCCTGCCAATGTGTATCC
template1_class3_CEBPA_FOXA1_ONECUT1_PPARA	GAGGAGAATGTTGCACAATAGTTTCATTATGTTTGCTTTGGTTTCATTACAAAATCAATAATTTCATTACCCGGGTCATTGGGGTCAGGAATGTGTATCC
template1_class3_CEBPA_FOXA1_ONECUT1_REST	GAGGAGAATGTTGCACAATAGTTTCATTATGTTTGCTTTGGTTTCATTACAAAATCAATAATTTCATTACGCGCTGTCCGTGGTGCTGAAATGTGTATCC
template1_class3_CEBPA_FOXA1_ONECUT1_XBP1	GAGGAGAATGTTGCACAATAGTTTCATTATGTTTGCTTTGGTTTCATTACAAAATCAATAATTTCATTACGTGATGACGTGTCCCATAAAATGTGTATCC
template1_class3_CEBPA_FOXA1_PPARA_CTCF	GAGGAGAAGTTGCACAATAAGTTTCATTGTTTGCTTTGAGTTTCATCCGGGTCATTGGGGTCAGGTACTGAGTCGGCCACCAGGGGGCGCCAGTGTATCC
template1_class3_CEBPA_FOXA1_PPARA_HNF1A	GAGGAGAAGTTGCACAATAAGTTTCATTGTTTGCTTTGAGTTTCATCCGGGTCATTGGGGTCAGGTACTGAGTAGTTAATGATTAACCAAATGTGTATCC
template1_class3_CEBPA_FOXA1_PPARA_NR2F2	GAGGAGAGTTGCACAATAGAGTTTCTGTTTGCTTTGGAGTTTCCCGGGTCATTGGGGTCAGGTTACTGACCCCCTGACCTTTGCCCCCTGCCGTGTATCC
template1_class3_CEBPA_FOXA1_PPARA_ONECUT1	GAGGAGAATGTTGCACAATAGTTTCATTATGTTTGCTTTGGTTTCATTACCGGGTCATTGGGGTCAGGACTGAGTGTCAAAATCAATAAAATGTGTATCC
template1_class3_CEBPA_FOXA1_PPARA_REST	GAGGAGAAGTTGCACAATAAGTTTCATTGTTTGCTTTGAGTTTCATCCGGGTCATTGGGGTCAGGTACTGAGTGCGCTGTCCGTGGTGCTGAGTGTATCC
template1_class3_CEBPA_FOXA1_PPARA_XBP1	GAGGAGAAGTTGCACAATAAGTTTCATTGTTTGCTTTGAGTTTCATCCGGGTCATTGGGGTCAGGTACTGAGTGTGATGACGTGTCCCATATGTGTATCC
template1_class3_CEBPA_FOXA1_REST_CTCF	GAGGAGAAGTTGCACAATAAGTTTCATTGTTTGCTTTGAGTTTCATGCGCTGTCCGTGGTGCTGATACTGAGTCGGCCACCAGGGGGCGCCAGTGTATCC
template1_class3_CEBPA_FOXA1_REST_HNF1A	GAGGAGAAGTTGCACAATAAGTTTCATTGTTTGCTTTGAGTTTCATGCGCTGTCCGTGGTGCTGATACTGAGTAGTTAATGATTAACCAAATGTGTATCC
template1_class3_CEBPA_FOXA1_REST_NR2F2	GAGGAGAGTTGCACAATAGAGTTTCTGTTTGCTTTGGAGTTTCGCGCTGTCCGTGGTGCTGATTACTGACCCCCTGACCTTTGCCCCCTGCCGTGTATCC
template1_class3_CEBPA_FOXA1_REST_ONECUT1	GAGGAGAATGTTGCACAATAGTTTCATTATGTTTGCTTTGGTTTCATTAGCGCTGTCCGTGGTGCTGAACTGAGTGTCAAAATCAATAAAATGTGTATCC
template1_class3_CEBPA_FOXA1_REST_PPARA	GAGGAGAAGTTGCACAATAAGTTTCATTGTTTGCTTTGAGTTTCATGCGCTGTCCGTGGTGCTGATACTGAGTCCGGGTCATTGGGGTCAGGGTGTATCC
template1_class3_CEBPA_FOXA1_REST_XBP1	GAGGAGAAGTTGCACAATAAGTTTCATTGTTTGCTTTGAGTTTCATGCGCTGTCCGTGGTGCTGATACTGAGTGTGATGACGTGTCCCATATGTGTATCC
template1_class3_CEBPA_FOXA1_XBP1_CTCF	GAGGAGAAGTTGCACAATAAGTTTCATTGTTTGCTTTGAGTTTCATGTGATGACGTGTCCCATATTACTGACGGCCACCAGGGGGCGCCAATGTGTATCC
template1_class3_CEBPA_FOXA1_XBP1_HNF1A	GAGGAGAAGTTGCACAATAAGTTTCATTGTTTGCTTTGAGTTTCATGTGATGACGTGTCCCATATTACTGAAGTTAATGATTAACCAAAAATGTGTATCC
template1_class3_CEBPA_FOXA1_XBP1_NR2F2	GAGGAGAGTTGCACAATAGAGTTTCTGTTTGCTTTGGAGTTTCGTGATGACGTGTCCCATCATTACTCCCCCTGACCTTTGCCCCCTGCCATGTGTATCC
template1_class3_CEBPA_FOXA1_XBP1_ONECUT1	GAGGAGAATGTTGCACAATAGTTTCATTATGTTTGCTTTGGTTTCATTAGTGATGACGTGTCCCATTTACTGAGTCAAAATCAATAAAAAATGTGTATCC
template1_class3_CEBPA_FOXA1_XBP1_PPARA	GAGGAGAAGTTGCACAATAAGTTTCATTGTTTGCTTTGAGTTTCATGTGATGACGTGTCCCATATTACTGACCGGGTCATTGGGGTCAGGATGTGTATCC
template1_class3_CEBPA_FOXA1_XBP1_REST	GAGGAGAAGTTGCACAATAAGTTTCATTGTTTGCTTTGAGTTTCATGTGATGACGTGTCCCATATTACTGAGCGCTGTCCGTGGTGCTGAATGTGTATCC
template1_class3_CEBPA_HNF1A_CTCF_FOXA1	GAGGAGAAGTTGCACAATAAGTTTCATAGTTAATGATTAACCAAATTACTGACGGCCACCAGGGGGCGCCATACTGAGTTGTTTGCTTTGATGTGTATCC
template1_class3_CEBPA_HNF1A_CTCF_NR2F2	GAGGAGGTTGCACAATAAGAGTTAGTTAATGATTAACCAATCATTACGGCCACCAGGGGGCGCCAATTACTCCCCCTGACCTTTGCCCCCTGCCGTATCC
template1_class3_CEBPA_HNF1A_CTCF_ONECUT1	GAGGAGAAGTTGCACAATAAGTTTCATAGTTAATGATTAACCAAATTACTGACGGCCACCAGGGGGCGCCATACTGAGTCAAAATCAATAATGTGTATCC
template1_class3_CEBPA_HNF1A_CTCF_PPARA	GAGGAGGTTGCACAATAAGAGTTAGTTAATGATTAACCAATCATTACGGCCACCAGGGGGCGCCAATTACTCCGGGTCATTGGGGTCAGGATGTGTATCC
template1_class3_CEBPA_HNF1A_CTCF_REST	GAGGAGGTTGCACAATAAGAGTTAGTTAATGATTAACCAATCATTACGGCCACCAGGGGGCGCCAATTACTGCGCTGTCCGTGGTGCTGAATGTGTATCC
template1_class3_CEBPA_HNF1A_CTCF_XBP1	GAGGAGAGTTGCACAATAGAGTTTCAGTTAATGATTAACCAACATTACTCGGCCACCAGGGGGCGCCATTACTGAGTGATGACGTGTCCCATGTGTATCC
template1_class3_CEBPA_HNF1A_FOXA1_CTCF	GAGGAGAAGTTGCACAATAAGTTTCATAGTTAATGATTAACCAAATTACTGATGTTTGCTTTGAGTTTCATCGGCCACCAGGGGGCGCCAATGTGTATCC
template1_class3_CEBPA_HNF1A_FOXA1_NR2F2	GAGGAGAGTTGCACAATAGAGTTTCAGTTAATGATTAACCAACATTACTTGTTTGCTTTGGAGTTTCCCCCCTGACCTTTGCCCCCTGCCATGTGTATCC
template1_class3_CEBPA_HNF1A_FOXA1_ONECUT1	GAGGAGAATGTTGCACAATAGTTTCATTAAGTTAATGATTAACCAATTACTGAGTTGTTTGCTTTGGTTTCATTACAAAATCAATAAAAAATGTGTATCC
template1_class3_CEBPA_HNF1A_FOXA1_PPARA	GAGGAGAAGTTGCACAATAAGTTTCATAGTTAATGATTAACCAAATTACTGATGTTTGCTTTGAGTTTCATCCGGGTCATTGGGGTCAGGATGTGTATCC
template1_class3_CEBPA_HNF1A_FOXA1_REST	GAGGAGAAGTTGCACAATAAGTTTCATAGTTAATGATTAACCAAATTACTGATGTTTGCTTTGAGTTTCATGCGCTGTCCGTGGTGCTGAATGTGTATCC
template1_class3_CEBPA_HNF1A_FOXA1_XBP1	GAGGAGAAGTTGCACAATAAGTTTCATAGTTAATGATTAACCAAATTACTGATGTTTGCTTTGAGTTTCATGTGATGACGTGTCCCATAAATGTGTATCC
template1_class3_CEBPA_HNF1A_NR2F2_CTCF	GAGGAGGTTGCACAATAAGAGTTAGTTAATGATTAACCAATCATTACCCCCTGACCTTTGCCCCCTGCCCTGAGTCGGCCACCAGGGGGCGCCAGTATCC
template1_class3_CEBPA_HNF1A_NR2F2_FOXA1	GAGGAGAGTTGCACAATAGAGTTTCAGTTAATGATTAACCAACATTACTCCCCCTGACCTTTGCCCCCTGCCTGAGTGTTGTTTGCTTTGATGTGTATCC
template1_class3_CEBPA_HNF1A_NR2F2_ONECUT1	GAGGAGAGTTGCACAATAGAGTTTCAGTTAATGATTAACCAACATTACTCCCCCTGACCTTTGCCCCCTGCCTGAGTGTCAAAATCAATAATGTGTATCC
template1_class3_CEBPA_HNF1A_NR2F2_PPARA	GAGGAGGTTGCACAATAAGAGTTAGTTAATGATTAACCAATCATTACCCCCTGACCTTTGCCCCCTGCCCTGAGTCCGGGTCATTGGGGTCAGGGTATCC
template1_class3_CEBPA_HNF1A_NR2F2_REST	GAGGAGGTTGCACAATAAGAGTTAGTTAATGATTAACCAATCATTACCCCCTGACCTTTGCCCCCTGCCCTGAGTGCGCTGTCCGTGGTGCTGAGTATCC
template1_class3_CEBPA_HNF1A_NR2F2_XBP1	GAGGAGGTTGCACAATAAGAGTTAGTTAATGATTAACCAATCATTACCCCCTGACCTTTGCCCCCTGCCCTGAGTGTGATGACGTGTCCCATGTGTATCC
template1_class3_CEBPA_HNF1A_ONECUT1_CTCF	GAGGAGAAGTTGCACAATAAGTTTCATAGTTAATGATTAACCAAATTACTGACAAAATCAATAAGTTTCATTCGGCCACCAGGGGGCGCCATGTGTATCC
template1_class3_CEBPA_HNF1A_ONECUT1_FOXA1	GAGGAGAATGTTGCACAATAGTTTCATTAAGTTAATGATTAACCAATTACTGAGTCAAAATCAATAATTTCATTACTGTTTGCTTTGAAAATGTGTATCC
template1_class3_CEBPA_HNF1A_ONECUT1_NR2F2	GAGGAGAGTTGCACAATAGAGTTTCAGTTAATGATTAACCAACATTACTCAAAATCAATAAAGTTTCACCCCCTGACCTTTGCCCCCTGCCTGTGTATCC
template1_class3_CEBPA_HNF1A_ONECUT1_PPARA	GAGGAGAAGTTGCACAATAAGTTTCATAGTTAATGATTAACCAAATTACTGACAAAATCAATAAGTTTCATTCCGGGTCATTGGGGTCAGGTGTGTATCC
template1_class3_CEBPA_HNF1A_ONECUT1_REST	GAGGAGAAGTTGCACAATAAGTTTCATAGTTAATGATTAACCAAATTACTGACAAAATCAATAAGTTTCATTGCGCTGTCCGTGGTGCTGATGTGTATCC
template1_class3_CEBPA_HNF1A_ONECUT1_XBP1	GAGGAGAAGTTGCACAATAAGTTTCATAGTTAATGATTAACCAAATTACTGACAAAATCAATAAGTTTCATTGTGATGACGTGTCCCATAATGTGTATCC
template1_class3_CEBPA_HNF1A_PPARA_CTCF	GAGGAGGTTGCACAATAAGAGTTAGTTAATGATTAACCAATCATTACCGGGTCATTGGGGTCAGGATTACTCGGCCACCAGGGGGCGCCAATGTGTATCC
template1_class3_CEBPA_HNF1A_PPARA_FOXA1	GAGGAGAAGTTGCACAATAAGTTTCATAGTTAATGATTAACCAAATTACTGACCGGGTCATTGGGGTCAGGTACTGAGTTGTTTGCTTTGATGTGTATCC
template1_class3_CEBPA_HNF1A_PPARA_NR2F2	GAGGAGGTTGCACAATAAGAGTTAGTTAATGATTAACCAATCATTACCGGGTCATTGGGGTCAGGATTACTCCCCCTGACCTTTGCCCCCTGCCGTATCC
template1_class3_CEBPA_HNF1A_PPARA_ONECUT1	GAGGAGAAGTTGCACAATAAGTTTCATAGTTAATGATTAACCAAATTACTGACCGGGTCATTGGGGTCAGGTACTGAGTCAAAATCAATAATGTGTATCC
template1_class3_CEBPA_HNF1A_PPARA_REST	GAGGAGGTTGCACAATAAGAGTTAGTTAATGATTAACCAATCATTACCGGGTCATTGGGGTCAGGATTACTGCGCTGTCCGTGGTGCTGAATGTGTATCC
template1_class3_CEBPA_HNF1A_PPARA_XBP1	GAGGAGAGTTGCACAATAGAGTTTCAGTTAATGATTAACCAACATTACTCCGGGTCATTGGGGTCAGGTTACTGAGTGATGACGTGTCCCATGTGTATCC
template1_class3_CEBPA_HNF1A_REST_CTCF	GAGGAGGTTGCACAATAAGAGTTAGTTAATGATTAACCAATCATTAGCGCTGTCCGTGGTGCTGAATTACTCGGCCACCAGGGGGCGCCAATGTGTATCC
template1_class3_CEBPA_HNF1A_REST_FOXA1	GAGGAGAAGTTGCACAATAAGTTTCATAGTTAATGATTAACCAAATTACTGAGCGCTGTCCGTGGTGCTGATACTGAGTTGTTTGCTTTGATGTGTATCC
template1_class3_CEBPA_HNF1A_REST_NR2F2	GAGGAGGTTGCACAATAAGAGTTAGTTAATGATTAACCAATCATTAGCGCTGTCCGTGGTGCTGAATTACTCCCCCTGACCTTTGCCCCCTGCCGTATCC
template1_class3_CEBPA_HNF1A_REST_ONECUT1	GAGGAGAAGTTGCACAATAAGTTTCATAGTTAATGATTAACCAAATTACTGAGCGCTGTCCGTGGTGCTGATACTGAGTCAAAATCAATAATGTGTATCC
template1_class3_CEBPA_HNF1A_REST_PPARA	GAGGAGGTTGCACAATAAGAGTTAGTTAATGATTAACCAATCATTAGCGCTGTCCGTGGTGCTGAATTACTCCGGGTCATTGGGGTCAGGATGTGTATCC
template1_class3_CEBPA_HNF1A_REST_XBP1	GAGGAGAGTTGCACAATAGAGTTTCAGTTAATGATTAACCAACATTACTGCGCTGTCCGTGGTGCTGATTACTGAGTGATGACGTGTCCCATGTGTATCC
template1_class3_CEBPA_HNF1A_XBP1_CTCF	GAGGAGAGTTGCACAATAGAGTTTCAGTTAATGATTAACCAACATTACTGTGATGACGTGTCCCATCATTACTCGGCCACCAGGGGGCGCCAGTGTATCC
template1_class3_CEBPA_HNF1A_XBP1_FOXA1	GAGGAGAAGTTGCACAATAAGTTTCATAGTTAATGATTAACCAAATTACTGAGTGATGACGTGTCCCATATTACTGATGTTTGCTTTGAAATGTGTATCC
template1_class3_CEBPA_HNF1A_XBP1_NR2F2	GAGGAGGTTGCACAATAAGAGTTAGTTAATGATTAACCAATCATTAGTGATGACGTGTCCCATTCATTACCCCCTGACCTTTGCCCCCTGCCGTGTATCC
template1_class3_CEBPA_HNF1A_XBP1_ONECUT1	GAGGAGAAGTTGCACAATAAGTTTCATAGTTAATGATTAACCAAATTACTGAGTGATGACGTGTCCCATATTACTGACAAAATCAATAAAATGTGTATCC
template1_class3_CEBPA_HNF1A_XBP1_PPARA	GAGGAGAGTTGCACAATAGAGTTTCAGTTAATGATTAACCAACATTACTGTGATGACGTGTCCCATCATTACTCCGGGTCATTGGGGTCAGGGTGTATCC
template1_class3_CEBPA_HNF1A_XBP1_REST	GAGGAGAGTTGCACAATAGAGTTTCAGTTAATGATTAACCAACATTACTGTGATGACGTGTCCCATCATTACTGCGCTGTCCGTGGTGCTGAGTGTATCC
template1_class3_CEBPA_NR2F2_CTCF_FOXA1	GAGGAGAGTTGCACAATAGAGTTTCCCCCCTGACCTTTGCCCCCTGCCTGAGTGTCGGCCACCAGGGGGCGCCATTACTGATGTTTGCTTTGGTGTATCC
template1_class3_CEBPA_NR2F2_CTCF_HNF1A	GAGGAGGTTGCACAATAAGAGTTCCCCCTGACCTTTGCCCCCTGCCCTGAGTCGGCCACCAGGGGGCGCCAATTACTAGTTAATGATTAACCAAGTATCC
template1_class3_CEBPA_NR2F2_CTCF_ONECUT1	GAGGAGAGTTGCACAATAGAGTTTCCCCCCTGACCTTTGCCCCCTGCCTGAGTGTCGGCCACCAGGGGGCGCCATTACTGACAAAATCAATAATGTATCC
template1_class3_CEBPA_NR2F2_CTCF_PPARA	GAGGAGTTGCACAATAGAGAGCCCCCTGACCTTTGCCCCCTGCCACTGACGGCCACCAGGGGGCGCCACATTACCGGGTCATTGGGGTCAGGGTGTATCC
template1_class3_CEBPA_NR2F2_CTCF_REST	GAGGAGTTGCACAATAGAGAGCCCCCTGACCTTTGCCCCCTGCCACTGACGGCCACCAGGGGGCGCCACATTAGCGCTGTCCGTGGTGCTGAGTGTATCC
template1_class3_CEBPA_NR2F2_CTCF_XBP1	GAGGAGGTTGCACAATAAGAGTTCCCCCTGACCTTTGCCCCCTGCCCTGAGTCGGCCACCAGGGGGCGCCAATTACTGTGATGACGTGTCCCATGTATCC
template1_class3_CEBPA_NR2F2_FOXA1_CTCF	GAGGAGAGTTGCACAATAGAGTTTCCCCCCTGACCTTTGCCCCCTGCCTGAGTGTTGTTTGCTTTGGAGTTTCCGGCCACCAGGGGGCGCCAGTGTATCC
template1_class3_CEBPA_NR2F2_FOXA1_HNF1A	GAGGAGAGTTGCACAATAGAGTTTCCCCCCTGACCTTTGCCCCCTGCCTGAGTGTTGTTTGCTTTGGAGTTTCAGTTAATGATTAACCAAATGTGTATCC
template1_class3_CEBPA_NR2F2_FOXA1_ONECUT1	GAGGAGAAGTTGCACAATAAGTTTCATCCCCCTGACCTTTGCCCCCTGCCGAGTGTTGTGTTTGCTTTGAGTTTCATCAAAATCAATAAAATGTGTATCC
template1_class3_CEBPA_NR2F2_FOXA1_PPARA	GAGGAGAGTTGCACAATAGAGTTTCCCCCCTGACCTTTGCCCCCTGCCTGAGTGTTGTTTGCTTTGGAGTTTCCCGGGTCATTGGGGTCAGGGTGTATCC
template1_class3_CEBPA_NR2F2_FOXA1_REST	GAGGAGAGTTGCACAATAGAGTTTCCCCCCTGACCTTTGCCCCCTGCCTGAGTGTTGTTTGCTTTGGAGTTTCGCGCTGTCCGTGGTGCTGAGTGTATCC
template1_class3_CEBPA_NR2F2_FOXA1_XBP1	GAGGAGAGTTGCACAATAGAGTTTCCCCCCTGACCTTTGCCCCCTGCCTGAGTGTTGTTTGCTTTGGAGTTTCGTGATGACGTGTCCCATATGTGTATCC
template1_class3_CEBPA_NR2F2_HNF1A_CTCF	GAGGAGGTTGCACAATAAGAGTTCCCCCTGACCTTTGCCCCCTGCCCTGAGTAGTTAATGATTAACCAATCATTACGGCCACCAGGGGGCGCCAGTATCC
template1_class3_CEBPA_NR2F2_HNF1A_FOXA1	GAGGAGAGTTGCACAATAGAGTTTCCCCCCTGACCTTTGCCCCCTGCCTGAGTGTAGTTAATGATTAACCAACATTACTTGTTTGCTTTGATGTGTATCC
template1_class3_CEBPA_NR2F2_HNF1A_ONECUT1	GAGGAGAGTTGCACAATAGAGTTTCCCCCCTGACCTTTGCCCCCTGCCTGAGTGTAGTTAATGATTAACCAACATTACTCAAAATCAATAATGTGTATCC
template1_class3_CEBPA_NR2F2_HNF1A_PPARA	GAGGAGGTTGCACAATAAGAGTTCCCCCTGACCTTTGCCCCCTGCCCTGAGTAGTTAATGATTAACCAATCATTACCGGGTCATTGGGGTCAGGGTATCC
template1_class3_CEBPA_NR2F2_HNF1A_REST	GAGGAGGTTGCACAATAAGAGTTCCCCCTGACCTTTGCCCCCTGCCCTGAGTAGTTAATGATTAACCAATCATTAGCGCTGTCCGTGGTGCTGAGTATCC
template1_class3_CEBPA_NR2F2_HNF1A_XBP1	GAGGAGGTTGCACAATAAGAGTTCCCCCTGACCTTTGCCCCCTGCCCTGAGTAGTTAATGATTAACCAATCATTAGTGATGACGTGTCCCATGTGTATCC
template1_class3_CEBPA_NR2F2_ONECUT1_CTCF	GAGGAGAGTTGCACAATAGAGTTTCCCCCCTGACCTTTGCCCCCTGCCTGAGTGTCAAAATCAATAAAGTTTCACGGCCACCAGGGGGCGCCATGTATCC
template1_class3_CEBPA_NR2F2_ONECUT1_FOXA1	GAGGAGAAGTTGCACAATAAGTTTCATCCCCCTGACCTTTGCCCCCTGCCGAGTGTTGCAAAATCAATAAGTTTCATTTGTTTGCTTTGAATGTGTATCC
template1_class3_CEBPA_NR2F2_ONECUT1_HNF1A	GAGGAGAGTTGCACAATAGAGTTTCCCCCCTGACCTTTGCCCCCTGCCTGAGTGTCAAAATCAATAAAGTTTCAAGTTAATGATTAACCAATGTGTATCC
template1_class3_CEBPA_NR2F2_ONECUT1_PPARA	GAGGAGAGTTGCACAATAGAGTTTCCCCCCTGACCTTTGCCCCCTGCCTGAGTGTCAAAATCAATAAAGTTTCACCGGGTCATTGGGGTCAGGTGTATCC
template1_class3_CEBPA_NR2F2_ONECUT1_REST	GAGGAGAGTTGCACAATAGAGTTTCCCCCCTGACCTTTGCCCCCTGCCTGAGTGTCAAAATCAATAAAGTTTCAGCGCTGTCCGTGGTGCTGATGTATCC
template1_class3_CEBPA_NR2F2_ONECUT1_XBP1	GAGGAGAGTTGCACAATAGAGTTTCCCCCCTGACCTTTGCCCCCTGCCTGAGTGTCAAAATCAATAAAGTTTCAGTGATGACGTGTCCCATTGTGTATCC
template1_class3_CEBPA_NR2F2_PPARA_CTCF	GAGGAGTTGCACAATAGAGAGCCCCCTGACCTTTGCCCCCTGCCACTGACCGGGTCATTGGGGTCAGGCATTACGGCCACCAGGGGGCGCCAGTGTATCC
template1_class3_CEBPA_NR2F2_PPARA_FOXA1	GAGGAGAGTTGCACAATAGAGTTTCCCCCCTGACCTTTGCCCCCTGCCTGAGTGTCCGGGTCATTGGGGTCAGGTTACTGATGTTTGCTTTGGTGTATCC
template1_class3_CEBPA_NR2F2_PPARA_HNF1A	GAGGAGGTTGCACAATAAGAGTTCCCCCTGACCTTTGCCCCCTGCCCTGAGTCCGGGTCATTGGGGTCAGGATTACTAGTTAATGATTAACCAAGTATCC
template1_class3_CEBPA_NR2F2_PPARA_ONECUT1	GAGGAGAGTTGCACAATAGAGTTTCCCCCCTGACCTTTGCCCCCTGCCTGAGTGTCCGGGTCATTGGGGTCAGGTTACTGACAAAATCAATAATGTATCC
template1_class3_CEBPA_NR2F2_PPARA_REST	GAGGAGTTGCACAATAGAGAGCCCCCTGACCTTTGCCCCCTGCCACTGACCGGGTCATTGGGGTCAGGCATTAGCGCTGTCCGTGGTGCTGAGTGTATCC
template1_class3_CEBPA_NR2F2_PPARA_XBP1	GAGGAGGTTGCACAATAAGAGTTCCCCCTGACCTTTGCCCCCTGCCCTGAGTCCGGGTCATTGGGGTCAGGATTACTGTGATGACGTGTCCCATGTATCC
template1_class3_CEBPA_NR2F2_REST_CTCF	GAGGAGTTGCACAATAGAGAGCCCCCTGACCTTTGCCCCCTGCCACTGAGCGCTGTCCGTGGTGCTGACATTACGGCCACCAGGGGGCGCCAGTGTATCC
template1_class3_CEBPA_NR2F2_REST_FOXA1	GAGGAGAGTTGCACAATAGAGTTTCCCCCCTGACCTTTGCCCCCTGCCTGAGTGTGCGCTGTCCGTGGTGCTGATTACTGATGTTTGCTTTGGTGTATCC
template1_class3_CEBPA_NR2F2_REST_HNF1A	GAGGAGGTTGCACAATAAGAGTTCCCCCTGACCTTTGCCCCCTGCCCTGAGTGCGCTGTCCGTGGTGCTGAATTACTAGTTAATGATTAACCAAGTATCC
template1_class3_CEBPA_NR2F2_REST_ONECUT1	GAGGAGAGTTGCACAATAGAGTTTCCCCCCTGACCTTTGCCCCCTGCCTGAGTGTGCGCTGTCCGTGGTGCTGATTACTGACAAAATCAATAATGTATCC
template1_class3_CEBPA_NR2F2_REST_PPARA	GAGGAGTTGCACAATAGAGAGCCCCCTGACCTTTGCCCCCTGCCACTGAGCGCTGTCCGTGGTGCTGACATTACCGGGTCATTGGGGTCAGGGTGTATCC
template1_class3_CEBPA_NR2F2_REST_XBP1	GAGGAGGTTGCACAATAAGAGTTCCCCCTGACCTTTGCCCCCTGCCCTGAGTGCGCTGTCCGTGGTGCTGAATTACTGTGATGACGTGTCCCATGTATCC
template1_class3_CEBPA_NR2F2_XBP1_CTCF	GAGGAGGTTGCACAATAAGAGTTCCCCCTGACCTTTGCCCCCTGCCCTGAGTGTGATGACGTGTCCCATTCATTACGGCCACCAGGGGGCGCCAGTATCC
template1_class3_CEBPA_NR2F2_XBP1_FOXA1	GAGGAGAGTTGCACAATAGAGTTTCCCCCCTGACCTTTGCCCCCTGCCTGAGTGTGTGATGACGTGTCCCATCATTACTTGTTTGCTTTGATGTGTATCC
template1_class3_CEBPA_NR2F2_XBP1_HNF1A	GAGGAGGTTGCACAATAAGAGTTCCCCCTGACCTTTGCCCCCTGCCCTGAGTGTGATGACGTGTCCCATTCATTAAGTTAATGATTAACCAAGTGTATCC
template1_class3_CEBPA_NR2F2_XBP1_ONECUT1	GAGGAGAGTTGCACAATAGAGTTTCCCCCCTGACCTTTGCCCCCTGCCTGAGTGTGTGATGACGTGTCCCATCATTACTCAAAATCAATAATGTGTATCC
template1_class3_CEBPA_NR2F2_XBP1_PPARA	GAGGAGGTTGCACAATAAGAGTTCCCCCTGACCTTTGCCCCCTGCCCTGAGTGTGATGACGTGTCCCATTCATTACCGGGTCATTGGGGTCAGGGTATCC
template1_class3_CEBPA_NR2F2_XBP1_REST	GAGGAGGTTGCACAATAAGAGTTCCCCCTGACCTTTGCCCCCTGCCCTGAGTGTGATGACGTGTCCCATTCATTAGCGCTGTCCGTGGTGCTGAGTATCC
template1_class3_CEBPA_ONECUT1_CTCF_FOXA1	GAGGAGAATGTTGCACAATAGTTTCATTACAAAATCAATAATTTCATTACCGGCCACCAGGGGGCGCCAACTGAGTGTTGTTTGCTTTGAATGTGTATCC
template1_class3_CEBPA_ONECUT1_CTCF_HNF1A	GAGGAGAAGTTGCACAATAAGTTTCATCAAAATCAATAAGTTTCATTCGGCCACCAGGGGGCGCCATACTGAGTAGTTAATGATTAACCAATGTGTATCC
template1_class3_CEBPA_ONECUT1_CTCF_NR2F2	GAGGAGAGTTGCACAATAGAGTTTCCAAAATCAATAAAGTTTCACGGCCACCAGGGGGCGCCATTACTGACCCCCTGACCTTTGCCCCCTGCCTGTATCC
template1_class3_CEBPA_ONECUT1_CTCF_PPARA	GAGGAGAGTTGCACAATAGAGTTTCCAAAATCAATAAAGTTTCACGGCCACCAGGGGGCGCCATTACTGACCGGGTCATTGGGGTCAGGAATGTGTATCC
template1_class3_CEBPA_ONECUT1_CTCF_REST	GAGGAGAGTTGCACAATAGAGTTTCCAAAATCAATAAAGTTTCACGGCCACCAGGGGGCGCCATTACTGAGCGCTGTCCGTGGTGCTGAAATGTGTATCC
template1_class3_CEBPA_ONECUT1_CTCF_XBP1	GAGGAGAAGTTGCACAATAAGTTTCATCAAAATCAATAAGTTTCATTCGGCCACCAGGGGGCGCCATACTGAGTGTGATGACGTGTCCCATTGTGTATCC
template1_class3_CEBPA_ONECUT1_FOXA1_CTCF	GAGGAGAATGTTGCACAATAGTTTCATTACAAAATCAATAATTTCATTACTGTTTGCTTTGGTTTCATTACGGCCACCAGGGGGCGCCAAATGTGTATCC
template1_class3_CEBPA_ONECUT1_FOXA1_HNF1A	GAGGAGAATGTTGCACAATAGTTTCATTACAAAATCAATAATTTCATTACTGTTTGCTTTGGTTTCATTAAGTTAATGATTAACCAAAAAATGTGTATCC
template1_class3_CEBPA_ONECUT1_FOXA1_NR2F2	GAGGAGAAGTTGCACAATAAGTTTCATCAAAATCAATAAGTTTCATTTGTTTGCTTTGAGTTTCATCCCCCTGACCTTTGCCCCCTGCCAATGTGTATCC
template1_class3_CEBPA_ONECUT1_FOXA1_PPARA	GAGGAGAATGTTGCACAATAGTTTCATTACAAAATCAATAATTTCATTACTGTTTGCTTTGGTTTCATTACCGGGTCATTGGGGTCAGGAATGTGTATCC
template1_class3_CEBPA_ONECUT1_FOXA1_REST	GAGGAGAATGTTGCACAATAGTTTCATTACAAAATCAATAATTTCATTACTGTTTGCTTTGGTTTCATTAGCGCTGTCCGTGGTGCTGAAATGTGTATCC
template1_class3_CEBPA_ONECUT1_FOXA1_XBP1	GAGGAGAATGTTGCACAATAGTTTCATTACAAAATCAATAATTTCATTACTGTTTGCTTTGGTTTCATTAGTGATGACGTGTCCCATAAAATGTGTATCC
template1_class3_CEBPA_ONECUT1_HNF1A_CTCF	GAGGAGAAGTTGCACAATAAGTTTCATCAAAATCAATAAGTTTCATTAGTTAATGATTAACCAAATTACTGACGGCCACCAGGGGGCGCCATGTGTATCC
template1_class3_CEBPA_ONECUT1_HNF1A_FOXA1	GAGGAGAATGTTGCACAATAGTTTCATTACAAAATCAATAATTTCATTACAGTTAATGATTAACCAATTACTGAGTTGTTTGCTTTGAAAATGTGTATCC
template1_class3_CEBPA_ONECUT1_HNF1A_NR2F2	GAGGAGAGTTGCACAATAGAGTTTCCAAAATCAATAAAGTTTCAAGTTAATGATTAACCAACATTACTCCCCCTGACCTTTGCCCCCTGCCTGTGTATCC
template1_class3_CEBPA_ONECUT1_HNF1A_PPARA	GAGGAGAAGTTGCACAATAAGTTTCATCAAAATCAATAAGTTTCATTAGTTAATGATTAACCAAATTACTGACCGGGTCATTGGGGTCAGGTGTGTATCC
template1_class3_CEBPA_ONECUT1_HNF1A_REST	GAGGAGAAGTTGCACAATAAGTTTCATCAAAATCAATAAGTTTCATTAGTTAATGATTAACCAAATTACTGAGCGCTGTCCGTGGTGCTGATGTGTATCC
template1_class3_CEBPA_ONECUT1_HNF1A_XBP1	GAGGAGAAGTTGCACAATAAGTTTCATCAAAATCAATAAGTTTCATTAGTTAATGATTAACCAAATTACTGAGTGATGACGTGTCCCATAATGTGTATCC
template1_class3_CEBPA_ONECUT1_NR2F2_CTCF	GAGGAGAGTTGCACAATAGAGTTTCCAAAATCAATAAAGTTTCACCCCCTGACCTTTGCCCCCTGCCTGAGTGTCGGCCACCAGGGGGCGCCATGTATCC
template1_class3_CEBPA_ONECUT1_NR2F2_FOXA1	GAGGAGAAGTTGCACAATAAGTTTCATCAAAATCAATAAGTTTCATTCCCCCTGACCTTTGCCCCCTGCCGAGTGTTGTGTTTGCTTTGAATGTGTATCC
template1_class3_CEBPA_ONECUT1_NR2F2_HNF1A	GAGGAGAGTTGCACAATAGAGTTTCCAAAATCAATAAAGTTTCACCCCCTGACCTTTGCCCCCTGCCTGAGTGTAGTTAATGATTAACCAATGTGTATCC
template1_class3_CEBPA_ONECUT1_NR2F2_PPARA	GAGGAGAGTTGCACAATAGAGTTTCCAAAATCAATAAAGTTTCACCCCCTGACCTTTGCCCCCTGCCTGAGTGTCCGGGTCATTGGGGTCAGGTGTATCC
template1_class3_CEBPA_ONECUT1_NR2F2_REST	GAGGAGAGTTGCACAATAGAGTTTCCAAAATCAATAAAGTTTCACCCCCTGACCTTTGCCCCCTGCCTGAGTGTGCGCTGTCCGTGGTGCTGATGTATCC
template1_class3_CEBPA_ONECUT1_NR2F2_XBP1	GAGGAGAGTTGCACAATAGAGTTTCCAAAATCAATAAAGTTTCACCCCCTGACCTTTGCCCCCTGCCTGAGTGTGTGATGACGTGTCCCATTGTGTATCC
template1_class3_CEBPA_ONECUT1_PPARA_CTCF	GAGGAGAGTTGCACAATAGAGTTTCCAAAATCAATAAAGTTTCACCGGGTCATTGGGGTCAGGTTACTGACGGCCACCAGGGGGCGCCAAATGTGTATCC
template1_class3_CEBPA_ONECUT1_PPARA_FOXA1	GAGGAGAATGTTGCACAATAGTTTCATTACAAAATCAATAATTTCATTACCCGGGTCATTGGGGTCAGGACTGAGTGTTGTTTGCTTTGAATGTGTATCC
template1_class3_CEBPA_ONECUT1_PPARA_HNF1A	GAGGAGAAGTTGCACAATAAGTTTCATCAAAATCAATAAGTTTCATTCCGGGTCATTGGGGTCAGGTACTGAGTAGTTAATGATTAACCAATGTGTATCC
template1_class3_CEBPA_ONECUT1_PPARA_NR2F2	GAGGAGAGTTGCACAATAGAGTTTCCAAAATCAATAAAGTTTCACCGGGTCATTGGGGTCAGGTTACTGACCCCCTGACCTTTGCCCCCTGCCTGTATCC
template1_class3_CEBPA_ONECUT1_PPARA_REST	GAGGAGAGTTGCACAATAGAGTTTCCAAAATCAATAAAGTTTCACCGGGTCATTGGGGTCAGGTTACTGAGCGCTGTCCGTGGTGCTGAAATGTGTATCC
template1_class3_CEBPA_ONECUT1_PPARA_XBP1	GAGGAGAAGTTGCACAATAAGTTTCATCAAAATCAATAAGTTTCATTCCGGGTCATTGGGGTCAGGTACTGAGTGTGATGACGTGTCCCATTGTGTATCC
template1_class3_CEBPA_ONECUT1_REST_CTCF	GAGGAGAGTTGCACAATAGAGTTTCCAAAATCAATAAAGTTTCAGCGCTGTCCGTGGTGCTGATTACTGACGGCCACCAGGGGGCGCCAAATGTGTATCC
template1_class3_CEBPA_ONECUT1_REST_FOXA1	GAGGAGAATGTTGCACAATAGTTTCATTACAAAATCAATAATTTCATTACGCGCTGTCCGTGGTGCTGAACTGAGTGTTGTTTGCTTTGAATGTGTATCC
template1_class3_CEBPA_ONECUT1_REST_HNF1A	GAGGAGAAGTTGCACAATAAGTTTCATCAAAATCAATAAGTTTCATTGCGCTGTCCGTGGTGCTGATACTGAGTAGTTAATGATTAACCAATGTGTATCC
template1_class3_CEBPA_ONECUT1_REST_NR2F2	GAGGAGAGTTGCACAATAGAGTTTCCAAAATCAATAAAGTTTCAGCGCTGTCCGTGGTGCTGATTACTGACCCCCTGACCTTTGCCCCCTGCCTGTATCC
template1_class3_CEBPA_ONECUT1_REST_PPARA	GAGGAGAGTTGCACAATAGAGTTTCCAAAATCAATAAAGTTTCAGCGCTGTCCGTGGTGCTGATTACTGACCGGGTCATTGGGGTCAGGAATGTGTATCC
template1_class3_CEBPA_ONECUT1_REST_XBP1	GAGGAGAAGTTGCACAATAAGTTTCATCAAAATCAATAAGTTTCATTGCGCTGTCCGTGGTGCTGATACTGAGTGTGATGACGTGTCCCATTGTGTATCC
template1_class3_CEBPA_ONECUT1_XBP1_CTCF	GAGGAGAAGTTGCACAATAAGTTTCATCAAAATCAATAAGTTTCATTGTGATGACGTGTCCCATATTACTGACGGCCACCAGGGGGCGCCATGTGTATCC
template1_class3_CEBPA_ONECUT1_XBP1_FOXA1	GAGGAGAATGTTGCACAATAGTTTCATTACAAAATCAATAATTTCATTACGTGATGACGTGTCCCATTTACTGAGTTGTTTGCTTTGAAAATGTGTATCC
template1_class3_CEBPA_ONECUT1_XBP1_HNF1A	GAGGAGAAGTTGCACAATAAGTTTCATCAAAATCAATAAGTTTCATTGTGATGACGTGTCCCATATTACTGAAGTTAATGATTAACCAAAATGTGTATCC
template1_class3_CEBPA_ONECUT1_XBP1_NR2F2	GAGGAGAGTTGCACAATAGAGTTTCCAAAATCAATAAAGTTTCAGTGATGACGTGTCCCATCATTACTCCCCCTGACCTTTGCCCCCTGCCTGTGTATCC
template1_class3_CEBPA_ONECUT1_XBP1_PPARA	GAGGAGAAGTTGCACAATAAGTTTCATCAAAATCAATAAGTTTCATTGTGATGACGTGTCCCATATTACTGACCGGGTCATTGGGGTCAGGTGTGTATCC
template1_class3_CEBPA_ONECUT1_XBP1_REST	GAGGAGAAGTTGCACAATAAGTTTCATCAAAATCAATAAGTTTCATTGTGATGACGTGTCCCATATTACTGAGCGCTGTCCGTGGTGCTGATGTGTATCC
template1_class3_CEBPA_PPARA_CTCF_FOXA1	GAGGAGAAGTTGCACAATAAGTTTCATCCGGGTCATTGGGGTCAGGTACTGAGTCGGCCACCAGGGGGCGCCATACTGAGTTGTTTGCTTTGGTGTATCC
template1_class3_CEBPA_PPARA_CTCF_HNF1A	GAGGAGGTTGCACAATAAGAGTTCCGGGTCATTGGGGTCAGGATTACTCGGCCACCAGGGGGCGCCAATTACTAGTTAATGATTAACCAAATGTGTATCC
template1_class3_CEBPA_PPARA_CTCF_NR2F2	GAGGAGTTGCACAATAGAGAGCCGGGTCATTGGGGTCAGGCATTACGGCCACCAGGGGGCGCCACATTACCCCCTGACCTTTGCCCCCTGCCGTGTATCC
template1_class3_CEBPA_PPARA_CTCF_ONECUT1	GAGGAGAGTTGCACAATAGAGTTTCCCGGGTCATTGGGGTCAGGTTACTGACGGCCACCAGGGGGCGCCATTACTGACAAAATCAATAAAATGTGTATCC
template1_class3_CEBPA_PPARA_CTCF_REST	GAGGAGGTTGCACAATAAGAGTTCCGGGTCATTGGGGTCAGGATTACTCGGCCACCAGGGGGCGCCAATTACTGCGCTGTCCGTGGTGCTGAGTGTATCC
template1_class3_CEBPA_PPARA_CTCF_XBP1	GAGGAGGTTGCACAATAAGAGTTCCGGGTCATTGGGGTCAGGATTACTCGGCCACCAGGGGGCGCCAATTACTGTGATGACGTGTCCCATATGTGTATCC
template1_class3_CEBPA_PPARA_FOXA1_CTCF	GAGGAGAAGTTGCACAATAAGTTTCATCCGGGTCATTGGGGTCAGGTACTGAGTTGTTTGCTTTGAGTTTCATCGGCCACCAGGGGGCGCCAGTGTATCC
template1_class3_CEBPA_PPARA_FOXA1_HNF1A	GAGGAGAAGTTGCACAATAAGTTTCATCCGGGTCATTGGGGTCAGGTACTGAGTTGTTTGCTTTGAGTTTCATAGTTAATGATTAACCAAATGTGTATCC
template1_class3_CEBPA_PPARA_FOXA1_NR2F2	GAGGAGAGTTGCACAATAGAGTTTCCCGGGTCATTGGGGTCAGGTTACTGATGTTTGCTTTGGAGTTTCCCCCCTGACCTTTGCCCCCTGCCGTGTATCC
template1_class3_CEBPA_PPARA_FOXA1_ONECUT1	GAGGAGAATGTTGCACAATAGTTTCATTACCGGGTCATTGGGGTCAGGACTGAGTGTTGTTTGCTTTGGTTTCATTACAAAATCAATAAAATGTGTATCC
template1_class3_CEBPA_PPARA_FOXA1_REST	GAGGAGAAGTTGCACAATAAGTTTCATCCGGGTCATTGGGGTCAGGTACTGAGTTGTTTGCTTTGAGTTTCATGCGCTGTCCGTGGTGCTGAGTGTATCC
template1_class3_CEBPA_PPARA_FOXA1_XBP1	GAGGAGAAGTTGCACAATAAGTTTCATCCGGGTCATTGGGGTCAGGTACTGAGTTGTTTGCTTTGAGTTTCATGTGATGACGTGTCCCATATGTGTATCC
template1_class3_CEBPA_PPARA_HNF1A_CTCF	GAGGAGGTTGCACAATAAGAGTTCCGGGTCATTGGGGTCAGGATTACTAGTTAATGATTAACCAATCATTACGGCCACCAGGGGGCGCCAATGTGTATCC
template1_class3_CEBPA_PPARA_HNF1A_FOXA1	GAGGAGAAGTTGCACAATAAGTTTCATCCGGGTCATTGGGGTCAGGTACTGAGTAGTTAATGATTAACCAAATTACTGATGTTTGCTTTGATGTGTATCC
template1_class3_CEBPA_PPARA_HNF1A_NR2F2	GAGGAGGTTGCACAATAAGAGTTCCGGGTCATTGGGGTCAGGATTACTAGTTAATGATTAACCAATCATTACCCCCTGACCTTTGCCCCCTGCCGTATCC
template1_class3_CEBPA_PPARA_HNF1A_ONECUT1	GAGGAGAAGTTGCACAATAAGTTTCATCCGGGTCATTGGGGTCAGGTACTGAGTAGTTAATGATTAACCAAATTACTGACAAAATCAATAATGTGTATCC
template1_class3_CEBPA_PPARA_HNF1A_REST	GAGGAGGTTGCACAATAAGAGTTCCGGGTCATTGGGGTCAGGATTACTAGTTAATGATTAACCAATCATTAGCGCTGTCCGTGGTGCTGAATGTGTATCC
template1_class3_CEBPA_PPARA_HNF1A_XBP1	GAGGAGAGTTGCACAATAGAGTTTCCCGGGTCATTGGGGTCAGGTTACTGAAGTTAATGATTAACCAACATTACTGTGATGACGTGTCCCATGTGTATCC
template1_class3_CEBPA_PPARA_NR2F2_CTCF	GAGGAGTTGCACAATAGAGAGCCGGGTCATTGGGGTCAGGCATTACCCCCTGACCTTTGCCCCCTGCCACTGACGGCCACCAGGGGGCGCCAGTGTATCC
template1_class3_CEBPA_PPARA_NR2F2_FOXA1	GAGGAGAGTTGCACAATAGAGTTTCCCGGGTCATTGGGGTCAGGTTACTGACCCCCTGACCTTTGCCCCCTGCCTGAGTGTTGTTTGCTTTGGTGTATCC
template1_class3_CEBPA_PPARA_NR2F2_HNF1A	GAGGAGGTTGCACAATAAGAGTTCCGGGTCATTGGGGTCAGGATTACTCCCCCTGACCTTTGCCCCCTGCCCTGAGTAGTTAATGATTAACCAAGTATCC
template1_class3_CEBPA_PPARA_NR2F2_ONECUT1	GAGGAGAGTTGCACAATAGAGTTTCCCGGGTCATTGGGGTCAGGTTACTGACCCCCTGACCTTTGCCCCCTGCCTGAGTGTCAAAATCAATAATGTATCC
template1_class3_CEBPA_PPARA_NR2F2_REST	GAGGAGTTGCACAATAGAGAGCCGGGTCATTGGGGTCAGGCATTACCCCCTGACCTTTGCCCCCTGCCACTGAGCGCTGTCCGTGGTGCTGAGTGTATCC
template1_class3_CEBPA_PPARA_NR2F2_XBP1	GAGGAGGTTGCACAATAAGAGTTCCGGGTCATTGGGGTCAGGATTACTCCCCCTGACCTTTGCCCCCTGCCCTGAGTGTGATGACGTGTCCCATGTATCC
template1_class3_CEBPA_PPARA_ONECUT1_CTCF	GAGGAGAGTTGCACAATAGAGTTTCCCGGGTCATTGGGGTCAGGTTACTGACAAAATCAATAAAGTTTCACGGCCACCAGGGGGCGCCAAATGTGTATCC
template1_class3_CEBPA_PPARA_ONECUT1_FOXA1	GAGGAGAATGTTGCACAATAGTTTCATTACCGGGTCATTGGGGTCAGGACTGAGTGTCAAAATCAATAATTTCATTACTGTTTGCTTTGAATGTGTATCC
template1_class3_CEBPA_PPARA_ONECUT1_HNF1A	GAGGAGAAGTTGCACAATAAGTTTCATCCGGGTCATTGGGGTCAGGTACTGAGTCAAAATCAATAAGTTTCATTAGTTAATGATTAACCAATGTGTATCC
template1_class3_CEBPA_PPARA_ONECUT1_NR2F2	GAGGAGAGTTGCACAATAGAGTTTCCCGGGTCATTGGGGTCAGGTTACTGACAAAATCAATAAAGTTTCACCCCCTGACCTTTGCCCCCTGCCTGTATCC
template1_class3_CEBPA_PPARA_ONECUT1_REST	GAGGAGAGTTGCACAATAGAGTTTCCCGGGTCATTGGGGTCAGGTTACTGACAAAATCAATAAAGTTTCAGCGCTGTCCGTGGTGCTGAAATGTGTATCC
template1_class3_CEBPA_PPARA_ONECUT1_XBP1	GAGGAGAAGTTGCACAATAAGTTTCATCCGGGTCATTGGGGTCAGGTACTGAGTCAAAATCAATAAGTTTCATTGTGATGACGTGTCCCATTGTGTATCC
template1_class3_CEBPA_PPARA_REST_CTCF	GAGGAGGTTGCACAATAAGAGTTCCGGGTCATTGGGGTCAGGATTACTGCGCTGTCCGTGGTGCTGAATTACTCGGCCACCAGGGGGCGCCAGTGTATCC
template1_class3_CEBPA_PPARA_REST_FOXA1	GAGGAGAAGTTGCACAATAAGTTTCATCCGGGTCATTGGGGTCAGGTACTGAGTGCGCTGTCCGTGGTGCTGATACTGAGTTGTTTGCTTTGGTGTATCC
template1_class3_CEBPA_PPARA_REST_HNF1A	GAGGAGGTTGCACAATAAGAGTTCCGGGTCATTGGGGTCAGGATTACTGCGCTGTCCGTGGTGCTGAATTACTAGTTAATGATTAACCAAATGTGTATCC
template1_class3_CEBPA_PPARA_REST_NR2F2	GAGGAGTTGCACAATAGAGAGCCGGGTCATTGGGGTCAGGCATTAGCGCTGTCCGTGGTGCTGACATTACCCCCTGACCTTTGCCCCCTGCCGTGTATCC
template1_class3_CEBPA_PPARA_REST_ONECUT1	GAGGAGAGTTGCACAATAGAGTTTCCCGGGTCATTGGGGTCAGGTTACTGAGCGCTGTCCGTGGTGCTGATTACTGACAAAATCAATAAAATGTGTATCC
template1_class3_CEBPA_PPARA_REST_XBP1	GAGGAGGTTGCACAATAAGAGTTCCGGGTCATTGGGGTCAGGATTACTGCGCTGTCCGTGGTGCTGAATTACTGTGATGACGTGTCCCATATGTGTATCC
template1_class3_CEBPA_PPARA_XBP1_CTCF	GAGGAGGTTGCACAATAAGAGTTCCGGGTCATTGGGGTCAGGATTACTGTGATGACGTGTCCCATTCATTACGGCCACCAGGGGGCGCCAATGTGTATCC
template1_class3_CEBPA_PPARA_XBP1_FOXA1	GAGGAGAAGTTGCACAATAAGTTTCATCCGGGTCATTGGGGTCAGGTACTGAGTGTGATGACGTGTCCCATATTACTGATGTTTGCTTTGATGTGTATCC
template1_class3_CEBPA_PPARA_XBP1_HNF1A	GAGGAGAGTTGCACAATAGAGTTTCCCGGGTCATTGGGGTCAGGTTACTGAGTGATGACGTGTCCCATCATTACTAGTTAATGATTAACCAAGTGTATCC
template1_class3_CEBPA_PPARA_XBP1_NR2F2	GAGGAGGTTGCACAATAAGAGTTCCGGGTCATTGGGGTCAGGATTACTGTGATGACGTGTCCCATTCATTACCCCCTGACCTTTGCCCCCTGCCGTATCC
template1_class3_CEBPA_PPARA_XBP1_ONECUT1	GAGGAGAAGTTGCACAATAAGTTTCATCCGGGTCATTGGGGTCAGGTACTGAGTGTGATGACGTGTCCCATATTACTGACAAAATCAATAATGTGTATCC
template1_class3_CEBPA_PPARA_XBP1_REST	GAGGAGGTTGCACAATAAGAGTTCCGGGTCATTGGGGTCAGGATTACTGTGATGACGTGTCCCATTCATTAGCGCTGTCCGTGGTGCTGAATGTGTATCC
template1_class3_CEBPA_REST_CTCF_FOXA1	GAGGAGAAGTTGCACAATAAGTTTCATGCGCTGTCCGTGGTGCTGATACTGAGTCGGCCACCAGGGGGCGCCATACTGAGTTGTTTGCTTTGGTGTATCC
template1_class3_CEBPA_REST_CTCF_HNF1A	GAGGAGGTTGCACAATAAGAGTTGCGCTGTCCGTGGTGCTGAATTACTCGGCCACCAGGGGGCGCCAATTACTAGTTAATGATTAACCAAATGTGTATCC
template1_class3_CEBPA_REST_CTCF_NR2F2	GAGGAGTTGCACAATAGAGAGGCGCTGTCCGTGGTGCTGACATTACGGCCACCAGGGGGCGCCACATTACCCCCTGACCTTTGCCCCCTGCCGTGTATCC
template1_class3_CEBPA_REST_CTCF_ONECUT1	GAGGAGAGTTGCACAATAGAGTTTCGCGCTGTCCGTGGTGCTGATTACTGACGGCCACCAGGGGGCGCCATTACTGACAAAATCAATAAAATGTGTATCC
template1_class3_CEBPA_REST_CTCF_PPARA	GAGGAGGTTGCACAATAAGAGTTGCGCTGTCCGTGGTGCTGAATTACTCGGCCACCAGGGGGCGCCAATTACTCCGGGTCATTGGGGTCAGGGTGTATCC
template1_class3_CEBPA_REST_CTCF_XBP1	GAGGAGGTTGCACAATAAGAGTTGCGCTGTCCGTGGTGCTGAATTACTCGGCCACCAGGGGGCGCCAATTACTGTGATGACGTGTCCCATATGTGTATCC
template1_class3_CEBPA_REST_FOXA1_CTCF	GAGGAGAAGTTGCACAATAAGTTTCATGCGCTGTCCGTGGTGCTGATACTGAGTTGTTTGCTTTGAGTTTCATCGGCCACCAGGGGGCGCCAGTGTATCC
template1_class3_CEBPA_REST_FOXA1_HNF1A	GAGGAGAAGTTGCACAATAAGTTTCATGCGCTGTCCGTGGTGCTGATACTGAGTTGTTTGCTTTGAGTTTCATAGTTAATGATTAACCAAATGTGTATCC
template1_class3_CEBPA_REST_FOXA1_NR2F2	GAGGAGAGTTGCACAATAGAGTTTCGCGCTGTCCGTGGTGCTGATTACTGATGTTTGCTTTGGAGTTTCCCCCCTGACCTTTGCCCCCTGCCGTGTATCC
template1_class3_CEBPA_REST_FOXA1_ONECUT1	GAGGAGAATGTTGCACAATAGTTTCATTAGCGCTGTCCGTGGTGCTGAACTGAGTGTTGTTTGCTTTGGTTTCATTACAAAATCAATAAAATGTGTATCC
template1_class3_CEBPA_REST_FOXA1_PPARA	GAGGAGAAGTTGCACAATAAGTTTCATGCGCTGTCCGTGGTGCTGATACTGAGTTGTTTGCTTTGAGTTTCATCCGGGTCATTGGGGTCAGGGTGTATCC
template1_class3_CEBPA_REST_FOXA1_XBP1	GAGGAGAAGTTGCACAATAAGTTTCATGCGCTGTCCGTGGTGCTGATACTGAGTTGTTTGCTTTGAGTTTCATGTGATGACGTGTCCCATATGTGTATCC
template1_class3_CEBPA_REST_HNF1A_CTCF	GAGGAGGTTGCACAATAAGAGTTGCGCTGTCCGTGGTGCTGAATTACTAGTTAATGATTAACCAATCATTACGGCCACCAGGGGGCGCCAATGTGTATCC
template1_class3_CEBPA_REST_HNF1A_FOXA1	GAGGAGAAGTTGCACAATAAGTTTCATGCGCTGTCCGTGGTGCTGATACTGAGTAGTTAATGATTAACCAAATTACTGATGTTTGCTTTGATGTGTATCC
template1_class3_CEBPA_REST_HNF1A_NR2F2	GAGGAGGTTGCACAATAAGAGTTGCGCTGTCCGTGGTGCTGAATTACTAGTTAATGATTAACCAATCATTACCCCCTGACCTTTGCCCCCTGCCGTATCC
template1_class3_CEBPA_REST_HNF1A_ONECUT1	GAGGAGAAGTTGCACAATAAGTTTCATGCGCTGTCCGTGGTGCTGATACTGAGTAGTTAATGATTAACCAAATTACTGACAAAATCAATAATGTGTATCC
template1_class3_CEBPA_REST_HNF1A_PPARA	GAGGAGGTTGCACAATAAGAGTTGCGCTGTCCGTGGTGCTGAATTACTAGTTAATGATTAACCAATCATTACCGGGTCATTGGGGTCAGGATGTGTATCC
template1_class3_CEBPA_REST_HNF1A_XBP1	GAGGAGAGTTGCACAATAGAGTTTCGCGCTGTCCGTGGTGCTGATTACTGAAGTTAATGATTAACCAACATTACTGTGATGACGTGTCCCATGTGTATCC
template1_class3_CEBPA_REST_NR2F2_CTCF	GAGGAGTTGCACAATAGAGAGGCGCTGTCCGTGGTGCTGACATTACCCCCTGACCTTTGCCCCCTGCCACTGACGGCCACCAGGGGGCGCCAGTGTATCC
template1_class3_CEBPA_REST_NR2F2_FOXA1	GAGGAGAGTTGCACAATAGAGTTTCGCGCTGTCCGTGGTGCTGATTACTGACCCCCTGACCTTTGCCCCCTGCCTGAGTGTTGTTTGCTTTGGTGTATCC
template1_class3_CEBPA_REST_NR2F2_HNF1A	GAGGAGGTTGCACAATAAGAGTTGCGCTGTCCGTGGTGCTGAATTACTCCCCCTGACCTTTGCCCCCTGCCCTGAGTAGTTAATGATTAACCAAGTATCC
template1_class3_CEBPA_REST_NR2F2_ONECUT1	GAGGAGAGTTGCACAATAGAGTTTCGCGCTGTCCGTGGTGCTGATTACTGACCCCCTGACCTTTGCCCCCTGCCTGAGTGTCAAAATCAATAATGTATCC
template1_class3_CEBPA_REST_NR2F2_PPARA	GAGGAGTTGCACAATAGAGAGGCGCTGTCCGTGGTGCTGACATTACCCCCTGACCTTTGCCCCCTGCCACTGACCGGGTCATTGGGGTCAGGGTGTATCC
template1_class3_CEBPA_REST_NR2F2_XBP1	GAGGAGGTTGCACAATAAGAGTTGCGCTGTCCGTGGTGCTGAATTACTCCCCCTGACCTTTGCCCCCTGCCCTGAGTGTGATGACGTGTCCCATGTATCC
template1_class3_CEBPA_REST_ONECUT1_CTCF	GAGGAGAGTTGCACAATAGAGTTTCGCGCTGTCCGTGGTGCTGATTACTGACAAAATCAATAAAGTTTCACGGCCACCAGGGGGCGCCAAATGTGTATCC
template1_class3_CEBPA_REST_ONECUT1_FOXA1	GAGGAGAATGTTGCACAATAGTTTCATTAGCGCTGTCCGTGGTGCTGAACTGAGTGTCAAAATCAATAATTTCATTACTGTTTGCTTTGAATGTGTATCC
template1_class3_CEBPA_REST_ONECUT1_HNF1A	GAGGAGAAGTTGCACAATAAGTTTCATGCGCTGTCCGTGGTGCTGATACTGAGTCAAAATCAATAAGTTTCATTAGTTAATGATTAACCAATGTGTATCC
template1_class3_CEBPA_REST_ONECUT1_NR2F2	GAGGAGAGTTGCACAATAGAGTTTCGCGCTGTCCGTGGTGCTGATTACTGACAAAATCAATAAAGTTTCACCCCCTGACCTTTGCCCCCTGCCTGTATCC
template1_class3_CEBPA_REST_ONECUT1_PPARA	GAGGAGAGTTGCACAATAGAGTTTCGCGCTGTCCGTGGTGCTGATTACTGACAAAATCAATAAAGTTTCACCGGGTCATTGGGGTCAGGAATGTGTATCC
template1_class3_CEBPA_REST_ONECUT1_XBP1	GAGGAGAAGTTGCACAATAAGTTTCATGCGCTGTCCGTGGTGCTGATACTGAGTCAAAATCAATAAGTTTCATTGTGATGACGTGTCCCATTGTGTATCC
template1_class3_CEBPA_REST_PPARA_CTCF	GAGGAGGTTGCACAATAAGAGTTGCGCTGTCCGTGGTGCTGAATTACTCCGGGTCATTGGGGTCAGGATTACTCGGCCACCAGGGGGCGCCAGTGTATCC
template1_class3_CEBPA_REST_PPARA_FOXA1	GAGGAGAAGTTGCACAATAAGTTTCATGCGCTGTCCGTGGTGCTGATACTGAGTCCGGGTCATTGGGGTCAGGTACTGAGTTGTTTGCTTTGGTGTATCC
template1_class3_CEBPA_REST_PPARA_HNF1A	GAGGAGGTTGCACAATAAGAGTTGCGCTGTCCGTGGTGCTGAATTACTCCGGGTCATTGGGGTCAGGATTACTAGTTAATGATTAACCAAATGTGTATCC
template1_class3_CEBPA_REST_PPARA_NR2F2	GAGGAGTTGCACAATAGAGAGGCGCTGTCCGTGGTGCTGACATTACCGGGTCATTGGGGTCAGGCATTACCCCCTGACCTTTGCCCCCTGCCGTGTATCC
template1_class3_CEBPA_REST_PPARA_ONECUT1	GAGGAGAGTTGCACAATAGAGTTTCGCGCTGTCCGTGGTGCTGATTACTGACCGGGTCATTGGGGTCAGGTTACTGACAAAATCAATAAAATGTGTATCC
template1_class3_CEBPA_REST_PPARA_XBP1	GAGGAGGTTGCACAATAAGAGTTGCGCTGTCCGTGGTGCTGAATTACTCCGGGTCATTGGGGTCAGGATTACTGTGATGACGTGTCCCATATGTGTATCC
template1_class3_CEBPA_REST_XBP1_CTCF	GAGGAGGTTGCACAATAAGAGTTGCGCTGTCCGTGGTGCTGAATTACTGTGATGACGTGTCCCATTCATTACGGCCACCAGGGGGCGCCAATGTGTATCC
template1_class3_CEBPA_REST_XBP1_FOXA1	GAGGAGAAGTTGCACAATAAGTTTCATGCGCTGTCCGTGGTGCTGATACTGAGTGTGATGACGTGTCCCATATTACTGATGTTTGCTTTGATGTGTATCC
template1_class3_CEBPA_REST_XBP1_HNF1A	GAGGAGAGTTGCACAATAGAGTTTCGCGCTGTCCGTGGTGCTGATTACTGAGTGATGACGTGTCCCATCATTACTAGTTAATGATTAACCAAGTGTATCC
template1_class3_CEBPA_REST_XBP1_NR2F2	GAGGAGGTTGCACAATAAGAGTTGCGCTGTCCGTGGTGCTGAATTACTGTGATGACGTGTCCCATTCATTACCCCCTGACCTTTGCCCCCTGCCGTATCC
template1_class3_CEBPA_REST_XBP1_ONECUT1	GAGGAGAAGTTGCACAATAAGTTTCATGCGCTGTCCGTGGTGCTGATACTGAGTGTGATGACGTGTCCCATATTACTGACAAAATCAATAATGTGTATCC
template1_class3_CEBPA_REST_XBP1_PPARA	GAGGAGGTTGCACAATAAGAGTTGCGCTGTCCGTGGTGCTGAATTACTGTGATGACGTGTCCCATTCATTACCGGGTCATTGGGGTCAGGATGTGTATCC
template1_class3_CEBPA_XBP1_CTCF_FOXA1	GAGGAGAAGTTGCACAATAAGTTTCATGTGATGACGTGTCCCATATTACTGACGGCCACCAGGGGGCGCCATACTGAGTTGTTTGCTTTGATGTGTATCC
template1_class3_CEBPA_XBP1_CTCF_HNF1A	GAGGAGAGTTGCACAATAGAGTTTCGTGATGACGTGTCCCATCATTACTCGGCCACCAGGGGGCGCCATTACTGAAGTTAATGATTAACCAAGTGTATCC
template1_class3_CEBPA_XBP1_CTCF_NR2F2	GAGGAGGTTGCACAATAAGAGTTGTGATGACGTGTCCCATTCATTACGGCCACCAGGGGGCGCCAATTACTCCCCCTGACCTTTGCCCCCTGCCGTATCC
template1_class3_CEBPA_XBP1_CTCF_ONECUT1	GAGGAGAAGTTGCACAATAAGTTTCATGTGATGACGTGTCCCATATTACTGACGGCCACCAGGGGGCGCCATACTGAGTCAAAATCAATAATGTGTATCC
template1_class3_CEBPA_XBP1_CTCF_PPARA	GAGGAGGTTGCACAATAAGAGTTGTGATGACGTGTCCCATTCATTACGGCCACCAGGGGGCGCCAATTACTCCGGGTCATTGGGGTCAGGATGTGTATCC
template1_class3_CEBPA_XBP1_CTCF_REST	GAGGAGGTTGCACAATAAGAGTTGTGATGACGTGTCCCATTCATTACGGCCACCAGGGGGCGCCAATTACTGCGCTGTCCGTGGTGCTGAATGTGTATCC
template1_class3_CEBPA_XBP1_FOXA1_CTCF	GAGGAGAAGTTGCACAATAAGTTTCATGTGATGACGTGTCCCATATTACTGATGTTTGCTTTGAGTTTCATCGGCCACCAGGGGGCGCCAATGTGTATCC
template1_class3_CEBPA_XBP1_FOXA1_HNF1A	GAGGAGAAGTTGCACAATAAGTTTCATGTGATGACGTGTCCCATATTACTGATGTTTGCTTTGAGTTTCATAGTTAATGATTAACCAAAAATGTGTATCC
template1_class3_CEBPA_XBP1_FOXA1_NR2F2	GAGGAGAGTTGCACAATAGAGTTTCGTGATGACGTGTCCCATCATTACTTGTTTGCTTTGGAGTTTCCCCCCTGACCTTTGCCCCCTGCCATGTGTATCC
template1_class3_CEBPA_XBP1_FOXA1_ONECUT1	GAGGAGAATGTTGCACAATAGTTTCATTAGTGATGACGTGTCCCATTTACTGAGTTGTTTGCTTTGGTTTCATTACAAAATCAATAAAAAATGTGTATCC
template1_class3_CEBPA_XBP1_FOXA1_PPARA	GAGGAGAAGTTGCACAATAAGTTTCATGTGATGACGTGTCCCATATTACTGATGTTTGCTTTGAGTTTCATCCGGGTCATTGGGGTCAGGATGTGTATCC
template1_class3_CEBPA_XBP1_FOXA1_REST	GAGGAGAAGTTGCACAATAAGTTTCATGTGATGACGTGTCCCATATTACTGATGTTTGCTTTGAGTTTCATGCGCTGTCCGTGGTGCTGAATGTGTATCC
template1_class3_CEBPA_XBP1_HNF1A_CTCF	GAGGAGAGTTGCACAATAGAGTTTCGTGATGACGTGTCCCATCATTACTAGTTAATGATTAACCAACATTACTCGGCCACCAGGGGGCGCCAGTGTATCC
template1_class3_CEBPA_XBP1_HNF1A_FOXA1	GAGGAGAAGTTGCACAATAAGTTTCATGTGATGACGTGTCCCATATTACTGAAGTTAATGATTAACCAAATTACTGATGTTTGCTTTGAAATGTGTATCC
template1_class3_CEBPA_XBP1_HNF1A_NR2F2	GAGGAGGTTGCACAATAAGAGTTGTGATGACGTGTCCCATTCATTAAGTTAATGATTAACCAATCATTACCCCCTGACCTTTGCCCCCTGCCGTGTATCC
template1_class3_CEBPA_XBP1_HNF1A_ONECUT1	GAGGAGAAGTTGCACAATAAGTTTCATGTGATGACGTGTCCCATATTACTGAAGTTAATGATTAACCAAATTACTGACAAAATCAATAAAATGTGTATCC
template1_class3_CEBPA_XBP1_HNF1A_PPARA	GAGGAGAGTTGCACAATAGAGTTTCGTGATGACGTGTCCCATCATTACTAGTTAATGATTAACCAACATTACTCCGGGTCATTGGGGTCAGGGTGTATCC
template1_class3_CEBPA_XBP1_HNF1A_REST	GAGGAGAGTTGCACAATAGAGTTTCGTGATGACGTGTCCCATCATTACTAGTTAATGATTAACCAACATTACTGCGCTGTCCGTGGTGCTGAGTGTATCC
template1_class3_CEBPA_XBP1_NR2F2_CTCF	GAGGAGGTTGCACAATAAGAGTTGTGATGACGTGTCCCATTCATTACCCCCTGACCTTTGCCCCCTGCCCTGAGTCGGCCACCAGGGGGCGCCAGTATCC
template1_class3_CEBPA_XBP1_NR2F2_FOXA1	GAGGAGAGTTGCACAATAGAGTTTCGTGATGACGTGTCCCATCATTACTCCCCCTGACCTTTGCCCCCTGCCTGAGTGTTGTTTGCTTTGATGTGTATCC
template1_class3_CEBPA_XBP1_NR2F2_HNF1A	GAGGAGGTTGCACAATAAGAGTTGTGATGACGTGTCCCATTCATTACCCCCTGACCTTTGCCCCCTGCCCTGAGTAGTTAATGATTAACCAAGTGTATCC
template1_class3_CEBPA_XBP1_NR2F2_ONECUT1	GAGGAGAGTTGCACAATAGAGTTTCGTGATGACGTGTCCCATCATTACTCCCCCTGACCTTTGCCCCCTGCCTGAGTGTCAAAATCAATAATGTGTATCC
template1_class3_CEBPA_XBP1_NR2F2_PPARA	GAGGAGGTTGCACAATAAGAGTTGTGATGACGTGTCCCATTCATTACCCCCTGACCTTTGCCCCCTGCCCTGAGTCCGGGTCATTGGGGTCAGGGTATCC
template1_class3_CEBPA_XBP1_NR2F2_REST	GAGGAGGTTGCACAATAAGAGTTGTGATGACGTGTCCCATTCATTACCCCCTGACCTTTGCCCCCTGCCCTGAGTGCGCTGTCCGTGGTGCTGAGTATCC
template1_class3_CEBPA_XBP1_ONECUT1_CTCF	GAGGAGAAGTTGCACAATAAGTTTCATGTGATGACGTGTCCCATATTACTGACAAAATCAATAAGTTTCATTCGGCCACCAGGGGGCGCCATGTGTATCC
template1_class3_CEBPA_XBP1_ONECUT1_FOXA1	GAGGAGAATGTTGCACAATAGTTTCATTAGTGATGACGTGTCCCATTTACTGAGTCAAAATCAATAATTTCATTACTGTTTGCTTTGAAAATGTGTATCC
template1_class3_CEBPA_XBP1_ONECUT1_HNF1A	GAGGAGAAGTTGCACAATAAGTTTCATGTGATGACGTGTCCCATATTACTGACAAAATCAATAAGTTTCATTAGTTAATGATTAACCAAAATGTGTATCC
template1_class3_CEBPA_XBP1_ONECUT1_NR2F2	GAGGAGAGTTGCACAATAGAGTTTCGTGATGACGTGTCCCATCATTACTCAAAATCAATAAAGTTTCACCCCCTGACCTTTGCCCCCTGCCTGTGTATCC
template1_class3_CEBPA_XBP1_ONECUT1_PPARA	GAGGAGAAGTTGCACAATAAGTTTCATGTGATGACGTGTCCCATATTACTGACAAAATCAATAAGTTTCATTCCGGGTCATTGGGGTCAGGTGTGTATCC
template1_class3_CEBPA_XBP1_ONECUT1_REST	GAGGAGAAGTTGCACAATAAGTTTCATGTGATGACGTGTCCCATATTACTGACAAAATCAATAAGTTTCATTGCGCTGTCCGTGGTGCTGATGTGTATCC
template1_class3_CEBPA_XBP1_PPARA_CTCF	GAGGAGGTTGCACAATAAGAGTTGTGATGACGTGTCCCATTCATTACCGGGTCATTGGGGTCAGGATTACTCGGCCACCAGGGGGCGCCAATGTGTATCC
template1_class3_CEBPA_XBP1_PPARA_FOXA1	GAGGAGAAGTTGCACAATAAGTTTCATGTGATGACGTGTCCCATATTACTGACCGGGTCATTGGGGTCAGGTACTGAGTTGTTTGCTTTGATGTGTATCC
template1_class3_CEBPA_XBP1_PPARA_HNF1A	GAGGAGAGTTGCACAATAGAGTTTCGTGATGACGTGTCCCATCATTACTCCGGGTCATTGGGGTCAGGTTACTGAAGTTAATGATTAACCAAGTGTATCC
template1_class3_CEBPA_XBP1_PPARA_NR2F2	GAGGAGGTTGCACAATAAGAGTTGTGATGACGTGTCCCATTCATTACCGGGTCATTGGGGTCAGGATTACTCCCCCTGACCTTTGCCCCCTGCCGTATCC
template1_class3_CEBPA_XBP1_PPARA_ONECUT1	GAGGAGAAGTTGCACAATAAGTTTCATGTGATGACGTGTCCCATATTACTGACCGGGTCATTGGGGTCAGGTACTGAGTCAAAATCAATAATGTGTATCC
template1_class3_CEBPA_XBP1_PPARA_REST	GAGGAGGTTGCACAATAAGAGTTGTGATGACGTGTCCCATTCATTACCGGGTCATTGGGGTCAGGATTACTGCGCTGTCCGTGGTGCTGAATGTGTATCC
template1_class3_CEBPA_XBP1_REST_CTCF	GAGGAGGTTGCACAATAAGAGTTGTGATGACGTGTCCCATTCATTAGCGCTGTCCGTGGTGCTGAATTACTCGGCCACCAGGGGGCGCCAATGTGTATCC
template1_class3_CEBPA_XBP1_REST_FOXA1	GAGGAGAAGTTGCACAATAAGTTTCATGTGATGACGTGTCCCATATTACTGAGCGCTGTCCGTGGTGCTGATACTGAGTTGTTTGCTTTGATGTGTATCC
template1_class3_CEBPA_XBP1_REST_HNF1A	GAGGAGAGTTGCACAATAGAGTTTCGTGATGACGTGTCCCATCATTACTGCGCTGTCCGTGGTGCTGATTACTGAAGTTAATGATTAACCAAGTGTATCC
template1_class3_CEBPA_XBP1_REST_NR2F2	GAGGAGGTTGCACAATAAGAGTTGTGATGACGTGTCCCATTCATTAGCGCTGTCCGTGGTGCTGAATTACTCCCCCTGACCTTTGCCCCCTGCCGTATCC
template1_class3_CEBPA_XBP1_REST_ONECUT1	GAGGAGAAGTTGCACAATAAGTTTCATGTGATGACGTGTCCCATATTACTGAGCGCTGTCCGTGGTGCTGATACTGAGTCAAAATCAATAATGTGTATCC
template1_class3_CEBPA_XBP1_REST_PPARA	GAGGAGGTTGCACAATAAGAGTTGTGATGACGTGTCCCATTCATTAGCGCTGTCCGTGGTGCTGAATTACTCCGGGTCATTGGGGTCAGGATGTGTATCC
template1_class3_CTCF_CEBPA_FOXA1_HNF1A	GAGGAGAACGGCCACCAGGGGGCGCCATACTGAGTGTTGCACAATAAGTTTCATTGTTTGCTTTGAGTTTCATAGTTAATGATTAACCAAATGTGTATCC
template1_class3_CTCF_CEBPA_FOXA1_NR2F2	GAGGAGACGGCCACCAGGGGGCGCCATTACTGAGTTGCACAATAGAGTTTCTGTTTGCTTTGGAGTTTCCCCCCTGACCTTTGCCCCCTGCCGTGTATCC
template1_class3_CTCF_CEBPA_FOXA1_ONECUT1	GAGGAGAATCGGCCACCAGGGGGCGCCAACTGAGTGTGTTGCACAATAGTTTCATTATGTTTGCTTTGGTTTCATTACAAAATCAATAAAATGTGTATCC
template1_class3_CTCF_CEBPA_FOXA1_PPARA	GAGGAGAACGGCCACCAGGGGGCGCCATACTGAGTGTTGCACAATAAGTTTCATTGTTTGCTTTGAGTTTCATCCGGGTCATTGGGGTCAGGGTGTATCC
template1_class3_CTCF_CEBPA_FOXA1_REST	GAGGAGAACGGCCACCAGGGGGCGCCATACTGAGTGTTGCACAATAAGTTTCATTGTTTGCTTTGAGTTTCATGCGCTGTCCGTGGTGCTGAGTGTATCC
template1_class3_CTCF_CEBPA_FOXA1_XBP1	GAGGAGAACGGCCACCAGGGGGCGCCATACTGAGTGTTGCACAATAAGTTTCATTGTTTGCTTTGAGTTTCATGTGATGACGTGTCCCATATGTGTATCC
template1_class3_CTCF_CEBPA_HNF1A_FOXA1	GAGGAGAACGGCCACCAGGGGGCGCCATACTGAGTGTTGCACAATAAGTTTCATAGTTAATGATTAACCAAATTACTGATGTTTGCTTTGATGTGTATCC
template1_class3_CTCF_CEBPA_HNF1A_NR2F2	GAGGAGCGGCCACCAGGGGGCGCCAATTACTGTTGCACAATAAGAGTTAGTTAATGATTAACCAATCATTACCCCCTGACCTTTGCCCCCTGCCGTATCC
template1_class3_CTCF_CEBPA_HNF1A_ONECUT1	GAGGAGAACGGCCACCAGGGGGCGCCATACTGAGTGTTGCACAATAAGTTTCATAGTTAATGATTAACCAAATTACTGACAAAATCAATAATGTGTATCC
template1_class3_CTCF_CEBPA_HNF1A_PPARA	GAGGAGCGGCCACCAGGGGGCGCCAATTACTGTTGCACAATAAGAGTTAGTTAATGATTAACCAATCATTACCGGGTCATTGGGGTCAGGATGTGTATCC
template1_class3_CTCF_CEBPA_HNF1A_REST	GAGGAGCGGCCACCAGGGGGCGCCAATTACTGTTGCACAATAAGAGTTAGTTAATGATTAACCAATCATTAGCGCTGTCCGTGGTGCTGAATGTGTATCC
template1_class3_CTCF_CEBPA_HNF1A_XBP1	GAGGAGACGGCCACCAGGGGGCGCCATTACTGAGTTGCACAATAGAGTTTCAGTTAATGATTAACCAACATTACTGTGATGACGTGTCCCATGTGTATCC
template1_class3_CTCF_CEBPA_NR2F2_FOXA1	GAGGAGACGGCCACCAGGGGGCGCCATTACTGAGTTGCACAATAGAGTTTCCCCCCTGACCTTTGCCCCCTGCCTGAGTGTTGTTTGCTTTGGTGTATCC
template1_class3_CTCF_CEBPA_NR2F2_HNF1A	GAGGAGCGGCCACCAGGGGGCGCCAATTACTGTTGCACAATAAGAGTTCCCCCTGACCTTTGCCCCCTGCCCTGAGTAGTTAATGATTAACCAAGTATCC
template1_class3_CTCF_CEBPA_NR2F2_ONECUT1	GAGGAGACGGCCACCAGGGGGCGCCATTACTGAGTTGCACAATAGAGTTTCCCCCCTGACCTTTGCCCCCTGCCTGAGTGTCAAAATCAATAATGTATCC
template1_class3_CTCF_CEBPA_NR2F2_PPARA	GAGGACGGCCACCAGGGGGCGCCACATTAGTTGCACAATAGAGAGCCCCCTGACCTTTGCCCCCTGCCACTGACCGGGTCATTGGGGTCAGGGTGTATCC
template1_class3_CTCF_CEBPA_NR2F2_REST	GAGGACGGCCACCAGGGGGCGCCACATTAGTTGCACAATAGAGAGCCCCCTGACCTTTGCCCCCTGCCACTGAGCGCTGTCCGTGGTGCTGAGTGTATCC
template1_class3_CTCF_CEBPA_NR2F2_XBP1	GAGGAGCGGCCACCAGGGGGCGCCAATTACTGTTGCACAATAAGAGTTCCCCCTGACCTTTGCCCCCTGCCCTGAGTGTGATGACGTGTCCCATGTATCC
template1_class3_CTCF_CEBPA_ONECUT1_FOXA1	GAGGAGAATCGGCCACCAGGGGGCGCCAACTGAGTGTGTTGCACAATAGTTTCATTACAAAATCAATAATTTCATTACTGTTTGCTTTGAATGTGTATCC
template1_class3_CTCF_CEBPA_ONECUT1_HNF1A	GAGGAGAACGGCCACCAGGGGGCGCCATACTGAGTGTTGCACAATAAGTTTCATCAAAATCAATAAGTTTCATTAGTTAATGATTAACCAATGTGTATCC
template1_class3_CTCF_CEBPA_ONECUT1_NR2F2	GAGGAGACGGCCACCAGGGGGCGCCATTACTGAGTTGCACAATAGAGTTTCCAAAATCAATAAAGTTTCACCCCCTGACCTTTGCCCCCTGCCTGTATCC
template1_class3_CTCF_CEBPA_ONECUT1_PPARA	GAGGAGACGGCCACCAGGGGGCGCCATTACTGAGTTGCACAATAGAGTTTCCAAAATCAATAAAGTTTCACCGGGTCATTGGGGTCAGGAATGTGTATCC
template1_class3_CTCF_CEBPA_ONECUT1_REST	GAGGAGACGGCCACCAGGGGGCGCCATTACTGAGTTGCACAATAGAGTTTCCAAAATCAATAAAGTTTCAGCGCTGTCCGTGGTGCTGAAATGTGTATCC
template1_class3_CTCF_CEBPA_ONECUT1_XBP1	GAGGAGAACGGCCACCAGGGGGCGCCATACTGAGTGTTGCACAATAAGTTTCATCAAAATCAATAAGTTTCATTGTGATGACGTGTCCCATTGTGTATCC
template1_class3_CTCF_CEBPA_PPARA_FOXA1	GAGGAGAACGGCCACCAGGGGGCGCCATACTGAGTGTTGCACAATAAGTTTCATCCGGGTCATTGGGGTCAGGTACTGAGTTGTTTGCTTTGGTGTATCC
template1_class3_CTCF_CEBPA_PPARA_HNF1A	GAGGAGCGGCCACCAGGGGGCGCCAATTACTGTTGCACAATAAGAGTTCCGGGTCATTGGGGTCAGGATTACTAGTTAATGATTAACCAAATGTGTATCC
template1_class3_CTCF_CEBPA_PPARA_NR2F2	GAGGACGGCCACCAGGGGGCGCCACATTAGTTGCACAATAGAGAGCCGGGTCATTGGGGTCAGGCATTACCCCCTGACCTTTGCCCCCTGCCGTGTATCC
template1_class3_CTCF_CEBPA_PPARA_ONECUT1	GAGGAGACGGCCACCAGGGGGCGCCATTACTGAGTTGCACAATAGAGTTTCCCGGGTCATTGGGGTCAGGTTACTGACAAAATCAATAAAATGTGTATCC
template1_class3_CTCF_CEBPA_PPARA_REST	GAGGAGCGGCCACCAGGGGGCGCCAATTACTGTTGCACAATAAGAGTTCCGGGTCATTGGGGTCAGGATTACTGCGCTGTCCGTGGTGCTGAGTGTATCC
template1_class3_CTCF_CEBPA_PPARA_XBP1	GAGGAGCGGCCACCAGGGGGCGCCAATTACTGTTGCACAATAAGAGTTCCGGGTCATTGGGGTCAGGATTACTGTGATGACGTGTCCCATATGTGTATCC
template1_class3_CTCF_CEBPA_REST_FOXA1	GAGGAGAACGGCCACCAGGGGGCGCCATACTGAGTGTTGCACAATAAGTTTCATGCGCTGTCCGTGGTGCTGATACTGAGTTGTTTGCTTTGGTGTATCC
template1_class3_CTCF_CEBPA_REST_HNF1A	GAGGAGCGGCCACCAGGGGGCGCCAATTACTGTTGCACAATAAGAGTTGCGCTGTCCGTGGTGCTGAATTACTAGTTAATGATTAACCAAATGTGTATCC
template1_class3_CTCF_CEBPA_REST_NR2F2	GAGGACGGCCACCAGGGGGCGCCACATTAGTTGCACAATAGAGAGGCGCTGTCCGTGGTGCTGACATTACCCCCTGACCTTTGCCCCCTGCCGTGTATCC
template1_class3_CTCF_CEBPA_REST_ONECUT1	GAGGAGACGGCCACCAGGGGGCGCCATTACTGAGTTGCACAATAGAGTTTCGCGCTGTCCGTGGTGCTGATTACTGACAAAATCAATAAAATGTGTATCC
template1_class3_CTCF_CEBPA_REST_PPARA	GAGGAGCGGCCACCAGGGGGCGCCAATTACTGTTGCACAATAAGAGTTGCGCTGTCCGTGGTGCTGAATTACTCCGGGTCATTGGGGTCAGGGTGTATCC
template1_class3_CTCF_CEBPA_REST_XBP1	GAGGAGCGGCCACCAGGGGGCGCCAATTACTGTTGCACAATAAGAGTTGCGCTGTCCGTGGTGCTGAATTACTGTGATGACGTGTCCCATATGTGTATCC
template1_class3_CTCF_CEBPA_XBP1_FOXA1	GAGGAGAACGGCCACCAGGGGGCGCCATACTGAGTGTTGCACAATAAGTTTCATGTGATGACGTGTCCCATATTACTGATGTTTGCTTTGATGTGTATCC
template1_class3_CTCF_CEBPA_XBP1_HNF1A	GAGGAGACGGCCACCAGGGGGCGCCATTACTGAGTTGCACAATAGAGTTTCGTGATGACGTGTCCCATCATTACTAGTTAATGATTAACCAAGTGTATCC
template1_class3_CTCF_CEBPA_XBP1_NR2F2	GAGGAGCGGCCACCAGGGGGCGCCAATTACTGTTGCACAATAAGAGTTGTGATGACGTGTCCCATTCATTACCCCCTGACCTTTGCCCCCTGCCGTATCC
template1_class3_CTCF_CEBPA_XBP1_ONECUT1	GAGGAGAACGGCCACCAGGGGGCGCCATACTGAGTGTTGCACAATAAGTTTCATGTGATGACGTGTCCCATATTACTGACAAAATCAATAATGTGTATCC
template1_class3_CTCF_CEBPA_XBP1_PPARA	GAGGAGCGGCCACCAGGGGGCGCCAATTACTGTTGCACAATAAGAGTTGTGATGACGTGTCCCATTCATTACCGGGTCATTGGGGTCAGGATGTGTATCC
template1_class3_CTCF_CEBPA_XBP1_REST	GAGGAGCGGCCACCAGGGGGCGCCAATTACTGTTGCACAATAAGAGTTGTGATGACGTGTCCCATTCATTAGCGCTGTCCGTGGTGCTGAATGTGTATCC
template1_class3_CTCF_FOXA1_CEBPA_HNF1A	GAGGAGAACGGCCACCAGGGGGCGCCATACTGAGTTGTTTGCTTTGAGTTTCATGTTGCACAATAAGTTTCATAGTTAATGATTAACCAAATGTGTATCC
template1_class3_CTCF_FOXA1_CEBPA_NR2F2	GAGGAGACGGCCACCAGGGGGCGCCATTACTGATGTTTGCTTTGGAGTTTCGTTGCACAATAGAGTTTCCCCCCTGACCTTTGCCCCCTGCCGTGTATCC
template1_class3_CTCF_FOXA1_CEBPA_ONECUT1	GAGGAGAATCGGCCACCAGGGGGCGCCAACTGAGTGTTGTTTGCTTTGGTTTCATTAGTTGCACAATAGTTTCATTACAAAATCAATAAAATGTGTATCC
template1_class3_CTCF_FOXA1_CEBPA_PPARA	GAGGAGAACGGCCACCAGGGGGCGCCATACTGAGTTGTTTGCTTTGAGTTTCATGTTGCACAATAAGTTTCATCCGGGTCATTGGGGTCAGGGTGTATCC
template1_class3_CTCF_FOXA1_CEBPA_REST	GAGGAGAACGGCCACCAGGGGGCGCCATACTGAGTTGTTTGCTTTGAGTTTCATGTTGCACAATAAGTTTCATGCGCTGTCCGTGGTGCTGAGTGTATCC
template1_class3_CTCF_FOXA1_CEBPA_XBP1	GAGGAGAACGGCCACCAGGGGGCGCCATACTGAGTTGTTTGCTTTGAGTTTCATGTTGCACAATAAGTTTCATGTGATGACGTGTCCCATATGTGTATCC
template1_class3_CTCF_FOXA1_HNF1A_CEBPA	GAGGAGAACGGCCACCAGGGGGCGCCATACTGAGTTGTTTGCTTTGAGTTTCATAGTTAATGATTAACCAAATTACTGAGTTGCACAATAATGTGTATCC
template1_class3_CTCF_FOXA1_HNF1A_NR2F2	GAGGAGCGGCCACCAGGGGGCGCCAATTACTTGTTTGCTTTGAGAGTTAGTTAATGATTAACCAATCATTACCCCCTGACCTTTGCCCCCTGCCGTATCC
template1_class3_CTCF_FOXA1_HNF1A_ONECUT1	GAGGAGAACGGCCACCAGGGGGCGCCATACTGAGTTGTTTGCTTTGAGTTTCATAGTTAATGATTAACCAAATTACTGACAAAATCAATAATGTGTATCC
template1_class3_CTCF_FOXA1_HNF1A_PPARA	GAGGAGCGGCCACCAGGGGGCGCCAATTACTTGTTTGCTTTGAGAGTTAGTTAATGATTAACCAATCATTACCGGGTCATTGGGGTCAGGATGTGTATCC
template1_class3_CTCF_FOXA1_HNF1A_REST	GAGGAGCGGCCACCAGGGGGCGCCAATTACTTGTTTGCTTTGAGAGTTAGTTAATGATTAACCAATCATTAGCGCTGTCCGTGGTGCTGAATGTGTATCC
template1_class3_CTCF_FOXA1_HNF1A_XBP1	GAGGAGACGGCCACCAGGGGGCGCCATTACTGATGTTTGCTTTGGAGTTTCAGTTAATGATTAACCAACATTACTGTGATGACGTGTCCCATGTGTATCC
template1_class3_CTCF_FOXA1_NR2F2_CEBPA	GAGGAGACGGCCACCAGGGGGCGCCATTACTGATGTTTGCTTTGGAGTTTCCCCCCTGACCTTTGCCCCCTGCCTGAGTGTGTTGCACAATAGTGTATCC
template1_class3_CTCF_FOXA1_NR2F2_HNF1A	GAGGAGCGGCCACCAGGGGGCGCCAATTACTTGTTTGCTTTGAGAGTTCCCCCTGACCTTTGCCCCCTGCCCTGAGTAGTTAATGATTAACCAAGTATCC
template1_class3_CTCF_FOXA1_NR2F2_ONECUT1	GAGGAGACGGCCACCAGGGGGCGCCATTACTGATGTTTGCTTTGGAGTTTCCCCCCTGACCTTTGCCCCCTGCCTGAGTGTCAAAATCAATAATGTATCC
template1_class3_CTCF_FOXA1_NR2F2_PPARA	GAGGACGGCCACCAGGGGGCGCCACATTATGTTTGCTTTGGAGAGCCCCCTGACCTTTGCCCCCTGCCACTGACCGGGTCATTGGGGTCAGGGTGTATCC
template1_class3_CTCF_FOXA1_NR2F2_REST	GAGGACGGCCACCAGGGGGCGCCACATTATGTTTGCTTTGGAGAGCCCCCTGACCTTTGCCCCCTGCCACTGAGCGCTGTCCGTGGTGCTGAGTGTATCC
template1_class3_CTCF_FOXA1_NR2F2_XBP1	GAGGAGCGGCCACCAGGGGGCGCCAATTACTTGTTTGCTTTGAGAGTTCCCCCTGACCTTTGCCCCCTGCCCTGAGTGTGATGACGTGTCCCATGTATCC
template1_class3_CTCF_FOXA1_ONECUT1_CEBPA	GAGGAGAATCGGCCACCAGGGGGCGCCAACTGAGTGTTGTTTGCTTTGGTTTCATTACAAAATCAATAATTTCATTACGTTGCACAATAAATGTGTATCC
template1_class3_CTCF_FOXA1_ONECUT1_HNF1A	GAGGAGAACGGCCACCAGGGGGCGCCATACTGAGTTGTTTGCTTTGAGTTTCATCAAAATCAATAAGTTTCATTAGTTAATGATTAACCAATGTGTATCC
template1_class3_CTCF_FOXA1_ONECUT1_NR2F2	GAGGAGACGGCCACCAGGGGGCGCCATTACTGATGTTTGCTTTGGAGTTTCCAAAATCAATAAAGTTTCACCCCCTGACCTTTGCCCCCTGCCTGTATCC
template1_class3_CTCF_FOXA1_ONECUT1_PPARA	GAGGAGACGGCCACCAGGGGGCGCCATTACTGATGTTTGCTTTGGAGTTTCCAAAATCAATAAAGTTTCACCGGGTCATTGGGGTCAGGAATGTGTATCC
template1_class3_CTCF_FOXA1_ONECUT1_REST	GAGGAGACGGCCACCAGGGGGCGCCATTACTGATGTTTGCTTTGGAGTTTCCAAAATCAATAAAGTTTCAGCGCTGTCCGTGGTGCTGAAATGTGTATCC
template1_class3_CTCF_FOXA1_ONECUT1_XBP1	GAGGAGAACGGCCACCAGGGGGCGCCATACTGAGTTGTTTGCTTTGAGTTTCATCAAAATCAATAAGTTTCATTGTGATGACGTGTCCCATTGTGTATCC
template1_class3_CTCF_FOXA1_PPARA_CEBPA	GAGGAGAACGGCCACCAGGGGGCGCCATACTGAGTTGTTTGCTTTGAGTTTCATCCGGGTCATTGGGGTCAGGTACTGAGTGTTGCACAATAGTGTATCC
template1_class3_CTCF_FOXA1_PPARA_HNF1A	GAGGAGCGGCCACCAGGGGGCGCCAATTACTTGTTTGCTTTGAGAGTTCCGGGTCATTGGGGTCAGGATTACTAGTTAATGATTAACCAAATGTGTATCC
template1_class3_CTCF_FOXA1_PPARA_NR2F2	GAGGACGGCCACCAGGGGGCGCCACATTATGTTTGCTTTGGAGAGCCGGGTCATTGGGGTCAGGCATTACCCCCTGACCTTTGCCCCCTGCCGTGTATCC
template1_class3_CTCF_FOXA1_PPARA_ONECUT1	GAGGAGACGGCCACCAGGGGGCGCCATTACTGATGTTTGCTTTGGAGTTTCCCGGGTCATTGGGGTCAGGTTACTGACAAAATCAATAAAATGTGTATCC
template1_class3_CTCF_FOXA1_PPARA_REST	GAGGAGCGGCCACCAGGGGGCGCCAATTACTTGTTTGCTTTGAGAGTTCCGGGTCATTGGGGTCAGGATTACTGCGCTGTCCGTGGTGCTGAGTGTATCC
template1_class3_CTCF_FOXA1_PPARA_XBP1	GAGGAGCGGCCACCAGGGGGCGCCAATTACTTGTTTGCTTTGAGAGTTCCGGGTCATTGGGGTCAGGATTACTGTGATGACGTGTCCCATATGTGTATCC
template1_class3_CTCF_FOXA1_REST_CEBPA	GAGGAGAACGGCCACCAGGGGGCGCCATACTGAGTTGTTTGCTTTGAGTTTCATGCGCTGTCCGTGGTGCTGATACTGAGTGTTGCACAATAGTGTATCC
template1_class3_CTCF_FOXA1_REST_HNF1A	GAGGAGCGGCCACCAGGGGGCGCCAATTACTTGTTTGCTTTGAGAGTTGCGCTGTCCGTGGTGCTGAATTACTAGTTAATGATTAACCAAATGTGTATCC
template1_class3_CTCF_FOXA1_REST_NR2F2	GAGGACGGCCACCAGGGGGCGCCACATTATGTTTGCTTTGGAGAGGCGCTGTCCGTGGTGCTGACATTACCCCCTGACCTTTGCCCCCTGCCGTGTATCC
template1_class3_CTCF_FOXA1_REST_ONECUT1	GAGGAGACGGCCACCAGGGGGCGCCATTACTGATGTTTGCTTTGGAGTTTCGCGCTGTCCGTGGTGCTGATTACTGACAAAATCAATAAAATGTGTATCC
template1_class3_CTCF_FOXA1_REST_PPARA	GAGGAGCGGCCACCAGGGGGCGCCAATTACTTGTTTGCTTTGAGAGTTGCGCTGTCCGTGGTGCTGAATTACTCCGGGTCATTGGGGTCAGGGTGTATCC
template1_class3_CTCF_FOXA1_REST_XBP1	GAGGAGCGGCCACCAGGGGGCGCCAATTACTTGTTTGCTTTGAGAGTTGCGCTGTCCGTGGTGCTGAATTACTGTGATGACGTGTCCCATATGTGTATCC
template1_class3_CTCF_FOXA1_XBP1_CEBPA	GAGGAGAACGGCCACCAGGGGGCGCCATACTGAGTTGTTTGCTTTGAGTTTCATGTGATGACGTGTCCCATATTACTGAGTTGCACAATAATGTGTATCC
template1_class3_CTCF_FOXA1_XBP1_HNF1A	GAGGAGACGGCCACCAGGGGGCGCCATTACTGATGTTTGCTTTGGAGTTTCGTGATGACGTGTCCCATCATTACTAGTTAATGATTAACCAAGTGTATCC
template1_class3_CTCF_FOXA1_XBP1_NR2F2	GAGGAGCGGCCACCAGGGGGCGCCAATTACTTGTTTGCTTTGAGAGTTGTGATGACGTGTCCCATTCATTACCCCCTGACCTTTGCCCCCTGCCGTATCC
template1_class3_CTCF_FOXA1_XBP1_ONECUT1	GAGGAGAACGGCCACCAGGGGGCGCCATACTGAGTTGTTTGCTTTGAGTTTCATGTGATGACGTGTCCCATATTACTGACAAAATCAATAATGTGTATCC
template1_class3_CTCF_FOXA1_XBP1_PPARA	GAGGAGCGGCCACCAGGGGGCGCCAATTACTTGTTTGCTTTGAGAGTTGTGATGACGTGTCCCATTCATTACCGGGTCATTGGGGTCAGGATGTGTATCC
template1_class3_CTCF_FOXA1_XBP1_REST	GAGGAGCGGCCACCAGGGGGCGCCAATTACTTGTTTGCTTTGAGAGTTGTGATGACGTGTCCCATTCATTAGCGCTGTCCGTGGTGCTGAATGTGTATCC
template1_class3_CTCF_HNF1A_CEBPA_FOXA1	GAGGAGAACGGCCACCAGGGGGCGCCATACTGAGTAGTTAATGATTAACCAAATTACTGAGTTGCACAATAAGTTTCATTGTTTGCTTTGATGTGTATCC
template1_class3_CTCF_HNF1A_CEBPA_NR2F2	GAGGAGCGGCCACCAGGGGGCGCCAATTACTAGTTAATGATTAACCAATCATTAGTTGCACAATAAGAGTTCCCCCTGACCTTTGCCCCCTGCCGTATCC
template1_class3_CTCF_HNF1A_CEBPA_ONECUT1	GAGGAGAACGGCCACCAGGGGGCGCCATACTGAGTAGTTAATGATTAACCAAATTACTGAGTTGCACAATAAGTTTCATCAAAATCAATAATGTGTATCC
template1_class3_CTCF_HNF1A_CEBPA_PPARA	GAGGAGCGGCCACCAGGGGGCGCCAATTACTAGTTAATGATTAACCAATCATTAGTTGCACAATAAGAGTTCCGGGTCATTGGGGTCAGGATGTGTATCC
template1_class3_CTCF_HNF1A_CEBPA_REST	GAGGAGCGGCCACCAGGGGGCGCCAATTACTAGTTAATGATTAACCAATCATTAGTTGCACAATAAGAGTTGCGCTGTCCGTGGTGCTGAATGTGTATCC
template1_class3_CTCF_HNF1A_CEBPA_XBP1	GAGGAGACGGCCACCAGGGGGCGCCATTACTGAAGTTAATGATTAACCAACATTACTGTTGCACAATAGAGTTTCGTGATGACGTGTCCCATGTGTATCC
template1_class3_CTCF_HNF1A_FOXA1_CEBPA	GAGGAGAACGGCCACCAGGGGGCGCCATACTGAGTAGTTAATGATTAACCAAATTACTGATGTTTGCTTTGAGTTTCATGTTGCACAATAATGTGTATCC
template1_class3_CTCF_HNF1A_FOXA1_NR2F2	GAGGAGCGGCCACCAGGGGGCGCCAATTACTAGTTAATGATTAACCAATCATTATGTTTGCTTTGAGAGTTCCCCCTGACCTTTGCCCCCTGCCGTATCC
template1_class3_CTCF_HNF1A_FOXA1_ONECUT1	GAGGAGAACGGCCACCAGGGGGCGCCATACTGAGTAGTTAATGATTAACCAAATTACTGATGTTTGCTTTGAGTTTCATCAAAATCAATAATGTGTATCC
template1_class3_CTCF_HNF1A_FOXA1_PPARA	GAGGAGCGGCCACCAGGGGGCGCCAATTACTAGTTAATGATTAACCAATCATTATGTTTGCTTTGAGAGTTCCGGGTCATTGGGGTCAGGATGTGTATCC
template1_class3_CTCF_HNF1A_FOXA1_REST	GAGGAGCGGCCACCAGGGGGCGCCAATTACTAGTTAATGATTAACCAATCATTATGTTTGCTTTGAGAGTTGCGCTGTCCGTGGTGCTGAATGTGTATCC
template1_class3_CTCF_HNF1A_FOXA1_XBP1	GAGGAGACGGCCACCAGGGGGCGCCATTACTGAAGTTAATGATTAACCAACATTACTTGTTTGCTTTGGAGTTTCGTGATGACGTGTCCCATGTGTATCC
template1_class3_CTCF_HNF1A_NR2F2_CEBPA	GAGGAGCGGCCACCAGGGGGCGCCAATTACTAGTTAATGATTAACCAATCATTACCCCCTGACCTTTGCCCCCTGCCCTGAGTGTTGCACAATAGTATCC
template1_class3_CTCF_HNF1A_NR2F2_FOXA1	GAGGAGCGGCCACCAGGGGGCGCCAATTACTAGTTAATGATTAACCAATCATTACCCCCTGACCTTTGCCCCCTGCCCTGAGTTGTTTGCTTTGGTATCC
template1_class3_CTCF_HNF1A_NR2F2_ONECUT1	GAGGACGGCCACCAGGGGGCGCCACATTAAGTTAATGATTAACCAATTCATCCCCCTGACCTTTGCCCCCTGCCACTGACAAAATCAATAATGTGTATCC
template1_class3_CTCF_HNF1A_NR2F2_PPARA	GAGGCGGCCACCAGGGGGCGCCATCATAGTTAATGATTAACCAATTTCCCCCCTGACCTTTGCCCCCTGCCTACTCCGGGTCATTGGGGTCAGGGTATCC
template1_class3_CTCF_HNF1A_NR2F2_REST	GAGGCGGCCACCAGGGGGCGCCATCATAGTTAATGATTAACCAATTTCCCCCCTGACCTTTGCCCCCTGCCTACTGCGCTGTCCGTGGTGCTGAGTATCC
template1_class3_CTCF_HNF1A_NR2F2_XBP1	GAGGCGGCCACCAGGGGGCGCCATCATAGTTAATGATTAACCAATTTCCCCCCTGACCTTTGCCCCCTGCCTACTGTGATGACGTGTCCCATGTGTATCC
template1_class3_CTCF_HNF1A_ONECUT1_CEBPA	GAGGAGAACGGCCACCAGGGGGCGCCATACTGAGTAGTTAATGATTAACCAAATTACTGACAAAATCAATAAGTTTCATTGTTGCACAATATGTGTATCC
template1_class3_CTCF_HNF1A_ONECUT1_FOXA1	GAGGAGAACGGCCACCAGGGGGCGCCATACTGAGTAGTTAATGATTAACCAAATTACTGACAAAATCAATAAGTTTCATTTGTTTGCTTTGTGTGTATCC
template1_class3_CTCF_HNF1A_ONECUT1_NR2F2	GAGGACGGCCACCAGGGGGCGCCACATTAAGTTAATGATTAACCAATTCATCAAAATCAATAAAGAGTCCCCCTGACCTTTGCCCCCTGCCTGTGTATCC
template1_class3_CTCF_HNF1A_ONECUT1_PPARA	GAGGAGCGGCCACCAGGGGGCGCCAATTACTAGTTAATGATTAACCAATCATTACAAAATCAATAAGAGTTTCCGGGTCATTGGGGTCAGGTGTGTATCC
template1_class3_CTCF_HNF1A_ONECUT1_REST	GAGGAGCGGCCACCAGGGGGCGCCAATTACTAGTTAATGATTAACCAATCATTACAAAATCAATAAGAGTTTGCGCTGTCCGTGGTGCTGATGTGTATCC
template1_class3_CTCF_HNF1A_ONECUT1_XBP1	GAGGAGACGGCCACCAGGGGGCGCCATTACTGAAGTTAATGATTAACCAACATTACTCAAAATCAATAAAGTTTCAGTGATGACGTGTCCCATTGTATCC
template1_class3_CTCF_HNF1A_PPARA_CEBPA	GAGGAGCGGCCACCAGGGGGCGCCAATTACTAGTTAATGATTAACCAATCATTACCGGGTCATTGGGGTCAGGATTACTGTTGCACAATAATGTGTATCC
template1_class3_CTCF_HNF1A_PPARA_FOXA1	GAGGAGCGGCCACCAGGGGGCGCCAATTACTAGTTAATGATTAACCAATCATTACCGGGTCATTGGGGTCAGGATTACTTGTTTGCTTTGATGTGTATCC
template1_class3_CTCF_HNF1A_PPARA_NR2F2	GAGGCGGCCACCAGGGGGCGCCATCATAGTTAATGATTAACCAATTTCCCGGGTCATTGGGGTCAGGTCATCCCCCTGACCTTTGCCCCCTGCCGTATCC
template1_class3_CTCF_HNF1A_PPARA_ONECUT1	GAGGAGCGGCCACCAGGGGGCGCCAATTACTAGTTAATGATTAACCAATCATTACCGGGTCATTGGGGTCAGGATTACTCAAAATCAATAATGTGTATCC
template1_class3_CTCF_HNF1A_PPARA_REST	GAGGACGGCCACCAGGGGGCGCCACATTAAGTTAATGATTAACCAATTCATCCGGGTCATTGGGGTCAGGCATTAGCGCTGTCCGTGGTGCTGAGTATCC
template1_class3_CTCF_HNF1A_PPARA_XBP1	GAGGACGGCCACCAGGGGGCGCCACATTAAGTTAATGATTAACCAATTCATCCGGGTCATTGGGGTCAGGCATTAGTGATGACGTGTCCCATGTGTATCC
template1_class3_CTCF_HNF1A_REST_CEBPA	GAGGAGCGGCCACCAGGGGGCGCCAATTACTAGTTAATGATTAACCAATCATTAGCGCTGTCCGTGGTGCTGAATTACTGTTGCACAATAATGTGTATCC
template1_class3_CTCF_HNF1A_REST_FOXA1	GAGGAGCGGCCACCAGGGGGCGCCAATTACTAGTTAATGATTAACCAATCATTAGCGCTGTCCGTGGTGCTGAATTACTTGTTTGCTTTGATGTGTATCC
template1_class3_CTCF_HNF1A_REST_NR2F2	GAGGCGGCCACCAGGGGGCGCCATCATAGTTAATGATTAACCAATTTCGCGCTGTCCGTGGTGCTGATCATCCCCCTGACCTTTGCCCCCTGCCGTATCC
template1_class3_CTCF_HNF1A_REST_ONECUT1	GAGGAGCGGCCACCAGGGGGCGCCAATTACTAGTTAATGATTAACCAATCATTAGCGCTGTCCGTGGTGCTGAATTACTCAAAATCAATAATGTGTATCC
template1_class3_CTCF_HNF1A_REST_PPARA	GAGGACGGCCACCAGGGGGCGCCACATTAAGTTAATGATTAACCAATTCATGCGCTGTCCGTGGTGCTGACATTACCGGGTCATTGGGGTCAGGGTATCC
template1_class3_CTCF_HNF1A_REST_XBP1	GAGGACGGCCACCAGGGGGCGCCACATTAAGTTAATGATTAACCAATTCATGCGCTGTCCGTGGTGCTGACATTAGTGATGACGTGTCCCATGTGTATCC
template1_class3_CTCF_HNF1A_XBP1_CEBPA	GAGGAGACGGCCACCAGGGGGCGCCATTACTGAAGTTAATGATTAACCAACATTACTGTGATGACGTGTCCCATCATTACTGTTGCACAATAGTGTATCC
template1_class3_CTCF_HNF1A_XBP1_FOXA1	GAGGAGACGGCCACCAGGGGGCGCCATTACTGAAGTTAATGATTAACCAACATTACTGTGATGACGTGTCCCATCATTACTTGTTTGCTTTGGTGTATCC
template1_class3_CTCF_HNF1A_XBP1_NR2F2	GAGGCGGCCACCAGGGGGCGCCATCATAGTTAATGATTAACCAATTTCGTGATGACGTGTCCCATTTTCCCCCCTGACCTTTGCCCCCTGCCGTGTATCC
template1_class3_CTCF_HNF1A_XBP1_ONECUT1	GAGGAGACGGCCACCAGGGGGCGCCATTACTGAAGTTAATGATTAACCAACATTACTGTGATGACGTGTCCCATCATTACTCAAAATCAATAATGTATCC
template1_class3_CTCF_HNF1A_XBP1_PPARA	GAGGACGGCCACCAGGGGGCGCCACATTAAGTTAATGATTAACCAATTCATGTGATGACGTGTCCCATTTCATCCGGGTCATTGGGGTCAGGGTGTATCC
template1_class3_CTCF_HNF1A_XBP1_REST	GAGGACGGCCACCAGGGGGCGCCACATTAAGTTAATGATTAACCAATTCATGTGATGACGTGTCCCATTTCATGCGCTGTCCGTGGTGCTGAGTGTATCC
template1_class3_CTCF_NR2F2_CEBPA_FOXA1	GAGGAGACGGCCACCAGGGGGCGCCATTACTGACCCCCTGACCTTTGCCCCCTGCCTGAGTGTGTTGCACAATAGAGTTTCTGTTTGCTTTGGTGTATCC
template1_class3_CTCF_NR2F2_CEBPA_HNF1A	GAGGAGCGGCCACCAGGGGGCGCCAATTACTCCCCCTGACCTTTGCCCCCTGCCCTGAGTGTTGCACAATAAGAGTTAGTTAATGATTAACCAAGTATCC
template1_class3_CTCF_NR2F2_CEBPA_ONECUT1	GAGGAGACGGCCACCAGGGGGCGCCATTACTGACCCCCTGACCTTTGCCCCCTGCCTGAGTGTGTTGCACAATAGAGTTTCCAAAATCAATAATGTATCC
template1_class3_CTCF_NR2F2_CEBPA_PPARA	GAGGACGGCCACCAGGGGGCGCCACATTACCCCCTGACCTTTGCCCCCTGCCACTGAGTTGCACAATAGAGAGCCGGGTCATTGGGGTCAGGGTGTATCC
template1_class3_CTCF_NR2F2_CEBPA_REST	GAGGACGGCCACCAGGGGGCGCCACATTACCCCCTGACCTTTGCCCCCTGCCACTGAGTTGCACAATAGAGAGGCGCTGTCCGTGGTGCTGAGTGTATCC
template1_class3_CTCF_NR2F2_CEBPA_XBP1	GAGGAGCGGCCACCAGGGGGCGCCAATTACTCCCCCTGACCTTTGCCCCCTGCCCTGAGTGTTGCACAATAAGAGTTGTGATGACGTGTCCCATGTATCC
template1_class3_CTCF_NR2F2_FOXA1_CEBPA	GAGGAGACGGCCACCAGGGGGCGCCATTACTGACCCCCTGACCTTTGCCCCCTGCCTGAGTGTTGTTTGCTTTGGAGTTTCGTTGCACAATAGTGTATCC
template1_class3_CTCF_NR2F2_FOXA1_HNF1A	GAGGAGCGGCCACCAGGGGGCGCCAATTACTCCCCCTGACCTTTGCCCCCTGCCCTGAGTTGTTTGCTTTGAGAGTTAGTTAATGATTAACCAAGTATCC
template1_class3_CTCF_NR2F2_FOXA1_ONECUT1	GAGGAGACGGCCACCAGGGGGCGCCATTACTGACCCCCTGACCTTTGCCCCCTGCCTGAGTGTTGTTTGCTTTGGAGTTTCCAAAATCAATAATGTATCC
template1_class3_CTCF_NR2F2_FOXA1_PPARA	GAGGACGGCCACCAGGGGGCGCCACATTACCCCCTGACCTTTGCCCCCTGCCACTGATGTTTGCTTTGGAGAGCCGGGTCATTGGGGTCAGGGTGTATCC
template1_class3_CTCF_NR2F2_FOXA1_REST	GAGGACGGCCACCAGGGGGCGCCACATTACCCCCTGACCTTTGCCCCCTGCCACTGATGTTTGCTTTGGAGAGGCGCTGTCCGTGGTGCTGAGTGTATCC
template1_class3_CTCF_NR2F2_FOXA1_XBP1	GAGGAGCGGCCACCAGGGGGCGCCAATTACTCCCCCTGACCTTTGCCCCCTGCCCTGAGTTGTTTGCTTTGAGAGTTGTGATGACGTGTCCCATGTATCC
template1_class3_CTCF_NR2F2_HNF1A_CEBPA	GAGGAGCGGCCACCAGGGGGCGCCAATTACTCCCCCTGACCTTTGCCCCCTGCCCTGAGTAGTTAATGATTAACCAATCATTAGTTGCACAATAGTATCC
template1_class3_CTCF_NR2F2_HNF1A_FOXA1	GAGGAGCGGCCACCAGGGGGCGCCAATTACTCCCCCTGACCTTTGCCCCCTGCCCTGAGTAGTTAATGATTAACCAATCATTATGTTTGCTTTGGTATCC
template1_class3_CTCF_NR2F2_HNF1A_ONECUT1	GAGGACGGCCACCAGGGGGCGCCACATTACCCCCTGACCTTTGCCCCCTGCCACTGAAGTTAATGATTAACCAATTCATCAAAATCAATAATGTGTATCC
template1_class3_CTCF_NR2F2_HNF1A_PPARA	GAGGCGGCCACCAGGGGGCGCCATCATCCCCCTGACCTTTGCCCCCTGCCTACTAGTTAATGATTAACCAATTTCCCGGGTCATTGGGGTCAGGGTATCC
template1_class3_CTCF_NR2F2_HNF1A_REST	GAGGCGGCCACCAGGGGGCGCCATCATCCCCCTGACCTTTGCCCCCTGCCTACTAGTTAATGATTAACCAATTTCGCGCTGTCCGTGGTGCTGAGTATCC
template1_class3_CTCF_NR2F2_HNF1A_XBP1	GAGGCGGCCACCAGGGGGCGCCATCATCCCCCTGACCTTTGCCCCCTGCCTACTAGTTAATGATTAACCAATTTCGTGATGACGTGTCCCATGTGTATCC
template1_class3_CTCF_NR2F2_ONECUT1_CEBPA	GAGGAGACGGCCACCAGGGGGCGCCATTACTGACCCCCTGACCTTTGCCCCCTGCCTGAGTGTCAAAATCAATAAAGTTTCAGTTGCACAATATGTATCC
template1_class3_CTCF_NR2F2_ONECUT1_FOXA1	GAGGAGACGGCCACCAGGGGGCGCCATTACTGACCCCCTGACCTTTGCCCCCTGCCTGAGTGTCAAAATCAATAAAGTTTCATGTTTGCTTTGTGTATCC
template1_class3_CTCF_NR2F2_ONECUT1_HNF1A	GAGGACGGCCACCAGGGGGCGCCACATTACCCCCTGACCTTTGCCCCCTGCCACTGACAAAATCAATAAAGAGTAGTTAATGATTAACCAATGTGTATCC
template1_class3_CTCF_NR2F2_ONECUT1_PPARA	GAGGACGGCCACCAGGGGGCGCCACATTACCCCCTGACCTTTGCCCCCTGCCACTGACAAAATCAATAAAGAGTCCGGGTCATTGGGGTCAGGTGTATCC
template1_class3_CTCF_NR2F2_ONECUT1_REST	GAGGACGGCCACCAGGGGGCGCCACATTACCCCCTGACCTTTGCCCCCTGCCACTGACAAAATCAATAAAGAGTGCGCTGTCCGTGGTGCTGATGTATCC
template1_class3_CTCF_NR2F2_ONECUT1_XBP1	GAGGACGGCCACCAGGGGGCGCCACATTACCCCCTGACCTTTGCCCCCTGCCACTGACAAAATCAATAAAGAGTGTGATGACGTGTCCCATTGTGTATCC
template1_class3_CTCF_NR2F2_PPARA_CEBPA	GAGGACGGCCACCAGGGGGCGCCACATTACCCCCTGACCTTTGCCCCCTGCCACTGACCGGGTCATTGGGGTCAGGCATTAGTTGCACAATAGTGTATCC
template1_class3_CTCF_NR2F2_PPARA_FOXA1	GAGGACGGCCACCAGGGGGCGCCACATTACCCCCTGACCTTTGCCCCCTGCCACTGACCGGGTCATTGGGGTCAGGCATTATGTTTGCTTTGGTGTATCC
template1_class3_CTCF_NR2F2_PPARA_HNF1A	GAGGCGGCCACCAGGGGGCGCCATCATCCCCCTGACCTTTGCCCCCTGCCTACTCCGGGTCATTGGGGTCAGGTCATAGTTAATGATTAACCAAGTATCC
template1_class3_CTCF_NR2F2_PPARA_ONECUT1	GAGGACGGCCACCAGGGGGCGCCACATTACCCCCTGACCTTTGCCCCCTGCCACTGACCGGGTCATTGGGGTCAGGCATTACAAAATCAATAATGTATCC
template1_class3_CTCF_NR2F2_PPARA_REST	GAGGCGGCCACCAGGGGGCGCCATCATCCCCCTGACCTTTGCCCCCTGCCTACTCCGGGTCATTGGGGTCAGGTCATGCGCTGTCCGTGGTGCTGAATCC
template1_class3_CTCF_NR2F2_PPARA_XBP1	GAGGCGGCCACCAGGGGGCGCCATCATCCCCCTGACCTTTGCCCCCTGCCTACTCCGGGTCATTGGGGTCAGGTCATGTGATGACGTGTCCCATGTATCC
template1_class3_CTCF_NR2F2_REST_CEBPA	GAGGACGGCCACCAGGGGGCGCCACATTACCCCCTGACCTTTGCCCCCTGCCACTGAGCGCTGTCCGTGGTGCTGACATTAGTTGCACAATAGTGTATCC
template1_class3_CTCF_NR2F2_REST_FOXA1	GAGGACGGCCACCAGGGGGCGCCACATTACCCCCTGACCTTTGCCCCCTGCCACTGAGCGCTGTCCGTGGTGCTGACATTATGTTTGCTTTGGTGTATCC
template1_class3_CTCF_NR2F2_REST_HNF1A	GAGGCGGCCACCAGGGGGCGCCATCATCCCCCTGACCTTTGCCCCCTGCCTACTGCGCTGTCCGTGGTGCTGATCATAGTTAATGATTAACCAAGTATCC
template1_class3_CTCF_NR2F2_REST_ONECUT1	GAGGACGGCCACCAGGGGGCGCCACATTACCCCCTGACCTTTGCCCCCTGCCACTGAGCGCTGTCCGTGGTGCTGACATTACAAAATCAATAATGTATCC
template1_class3_CTCF_NR2F2_REST_PPARA	GAGGCGGCCACCAGGGGGCGCCATCATCCCCCTGACCTTTGCCCCCTGCCTACTGCGCTGTCCGTGGTGCTGATCATCCGGGTCATTGGGGTCAGGATCC
template1_class3_CTCF_NR2F2_REST_XBP1	GAGGCGGCCACCAGGGGGCGCCATCATCCCCCTGACCTTTGCCCCCTGCCTACTGCGCTGTCCGTGGTGCTGATCATGTGATGACGTGTCCCATGTATCC
template1_class3_CTCF_NR2F2_XBP1_CEBPA	GAGGAGCGGCCACCAGGGGGCGCCAATTACTCCCCCTGACCTTTGCCCCCTGCCCTGAGTGTGATGACGTGTCCCATTCATTAGTTGCACAATAGTATCC
template1_class3_CTCF_NR2F2_XBP1_FOXA1	GAGGAGCGGCCACCAGGGGGCGCCAATTACTCCCCCTGACCTTTGCCCCCTGCCCTGAGTGTGATGACGTGTCCCATTCATTATGTTTGCTTTGGTATCC
template1_class3_CTCF_NR2F2_XBP1_HNF1A	GAGGCGGCCACCAGGGGGCGCCATCATCCCCCTGACCTTTGCCCCCTGCCTACTGTGATGACGTGTCCCATTTTCAGTTAATGATTAACCAAGTGTATCC
template1_class3_CTCF_NR2F2_XBP1_ONECUT1	GAGGACGGCCACCAGGGGGCGCCACATTACCCCCTGACCTTTGCCCCCTGCCACTGAGTGATGACGTGTCCCATTTCATCAAAATCAATAATGTGTATCC
template1_class3_CTCF_NR2F2_XBP1_PPARA	GAGGCGGCCACCAGGGGGCGCCATCATCCCCCTGACCTTTGCCCCCTGCCTACTGTGATGACGTGTCCCATTTTCCCGGGTCATTGGGGTCAGGGTATCC
template1_class3_CTCF_NR2F2_XBP1_REST	GAGGCGGCCACCAGGGGGCGCCATCATCCCCCTGACCTTTGCCCCCTGCCTACTGTGATGACGTGTCCCATTTTCGCGCTGTCCGTGGTGCTGAGTATCC
template1_class3_CTCF_ONECUT1_CEBPA_FOXA1	GAGGAGAATCGGCCACCAGGGGGCGCCAACTGAGTGTCAAAATCAATAATTTCATTACGTTGCACAATAGTTTCATTATGTTTGCTTTGAATGTGTATCC
template1_class3_CTCF_ONECUT1_CEBPA_HNF1A	GAGGAGAACGGCCACCAGGGGGCGCCATACTGAGTCAAAATCAATAAGTTTCATTGTTGCACAATAAGTTTCATAGTTAATGATTAACCAATGTGTATCC
template1_class3_CTCF_ONECUT1_CEBPA_NR2F2	GAGGAGACGGCCACCAGGGGGCGCCATTACTGACAAAATCAATAAAGTTTCAGTTGCACAATAGAGTTTCCCCCCTGACCTTTGCCCCCTGCCTGTATCC
template1_class3_CTCF_ONECUT1_CEBPA_PPARA	GAGGAGACGGCCACCAGGGGGCGCCATTACTGACAAAATCAATAAAGTTTCAGTTGCACAATAGAGTTTCCCGGGTCATTGGGGTCAGGAATGTGTATCC
template1_class3_CTCF_ONECUT1_CEBPA_REST	GAGGAGACGGCCACCAGGGGGCGCCATTACTGACAAAATCAATAAAGTTTCAGTTGCACAATAGAGTTTCGCGCTGTCCGTGGTGCTGAAATGTGTATCC
template1_class3_CTCF_ONECUT1_CEBPA_XBP1	GAGGAGAACGGCCACCAGGGGGCGCCATACTGAGTCAAAATCAATAAGTTTCATTGTTGCACAATAAGTTTCATGTGATGACGTGTCCCATTGTGTATCC
template1_class3_CTCF_ONECUT1_FOXA1_CEBPA	GAGGAGAATCGGCCACCAGGGGGCGCCAACTGAGTGTCAAAATCAATAATTTCATTACTGTTTGCTTTGGTTTCATTAGTTGCACAATAAATGTGTATCC
template1_class3_CTCF_ONECUT1_FOXA1_HNF1A	GAGGAGAACGGCCACCAGGGGGCGCCATACTGAGTCAAAATCAATAAGTTTCATTTGTTTGCTTTGAGTTTCATAGTTAATGATTAACCAATGTGTATCC
template1_class3_CTCF_ONECUT1_FOXA1_NR2F2	GAGGAGACGGCCACCAGGGGGCGCCATTACTGACAAAATCAATAAAGTTTCATGTTTGCTTTGGAGTTTCCCCCCTGACCTTTGCCCCCTGCCTGTATCC
template1_class3_CTCF_ONECUT1_FOXA1_PPARA	GAGGAGACGGCCACCAGGGGGCGCCATTACTGACAAAATCAATAAAGTTTCATGTTTGCTTTGGAGTTTCCCGGGTCATTGGGGTCAGGAATGTGTATCC
template1_class3_CTCF_ONECUT1_FOXA1_REST	GAGGAGACGGCCACCAGGGGGCGCCATTACTGACAAAATCAATAAAGTTTCATGTTTGCTTTGGAGTTTCGCGCTGTCCGTGGTGCTGAAATGTGTATCC
template1_class3_CTCF_ONECUT1_FOXA1_XBP1	GAGGAGAACGGCCACCAGGGGGCGCCATACTGAGTCAAAATCAATAAGTTTCATTTGTTTGCTTTGAGTTTCATGTGATGACGTGTCCCATTGTGTATCC
template1_class3_CTCF_ONECUT1_HNF1A_CEBPA	GAGGAGAACGGCCACCAGGGGGCGCCATACTGAGTCAAAATCAATAAGTTTCATTAGTTAATGATTAACCAAATTACTGAGTTGCACAATATGTGTATCC
template1_class3_CTCF_ONECUT1_HNF1A_FOXA1	GAGGAGAACGGCCACCAGGGGGCGCCATACTGAGTCAAAATCAATAAGTTTCATTAGTTAATGATTAACCAAATTACTGATGTTTGCTTTGTGTGTATCC
template1_class3_CTCF_ONECUT1_HNF1A_NR2F2	GAGGACGGCCACCAGGGGGCGCCACATTACAAAATCAATAAAGAGTAGTTAATGATTAACCAATTCATCCCCCTGACCTTTGCCCCCTGCCTGTGTATCC
template1_class3_CTCF_ONECUT1_HNF1A_PPARA	GAGGAGCGGCCACCAGGGGGCGCCAATTACTCAAAATCAATAAGAGTTTAGTTAATGATTAACCAATCATTACCGGGTCATTGGGGTCAGGTGTGTATCC
template1_class3_CTCF_ONECUT1_HNF1A_REST	GAGGAGCGGCCACCAGGGGGCGCCAATTACTCAAAATCAATAAGAGTTTAGTTAATGATTAACCAATCATTAGCGCTGTCCGTGGTGCTGATGTGTATCC
template1_class3_CTCF_ONECUT1_HNF1A_XBP1	GAGGAGACGGCCACCAGGGGGCGCCATTACTGACAAAATCAATAAAGTTTCAAGTTAATGATTAACCAACATTACTGTGATGACGTGTCCCATTGTATCC
template1_class3_CTCF_ONECUT1_NR2F2_CEBPA	GAGGAGACGGCCACCAGGGGGCGCCATTACTGACAAAATCAATAAAGTTTCACCCCCTGACCTTTGCCCCCTGCCTGAGTGTGTTGCACAATATGTATCC
template1_class3_CTCF_ONECUT1_NR2F2_FOXA1	GAGGAGACGGCCACCAGGGGGCGCCATTACTGACAAAATCAATAAAGTTTCACCCCCTGACCTTTGCCCCCTGCCTGAGTGTTGTTTGCTTTGTGTATCC
template1_class3_CTCF_ONECUT1_NR2F2_HNF1A	GAGGACGGCCACCAGGGGGCGCCACATTACAAAATCAATAAAGAGTCCCCCTGACCTTTGCCCCCTGCCACTGAAGTTAATGATTAACCAATGTGTATCC
template1_class3_CTCF_ONECUT1_NR2F2_PPARA	GAGGACGGCCACCAGGGGGCGCCACATTACAAAATCAATAAAGAGTCCCCCTGACCTTTGCCCCCTGCCACTGACCGGGTCATTGGGGTCAGGTGTATCC
template1_class3_CTCF_ONECUT1_NR2F2_REST	GAGGACGGCCACCAGGGGGCGCCACATTACAAAATCAATAAAGAGTCCCCCTGACCTTTGCCCCCTGCCACTGAGCGCTGTCCGTGGTGCTGATGTATCC
template1_class3_CTCF_ONECUT1_NR2F2_XBP1	GAGGACGGCCACCAGGGGGCGCCACATTACAAAATCAATAAAGAGTCCCCCTGACCTTTGCCCCCTGCCACTGAGTGATGACGTGTCCCATTGTGTATCC
template1_class3_CTCF_ONECUT1_PPARA_CEBPA	GAGGAGACGGCCACCAGGGGGCGCCATTACTGACAAAATCAATAAAGTTTCACCGGGTCATTGGGGTCAGGTTACTGAGTTGCACAATAAATGTGTATCC
template1_class3_CTCF_ONECUT1_PPARA_FOXA1	GAGGAGACGGCCACCAGGGGGCGCCATTACTGACAAAATCAATAAAGTTTCACCGGGTCATTGGGGTCAGGTTACTGATGTTTGCTTTGAATGTGTATCC
template1_class3_CTCF_ONECUT1_PPARA_HNF1A	GAGGAGCGGCCACCAGGGGGCGCCAATTACTCAAAATCAATAAGAGTTTCCGGGTCATTGGGGTCAGGATTACTAGTTAATGATTAACCAATGTGTATCC
template1_class3_CTCF_ONECUT1_PPARA_NR2F2	GAGGACGGCCACCAGGGGGCGCCACATTACAAAATCAATAAAGAGTCCGGGTCATTGGGGTCAGGCATTACCCCCTGACCTTTGCCCCCTGCCTGTATCC
template1_class3_CTCF_ONECUT1_PPARA_REST	GAGGAGCGGCCACCAGGGGGCGCCAATTACTCAAAATCAATAAGAGTTTCCGGGTCATTGGGGTCAGGATTACTGCGCTGTCCGTGGTGCTGATGTATCC
template1_class3_CTCF_ONECUT1_PPARA_XBP1	GAGGAGCGGCCACCAGGGGGCGCCAATTACTCAAAATCAATAAGAGTTTCCGGGTCATTGGGGTCAGGATTACTGTGATGACGTGTCCCATTGTGTATCC
template1_class3_CTCF_ONECUT1_REST_CEBPA	GAGGAGACGGCCACCAGGGGGCGCCATTACTGACAAAATCAATAAAGTTTCAGCGCTGTCCGTGGTGCTGATTACTGAGTTGCACAATAAATGTGTATCC
template1_class3_CTCF_ONECUT1_REST_FOXA1	GAGGAGACGGCCACCAGGGGGCGCCATTACTGACAAAATCAATAAAGTTTCAGCGCTGTCCGTGGTGCTGATTACTGATGTTTGCTTTGAATGTGTATCC
template1_class3_CTCF_ONECUT1_REST_HNF1A	GAGGAGCGGCCACCAGGGGGCGCCAATTACTCAAAATCAATAAGAGTTTGCGCTGTCCGTGGTGCTGAATTACTAGTTAATGATTAACCAATGTGTATCC
template1_class3_CTCF_ONECUT1_REST_NR2F2	GAGGACGGCCACCAGGGGGCGCCACATTACAAAATCAATAAAGAGTGCGCTGTCCGTGGTGCTGACATTACCCCCTGACCTTTGCCCCCTGCCTGTATCC
template1_class3_CTCF_ONECUT1_REST_PPARA	GAGGAGCGGCCACCAGGGGGCGCCAATTACTCAAAATCAATAAGAGTTTGCGCTGTCCGTGGTGCTGAATTACTCCGGGTCATTGGGGTCAGGTGTATCC
template1_class3_CTCF_ONECUT1_REST_XBP1	GAGGAGCGGCCACCAGGGGGCGCCAATTACTCAAAATCAATAAGAGTTTGCGCTGTCCGTGGTGCTGAATTACTGTGATGACGTGTCCCATTGTGTATCC
template1_class3_CTCF_ONECUT1_XBP1_CEBPA	GAGGAGAACGGCCACCAGGGGGCGCCATACTGAGTCAAAATCAATAAGTTTCATTGTGATGACGTGTCCCATATTACTGAGTTGCACAATATGTGTATCC
template1_class3_CTCF_ONECUT1_XBP1_FOXA1	GAGGAGAACGGCCACCAGGGGGCGCCATACTGAGTCAAAATCAATAAGTTTCATTGTGATGACGTGTCCCATATTACTGATGTTTGCTTTGTGTGTATCC
template1_class3_CTCF_ONECUT1_XBP1_HNF1A	GAGGAGACGGCCACCAGGGGGCGCCATTACTGACAAAATCAATAAAGTTTCAGTGATGACGTGTCCCATCATTACTAGTTAATGATTAACCAATGTATCC
template1_class3_CTCF_ONECUT1_XBP1_NR2F2	GAGGACGGCCACCAGGGGGCGCCACATTACAAAATCAATAAAGAGTGTGATGACGTGTCCCATTTCATCCCCCTGACCTTTGCCCCCTGCCTGTGTATCC
template1_class3_CTCF_ONECUT1_XBP1_PPARA	GAGGAGCGGCCACCAGGGGGCGCCAATTACTCAAAATCAATAAGAGTTTGTGATGACGTGTCCCATTCATTACCGGGTCATTGGGGTCAGGTGTGTATCC
template1_class3_CTCF_ONECUT1_XBP1_REST	GAGGAGCGGCCACCAGGGGGCGCCAATTACTCAAAATCAATAAGAGTTTGTGATGACGTGTCCCATTCATTAGCGCTGTCCGTGGTGCTGATGTGTATCC
template1_class3_CTCF_PPARA_CEBPA_FOXA1	GAGGAGAACGGCCACCAGGGGGCGCCATACTGAGTCCGGGTCATTGGGGTCAGGTACTGAGTGTTGCACAATAAGTTTCATTGTTTGCTTTGGTGTATCC
template1_class3_CTCF_PPARA_CEBPA_HNF1A	GAGGAGCGGCCACCAGGGGGCGCCAATTACTCCGGGTCATTGGGGTCAGGATTACTGTTGCACAATAAGAGTTAGTTAATGATTAACCAAATGTGTATCC
template1_class3_CTCF_PPARA_CEBPA_NR2F2	GAGGACGGCCACCAGGGGGCGCCACATTACCGGGTCATTGGGGTCAGGCATTAGTTGCACAATAGAGAGCCCCCTGACCTTTGCCCCCTGCCGTGTATCC
template1_class3_CTCF_PPARA_CEBPA_ONECUT1	GAGGAGACGGCCACCAGGGGGCGCCATTACTGACCGGGTCATTGGGGTCAGGTTACTGAGTTGCACAATAGAGTTTCCAAAATCAATAAAATGTGTATCC
template1_class3_CTCF_PPARA_CEBPA_REST	GAGGAGCGGCCACCAGGGGGCGCCAATTACTCCGGGTCATTGGGGTCAGGATTACTGTTGCACAATAAGAGTTGCGCTGTCCGTGGTGCTGAGTGTATCC
template1_class3_CTCF_PPARA_CEBPA_XBP1	GAGGAGCGGCCACCAGGGGGCGCCAATTACTCCGGGTCATTGGGGTCAGGATTACTGTTGCACAATAAGAGTTGTGATGACGTGTCCCATATGTGTATCC
template1_class3_CTCF_PPARA_FOXA1_CEBPA	GAGGAGAACGGCCACCAGGGGGCGCCATACTGAGTCCGGGTCATTGGGGTCAGGTACTGAGTTGTTTGCTTTGAGTTTCATGTTGCACAATAGTGTATCC
template1_class3_CTCF_PPARA_FOXA1_HNF1A	GAGGAGCGGCCACCAGGGGGCGCCAATTACTCCGGGTCATTGGGGTCAGGATTACTTGTTTGCTTTGAGAGTTAGTTAATGATTAACCAAATGTGTATCC
template1_class3_CTCF_PPARA_FOXA1_NR2F2	GAGGACGGCCACCAGGGGGCGCCACATTACCGGGTCATTGGGGTCAGGCATTATGTTTGCTTTGGAGAGCCCCCTGACCTTTGCCCCCTGCCGTGTATCC
template1_class3_CTCF_PPARA_FOXA1_ONECUT1	GAGGAGACGGCCACCAGGGGGCGCCATTACTGACCGGGTCATTGGGGTCAGGTTACTGATGTTTGCTTTGGAGTTTCCAAAATCAATAAAATGTGTATCC
template1_class3_CTCF_PPARA_FOXA1_REST	GAGGAGCGGCCACCAGGGGGCGCCAATTACTCCGGGTCATTGGGGTCAGGATTACTTGTTTGCTTTGAGAGTTGCGCTGTCCGTGGTGCTGAGTGTATCC
template1_class3_CTCF_PPARA_FOXA1_XBP1	GAGGAGCGGCCACCAGGGGGCGCCAATTACTCCGGGTCATTGGGGTCAGGATTACTTGTTTGCTTTGAGAGTTGTGATGACGTGTCCCATATGTGTATCC
template1_class3_CTCF_PPARA_HNF1A_CEBPA	GAGGAGCGGCCACCAGGGGGCGCCAATTACTCCGGGTCATTGGGGTCAGGATTACTAGTTAATGATTAACCAATCATTAGTTGCACAATAATGTGTATCC
template1_class3_CTCF_PPARA_HNF1A_FOXA1	GAGGAGCGGCCACCAGGGGGCGCCAATTACTCCGGGTCATTGGGGTCAGGATTACTAGTTAATGATTAACCAATCATTATGTTTGCTTTGATGTGTATCC
template1_class3_CTCF_PPARA_HNF1A_NR2F2	GAGGCGGCCACCAGGGGGCGCCATCATCCGGGTCATTGGGGTCAGGTCATAGTTAATGATTAACCAATTTCCCCCCTGACCTTTGCCCCCTGCCGTATCC
template1_class3_CTCF_PPARA_HNF1A_ONECUT1	GAGGAGCGGCCACCAGGGGGCGCCAATTACTCCGGGTCATTGGGGTCAGGATTACTAGTTAATGATTAACCAATCATTACAAAATCAATAATGTGTATCC
template1_class3_CTCF_PPARA_HNF1A_REST	GAGGACGGCCACCAGGGGGCGCCACATTACCGGGTCATTGGGGTCAGGCATTAAGTTAATGATTAACCAATTCATGCGCTGTCCGTGGTGCTGAGTATCC
template1_class3_CTCF_PPARA_HNF1A_XBP1	GAGGACGGCCACCAGGGGGCGCCACATTACCGGGTCATTGGGGTCAGGCATTAAGTTAATGATTAACCAATTCATGTGATGACGTGTCCCATGTGTATCC
template1_class3_CTCF_PPARA_NR2F2_CEBPA	GAGGACGGCCACCAGGGGGCGCCACATTACCGGGTCATTGGGGTCAGGCATTACCCCCTGACCTTTGCCCCCTGCCACTGAGTTGCACAATAGTGTATCC
template1_class3_CTCF_PPARA_NR2F2_FOXA1	GAGGACGGCCACCAGGGGGCGCCACATTACCGGGTCATTGGGGTCAGGCATTACCCCCTGACCTTTGCCCCCTGCCACTGATGTTTGCTTTGGTGTATCC
template1_class3_CTCF_PPARA_NR2F2_HNF1A	GAGGCGGCCACCAGGGGGCGCCATCATCCGGGTCATTGGGGTCAGGTCATCCCCCTGACCTTTGCCCCCTGCCTACTAGTTAATGATTAACCAAGTATCC
template1_class3_CTCF_PPARA_NR2F2_ONECUT1	GAGGACGGCCACCAGGGGGCGCCACATTACCGGGTCATTGGGGTCAGGCATTACCCCCTGACCTTTGCCCCCTGCCACTGACAAAATCAATAATGTATCC
template1_class3_CTCF_PPARA_NR2F2_REST	GAGGCGGCCACCAGGGGGCGCCATCATCCGGGTCATTGGGGTCAGGTCATCCCCCTGACCTTTGCCCCCTGCCTACTGCGCTGTCCGTGGTGCTGAATCC
template1_class3_CTCF_PPARA_NR2F2_XBP1	GAGGCGGCCACCAGGGGGCGCCATCATCCGGGTCATTGGGGTCAGGTCATCCCCCTGACCTTTGCCCCCTGCCTACTGTGATGACGTGTCCCATGTATCC
template1_class3_CTCF_PPARA_ONECUT1_CEBPA	GAGGAGACGGCCACCAGGGGGCGCCATTACTGACCGGGTCATTGGGGTCAGGTTACTGACAAAATCAATAAAGTTTCAGTTGCACAATAAATGTGTATCC
template1_class3_CTCF_PPARA_ONECUT1_FOXA1	GAGGAGACGGCCACCAGGGGGCGCCATTACTGACCGGGTCATTGGGGTCAGGTTACTGACAAAATCAATAAAGTTTCATGTTTGCTTTGAATGTGTATCC
template1_class3_CTCF_PPARA_ONECUT1_HNF1A	GAGGAGCGGCCACCAGGGGGCGCCAATTACTCCGGGTCATTGGGGTCAGGATTACTCAAAATCAATAAGAGTTTAGTTAATGATTAACCAATGTGTATCC
template1_class3_CTCF_PPARA_ONECUT1_NR2F2	GAGGACGGCCACCAGGGGGCGCCACATTACCGGGTCATTGGGGTCAGGCATTACAAAATCAATAAAGAGTCCCCCTGACCTTTGCCCCCTGCCTGTATCC
template1_class3_CTCF_PPARA_ONECUT1_REST	GAGGAGCGGCCACCAGGGGGCGCCAATTACTCCGGGTCATTGGGGTCAGGATTACTCAAAATCAATAAGAGTTTGCGCTGTCCGTGGTGCTGATGTATCC
template1_class3_CTCF_PPARA_ONECUT1_XBP1	GAGGAGCGGCCACCAGGGGGCGCCAATTACTCCGGGTCATTGGGGTCAGGATTACTCAAAATCAATAAGAGTTTGTGATGACGTGTCCCATTGTGTATCC
template1_class3_CTCF_PPARA_REST_CEBPA	GAGGAGCGGCCACCAGGGGGCGCCAATTACTCCGGGTCATTGGGGTCAGGATTACTGCGCTGTCCGTGGTGCTGAATTACTGTTGCACAATAGTGTATCC
template1_class3_CTCF_PPARA_REST_FOXA1	GAGGAGCGGCCACCAGGGGGCGCCAATTACTCCGGGTCATTGGGGTCAGGATTACTGCGCTGTCCGTGGTGCTGAATTACTTGTTTGCTTTGGTGTATCC
template1_class3_CTCF_PPARA_REST_HNF1A	GAGGACGGCCACCAGGGGGCGCCACATTACCGGGTCATTGGGGTCAGGCATTAGCGCTGTCCGTGGTGCTGACATTAAGTTAATGATTAACCAAGTATCC
template1_class3_CTCF_PPARA_REST_NR2F2	GAGGCGGCCACCAGGGGGCGCCATCATCCGGGTCATTGGGGTCAGGTCATGCGCTGTCCGTGGTGCTGATCATCCCCCTGACCTTTGCCCCCTGCCATCC
template1_class3_CTCF_PPARA_REST_ONECUT1	GAGGAGCGGCCACCAGGGGGCGCCAATTACTCCGGGTCATTGGGGTCAGGATTACTGCGCTGTCCGTGGTGCTGAATTACTCAAAATCAATAATGTATCC
template1_class3_CTCF_PPARA_REST_XBP1	GAGGACGGCCACCAGGGGGCGCCACATTACCGGGTCATTGGGGTCAGGCATTAGCGCTGTCCGTGGTGCTGACATTAGTGATGACGTGTCCCATGTATCC
template1_class3_CTCF_PPARA_XBP1_CEBPA	GAGGAGCGGCCACCAGGGGGCGCCAATTACTCCGGGTCATTGGGGTCAGGATTACTGTGATGACGTGTCCCATTCATTAGTTGCACAATAATGTGTATCC
template1_class3_CTCF_PPARA_XBP1_FOXA1	GAGGAGCGGCCACCAGGGGGCGCCAATTACTCCGGGTCATTGGGGTCAGGATTACTGTGATGACGTGTCCCATTCATTATGTTTGCTTTGATGTGTATCC
template1_class3_CTCF_PPARA_XBP1_HNF1A	GAGGACGGCCACCAGGGGGCGCCACATTACCGGGTCATTGGGGTCAGGCATTAGTGATGACGTGTCCCATTTCATAGTTAATGATTAACCAAGTGTATCC
template1_class3_CTCF_PPARA_XBP1_NR2F2	GAGGCGGCCACCAGGGGGCGCCATCATCCGGGTCATTGGGGTCAGGTCATGTGATGACGTGTCCCATTTTCCCCCCTGACCTTTGCCCCCTGCCGTATCC
template1_class3_CTCF_PPARA_XBP1_ONECUT1	GAGGAGCGGCCACCAGGGGGCGCCAATTACTCCGGGTCATTGGGGTCAGGATTACTGTGATGACGTGTCCCATTCATTACAAAATCAATAATGTGTATCC
template1_class3_CTCF_PPARA_XBP1_REST	GAGGACGGCCACCAGGGGGCGCCACATTACCGGGTCATTGGGGTCAGGCATTAGTGATGACGTGTCCCATTTCATGCGCTGTCCGTGGTGCTGAGTATCC
template1_class3_CTCF_REST_CEBPA_FOXA1	GAGGAGAACGGCCACCAGGGGGCGCCATACTGAGTGCGCTGTCCGTGGTGCTGATACTGAGTGTTGCACAATAAGTTTCATTGTTTGCTTTGGTGTATCC
template1_class3_CTCF_REST_CEBPA_HNF1A	GAGGAGCGGCCACCAGGGGGCGCCAATTACTGCGCTGTCCGTGGTGCTGAATTACTGTTGCACAATAAGAGTTAGTTAATGATTAACCAAATGTGTATCC
template1_class3_CTCF_REST_CEBPA_NR2F2	GAGGACGGCCACCAGGGGGCGCCACATTAGCGCTGTCCGTGGTGCTGACATTAGTTGCACAATAGAGAGCCCCCTGACCTTTGCCCCCTGCCGTGTATCC
template1_class3_CTCF_REST_CEBPA_ONECUT1	GAGGAGACGGCCACCAGGGGGCGCCATTACTGAGCGCTGTCCGTGGTGCTGATTACTGAGTTGCACAATAGAGTTTCCAAAATCAATAAAATGTGTATCC
template1_class3_CTCF_REST_CEBPA_PPARA	GAGGAGCGGCCACCAGGGGGCGCCAATTACTGCGCTGTCCGTGGTGCTGAATTACTGTTGCACAATAAGAGTTCCGGGTCATTGGGGTCAGGGTGTATCC
template1_class3_CTCF_REST_CEBPA_XBP1	GAGGAGCGGCCACCAGGGGGCGCCAATTACTGCGCTGTCCGTGGTGCTGAATTACTGTTGCACAATAAGAGTTGTGATGACGTGTCCCATATGTGTATCC
template1_class3_CTCF_REST_FOXA1_CEBPA	GAGGAGAACGGCCACCAGGGGGCGCCATACTGAGTGCGCTGTCCGTGGTGCTGATACTGAGTTGTTTGCTTTGAGTTTCATGTTGCACAATAGTGTATCC
template1_class3_CTCF_REST_FOXA1_HNF1A	GAGGAGCGGCCACCAGGGGGCGCCAATTACTGCGCTGTCCGTGGTGCTGAATTACTTGTTTGCTTTGAGAGTTAGTTAATGATTAACCAAATGTGTATCC
template1_class3_CTCF_REST_FOXA1_NR2F2	GAGGACGGCCACCAGGGGGCGCCACATTAGCGCTGTCCGTGGTGCTGACATTATGTTTGCTTTGGAGAGCCCCCTGACCTTTGCCCCCTGCCGTGTATCC
template1_class3_CTCF_REST_FOXA1_ONECUT1	GAGGAGACGGCCACCAGGGGGCGCCATTACTGAGCGCTGTCCGTGGTGCTGATTACTGATGTTTGCTTTGGAGTTTCCAAAATCAATAAAATGTGTATCC
template1_class3_CTCF_REST_FOXA1_PPARA	GAGGAGCGGCCACCAGGGGGCGCCAATTACTGCGCTGTCCGTGGTGCTGAATTACTTGTTTGCTTTGAGAGTTCCGGGTCATTGGGGTCAGGGTGTATCC
template1_class3_CTCF_REST_FOXA1_XBP1	GAGGAGCGGCCACCAGGGGGCGCCAATTACTGCGCTGTCCGTGGTGCTGAATTACTTGTTTGCTTTGAGAGTTGTGATGACGTGTCCCATATGTGTATCC
template1_class3_CTCF_REST_HNF1A_CEBPA	GAGGAGCGGCCACCAGGGGGCGCCAATTACTGCGCTGTCCGTGGTGCTGAATTACTAGTTAATGATTAACCAATCATTAGTTGCACAATAATGTGTATCC
template1_class3_CTCF_REST_HNF1A_FOXA1	GAGGAGCGGCCACCAGGGGGCGCCAATTACTGCGCTGTCCGTGGTGCTGAATTACTAGTTAATGATTAACCAATCATTATGTTTGCTTTGATGTGTATCC
template1_class3_CTCF_REST_HNF1A_NR2F2	GAGGCGGCCACCAGGGGGCGCCATCATGCGCTGTCCGTGGTGCTGATCATAGTTAATGATTAACCAATTTCCCCCCTGACCTTTGCCCCCTGCCGTATCC
template1_class3_CTCF_REST_HNF1A_ONECUT1	GAGGAGCGGCCACCAGGGGGCGCCAATTACTGCGCTGTCCGTGGTGCTGAATTACTAGTTAATGATTAACCAATCATTACAAAATCAATAATGTGTATCC
template1_class3_CTCF_REST_HNF1A_PPARA	GAGGACGGCCACCAGGGGGCGCCACATTAGCGCTGTCCGTGGTGCTGACATTAAGTTAATGATTAACCAATTCATCCGGGTCATTGGGGTCAGGGTATCC
template1_class3_CTCF_REST_HNF1A_XBP1	GAGGACGGCCACCAGGGGGCGCCACATTAGCGCTGTCCGTGGTGCTGACATTAAGTTAATGATTAACCAATTCATGTGATGACGTGTCCCATGTGTATCC
template1_class3_CTCF_REST_NR2F2_CEBPA	GAGGACGGCCACCAGGGGGCGCCACATTAGCGCTGTCCGTGGTGCTGACATTACCCCCTGACCTTTGCCCCCTGCCACTGAGTTGCACAATAGTGTATCC
template1_class3_CTCF_REST_NR2F2_FOXA1	GAGGACGGCCACCAGGGGGCGCCACATTAGCGCTGTCCGTGGTGCTGACATTACCCCCTGACCTTTGCCCCCTGCCACTGATGTTTGCTTTGGTGTATCC
template1_class3_CTCF_REST_NR2F2_HNF1A	GAGGCGGCCACCAGGGGGCGCCATCATGCGCTGTCCGTGGTGCTGATCATCCCCCTGACCTTTGCCCCCTGCCTACTAGTTAATGATTAACCAAGTATCC
template1_class3_CTCF_REST_NR2F2_ONECUT1	GAGGACGGCCACCAGGGGGCGCCACATTAGCGCTGTCCGTGGTGCTGACATTACCCCCTGACCTTTGCCCCCTGCCACTGACAAAATCAATAATGTATCC
template1_class3_CTCF_REST_NR2F2_PPARA	GAGGCGGCCACCAGGGGGCGCCATCATGCGCTGTCCGTGGTGCTGATCATCCCCCTGACCTTTGCCCCCTGCCTACTCCGGGTCATTGGGGTCAGGATCC
template1_class3_CTCF_REST_NR2F2_XBP1	GAGGCGGCCACCAGGGGGCGCCATCATGCGCTGTCCGTGGTGCTGATCATCCCCCTGACCTTTGCCCCCTGCCTACTGTGATGACGTGTCCCATGTATCC
template1_class3_CTCF_REST_ONECUT1_CEBPA	GAGGAGACGGCCACCAGGGGGCGCCATTACTGAGCGCTGTCCGTGGTGCTGATTACTGACAAAATCAATAAAGTTTCAGTTGCACAATAAATGTGTATCC
template1_class3_CTCF_REST_ONECUT1_FOXA1	GAGGAGACGGCCACCAGGGGGCGCCATTACTGAGCGCTGTCCGTGGTGCTGATTACTGACAAAATCAATAAAGTTTCATGTTTGCTTTGAATGTGTATCC
template1_class3_CTCF_REST_ONECUT1_HNF1A	GAGGAGCGGCCACCAGGGGGCGCCAATTACTGCGCTGTCCGTGGTGCTGAATTACTCAAAATCAATAAGAGTTTAGTTAATGATTAACCAATGTGTATCC
template1_class3_CTCF_REST_ONECUT1_NR2F2	GAGGACGGCCACCAGGGGGCGCCACATTAGCGCTGTCCGTGGTGCTGACATTACAAAATCAATAAAGAGTCCCCCTGACCTTTGCCCCCTGCCTGTATCC
template1_class3_CTCF_REST_ONECUT1_PPARA	GAGGAGCGGCCACCAGGGGGCGCCAATTACTGCGCTGTCCGTGGTGCTGAATTACTCAAAATCAATAAGAGTTTCCGGGTCATTGGGGTCAGGTGTATCC
template1_class3_CTCF_REST_ONECUT1_XBP1	GAGGAGCGGCCACCAGGGGGCGCCAATTACTGCGCTGTCCGTGGTGCTGAATTACTCAAAATCAATAAGAGTTTGTGATGACGTGTCCCATTGTGTATCC
template1_class3_CTCF_REST_PPARA_CEBPA	GAGGAGCGGCCACCAGGGGGCGCCAATTACTGCGCTGTCCGTGGTGCTGAATTACTCCGGGTCATTGGGGTCAGGATTACTGTTGCACAATAGTGTATCC
template1_class3_CTCF_REST_PPARA_FOXA1	GAGGAGCGGCCACCAGGGGGCGCCAATTACTGCGCTGTCCGTGGTGCTGAATTACTCCGGGTCATTGGGGTCAGGATTACTTGTTTGCTTTGGTGTATCC
template1_class3_CTCF_REST_PPARA_HNF1A	GAGGACGGCCACCAGGGGGCGCCACATTAGCGCTGTCCGTGGTGCTGACATTACCGGGTCATTGGGGTCAGGCATTAAGTTAATGATTAACCAAGTATCC
template1_class3_CTCF_REST_PPARA_NR2F2	GAGGCGGCCACCAGGGGGCGCCATCATGCGCTGTCCGTGGTGCTGATCATCCGGGTCATTGGGGTCAGGTCATCCCCCTGACCTTTGCCCCCTGCCATCC
template1_class3_CTCF_REST_PPARA_ONECUT1	GAGGAGCGGCCACCAGGGGGCGCCAATTACTGCGCTGTCCGTGGTGCTGAATTACTCCGGGTCATTGGGGTCAGGATTACTCAAAATCAATAATGTATCC
template1_class3_CTCF_REST_PPARA_XBP1	GAGGACGGCCACCAGGGGGCGCCACATTAGCGCTGTCCGTGGTGCTGACATTACCGGGTCATTGGGGTCAGGCATTAGTGATGACGTGTCCCATGTATCC
template1_class3_CTCF_REST_XBP1_CEBPA	GAGGAGCGGCCACCAGGGGGCGCCAATTACTGCGCTGTCCGTGGTGCTGAATTACTGTGATGACGTGTCCCATTCATTAGTTGCACAATAATGTGTATCC
template1_class3_CTCF_REST_XBP1_FOXA1	GAGGAGCGGCCACCAGGGGGCGCCAATTACTGCGCTGTCCGTGGTGCTGAATTACTGTGATGACGTGTCCCATTCATTATGTTTGCTTTGATGTGTATCC
template1_class3_CTCF_REST_XBP1_HNF1A	GAGGACGGCCACCAGGGGGCGCCACATTAGCGCTGTCCGTGGTGCTGACATTAGTGATGACGTGTCCCATTTCATAGTTAATGATTAACCAAGTGTATCC
template1_class3_CTCF_REST_XBP1_NR2F2	GAGGCGGCCACCAGGGGGCGCCATCATGCGCTGTCCGTGGTGCTGATCATGTGATGACGTGTCCCATTTTCCCCCCTGACCTTTGCCCCCTGCCGTATCC
template1_class3_CTCF_REST_XBP1_ONECUT1	GAGGAGCGGCCACCAGGGGGCGCCAATTACTGCGCTGTCCGTGGTGCTGAATTACTGTGATGACGTGTCCCATTCATTACAAAATCAATAATGTGTATCC
template1_class3_CTCF_REST_XBP1_PPARA	GAGGACGGCCACCAGGGGGCGCCACATTAGCGCTGTCCGTGGTGCTGACATTAGTGATGACGTGTCCCATTTCATCCGGGTCATTGGGGTCAGGGTATCC
template1_class3_CTCF_XBP1_CEBPA_FOXA1	GAGGAGAACGGCCACCAGGGGGCGCCATACTGAGTGTGATGACGTGTCCCATATTACTGAGTTGCACAATAAGTTTCATTGTTTGCTTTGATGTGTATCC
template1_class3_CTCF_XBP1_CEBPA_HNF1A	GAGGAGACGGCCACCAGGGGGCGCCATTACTGAGTGATGACGTGTCCCATCATTACTGTTGCACAATAGAGTTTCAGTTAATGATTAACCAAGTGTATCC
template1_class3_CTCF_XBP1_CEBPA_NR2F2	GAGGAGCGGCCACCAGGGGGCGCCAATTACTGTGATGACGTGTCCCATTCATTAGTTGCACAATAAGAGTTCCCCCTGACCTTTGCCCCCTGCCGTATCC
template1_class3_CTCF_XBP1_CEBPA_ONECUT1	GAGGAGAACGGCCACCAGGGGGCGCCATACTGAGTGTGATGACGTGTCCCATATTACTGAGTTGCACAATAAGTTTCATCAAAATCAATAATGTGTATCC
template1_class3_CTCF_XBP1_CEBPA_PPARA	GAGGAGCGGCCACCAGGGGGCGCCAATTACTGTGATGACGTGTCCCATTCATTAGTTGCACAATAAGAGTTCCGGGTCATTGGGGTCAGGATGTGTATCC
template1_class3_CTCF_XBP1_CEBPA_REST	GAGGAGCGGCCACCAGGGGGCGCCAATTACTGTGATGACGTGTCCCATTCATTAGTTGCACAATAAGAGTTGCGCTGTCCGTGGTGCTGAATGTGTATCC
template1_class3_CTCF_XBP1_FOXA1_CEBPA	GAGGAGAACGGCCACCAGGGGGCGCCATACTGAGTGTGATGACGTGTCCCATATTACTGATGTTTGCTTTGAGTTTCATGTTGCACAATAATGTGTATCC
template1_class3_CTCF_XBP1_FOXA1_HNF1A	GAGGAGACGGCCACCAGGGGGCGCCATTACTGAGTGATGACGTGTCCCATCATTACTTGTTTGCTTTGGAGTTTCAGTTAATGATTAACCAAGTGTATCC
template1_class3_CTCF_XBP1_FOXA1_NR2F2	GAGGAGCGGCCACCAGGGGGCGCCAATTACTGTGATGACGTGTCCCATTCATTATGTTTGCTTTGAGAGTTCCCCCTGACCTTTGCCCCCTGCCGTATCC
template1_class3_CTCF_XBP1_FOXA1_ONECUT1	GAGGAGAACGGCCACCAGGGGGCGCCATACTGAGTGTGATGACGTGTCCCATATTACTGATGTTTGCTTTGAGTTTCATCAAAATCAATAATGTGTATCC
template1_class3_CTCF_XBP1_FOXA1_PPARA	GAGGAGCGGCCACCAGGGGGCGCCAATTACTGTGATGACGTGTCCCATTCATTATGTTTGCTTTGAGAGTTCCGGGTCATTGGGGTCAGGATGTGTATCC
template1_class3_CTCF_XBP1_FOXA1_REST	GAGGAGCGGCCACCAGGGGGCGCCAATTACTGTGATGACGTGTCCCATTCATTATGTTTGCTTTGAGAGTTGCGCTGTCCGTGGTGCTGAATGTGTATCC
template1_class3_CTCF_XBP1_HNF1A_CEBPA	GAGGAGACGGCCACCAGGGGGCGCCATTACTGAGTGATGACGTGTCCCATCATTACTAGTTAATGATTAACCAACATTACTGTTGCACAATAGTGTATCC
template1_class3_CTCF_XBP1_HNF1A_FOXA1	GAGGAGACGGCCACCAGGGGGCGCCATTACTGAGTGATGACGTGTCCCATCATTACTAGTTAATGATTAACCAACATTACTTGTTTGCTTTGGTGTATCC
template1_class3_CTCF_XBP1_HNF1A_NR2F2	GAGGCGGCCACCAGGGGGCGCCATCATGTGATGACGTGTCCCATTTTCAGTTAATGATTAACCAATTTCCCCCCTGACCTTTGCCCCCTGCCGTGTATCC
template1_class3_CTCF_XBP1_HNF1A_ONECUT1	GAGGAGACGGCCACCAGGGGGCGCCATTACTGAGTGATGACGTGTCCCATCATTACTAGTTAATGATTAACCAACATTACTCAAAATCAATAATGTATCC
template1_class3_CTCF_XBP1_HNF1A_PPARA	GAGGACGGCCACCAGGGGGCGCCACATTAGTGATGACGTGTCCCATTTCATAGTTAATGATTAACCAATTCATCCGGGTCATTGGGGTCAGGGTGTATCC
template1_class3_CTCF_XBP1_HNF1A_REST	GAGGACGGCCACCAGGGGGCGCCACATTAGTGATGACGTGTCCCATTTCATAGTTAATGATTAACCAATTCATGCGCTGTCCGTGGTGCTGAGTGTATCC
template1_class3_CTCF_XBP1_NR2F2_CEBPA	GAGGAGCGGCCACCAGGGGGCGCCAATTACTGTGATGACGTGTCCCATTCATTACCCCCTGACCTTTGCCCCCTGCCCTGAGTGTTGCACAATAGTATCC
template1_class3_CTCF_XBP1_NR2F2_FOXA1	GAGGAGCGGCCACCAGGGGGCGCCAATTACTGTGATGACGTGTCCCATTCATTACCCCCTGACCTTTGCCCCCTGCCCTGAGTTGTTTGCTTTGGTATCC
template1_class3_CTCF_XBP1_NR2F2_HNF1A	GAGGCGGCCACCAGGGGGCGCCATCATGTGATGACGTGTCCCATTTTCCCCCCTGACCTTTGCCCCCTGCCTACTAGTTAATGATTAACCAAGTGTATCC
template1_class3_CTCF_XBP1_NR2F2_ONECUT1	GAGGACGGCCACCAGGGGGCGCCACATTAGTGATGACGTGTCCCATTTCATCCCCCTGACCTTTGCCCCCTGCCACTGACAAAATCAATAATGTGTATCC
template1_class3_CTCF_XBP1_NR2F2_PPARA	GAGGCGGCCACCAGGGGGCGCCATCATGTGATGACGTGTCCCATTTTCCCCCCTGACCTTTGCCCCCTGCCTACTCCGGGTCATTGGGGTCAGGGTATCC
template1_class3_CTCF_XBP1_NR2F2_REST	GAGGCGGCCACCAGGGGGCGCCATCATGTGATGACGTGTCCCATTTTCCCCCCTGACCTTTGCCCCCTGCCTACTGCGCTGTCCGTGGTGCTGAGTATCC
template1_class3_CTCF_XBP1_ONECUT1_CEBPA	GAGGAGAACGGCCACCAGGGGGCGCCATACTGAGTGTGATGACGTGTCCCATATTACTGACAAAATCAATAAGTTTCATTGTTGCACAATATGTGTATCC
template1_class3_CTCF_XBP1_ONECUT1_FOXA1	GAGGAGAACGGCCACCAGGGGGCGCCATACTGAGTGTGATGACGTGTCCCATATTACTGACAAAATCAATAAGTTTCATTTGTTTGCTTTGTGTGTATCC
template1_class3_CTCF_XBP1_ONECUT1_HNF1A	GAGGAGACGGCCACCAGGGGGCGCCATTACTGAGTGATGACGTGTCCCATCATTACTCAAAATCAATAAAGTTTCAAGTTAATGATTAACCAATGTATCC
template1_class3_CTCF_XBP1_ONECUT1_NR2F2	GAGGACGGCCACCAGGGGGCGCCACATTAGTGATGACGTGTCCCATTTCATCAAAATCAATAAAGAGTCCCCCTGACCTTTGCCCCCTGCCTGTGTATCC
template1_class3_CTCF_XBP1_ONECUT1_PPARA	GAGGAGCGGCCACCAGGGGGCGCCAATTACTGTGATGACGTGTCCCATTCATTACAAAATCAATAAGAGTTTCCGGGTCATTGGGGTCAGGTGTGTATCC
template1_class3_CTCF_XBP1_ONECUT1_REST	GAGGAGCGGCCACCAGGGGGCGCCAATTACTGTGATGACGTGTCCCATTCATTACAAAATCAATAAGAGTTTGCGCTGTCCGTGGTGCTGATGTGTATCC
template1_class3_CTCF_XBP1_PPARA_CEBPA	GAGGAGCGGCCACCAGGGGGCGCCAATTACTGTGATGACGTGTCCCATTCATTACCGGGTCATTGGGGTCAGGATTACTGTTGCACAATAATGTGTATCC
template1_class3_CTCF_XBP1_PPARA_FOXA1	GAGGAGCGGCCACCAGGGGGCGCCAATTACTGTGATGACGTGTCCCATTCATTACCGGGTCATTGGGGTCAGGATTACTTGTTTGCTTTGATGTGTATCC
template1_class3_CTCF_XBP1_PPARA_HNF1A	GAGGACGGCCACCAGGGGGCGCCACATTAGTGATGACGTGTCCCATTTCATCCGGGTCATTGGGGTCAGGCATTAAGTTAATGATTAACCAAGTGTATCC
template1_class3_CTCF_XBP1_PPARA_NR2F2	GAGGCGGCCACCAGGGGGCGCCATCATGTGATGACGTGTCCCATTTTCCCGGGTCATTGGGGTCAGGTCATCCCCCTGACCTTTGCCCCCTGCCGTATCC
template1_class3_CTCF_XBP1_PPARA_ONECUT1	GAGGAGCGGCCACCAGGGGGCGCCAATTACTGTGATGACGTGTCCCATTCATTACCGGGTCATTGGGGTCAGGATTACTCAAAATCAATAATGTGTATCC
template1_class3_CTCF_XBP1_PPARA_REST	GAGGACGGCCACCAGGGGGCGCCACATTAGTGATGACGTGTCCCATTTCATCCGGGTCATTGGGGTCAGGCATTAGCGCTGTCCGTGGTGCTGAGTATCC
template1_class3_CTCF_XBP1_REST_CEBPA	GAGGAGCGGCCACCAGGGGGCGCCAATTACTGTGATGACGTGTCCCATTCATTAGCGCTGTCCGTGGTGCTGAATTACTGTTGCACAATAATGTGTATCC
template1_class3_CTCF_XBP1_REST_FOXA1	GAGGAGCGGCCACCAGGGGGCGCCAATTACTGTGATGACGTGTCCCATTCATTAGCGCTGTCCGTGGTGCTGAATTACTTGTTTGCTTTGATGTGTATCC
template1_class3_CTCF_XBP1_REST_HNF1A	GAGGACGGCCACCAGGGGGCGCCACATTAGTGATGACGTGTCCCATTTCATGCGCTGTCCGTGGTGCTGACATTAAGTTAATGATTAACCAAGTGTATCC
template1_class3_CTCF_XBP1_REST_NR2F2	GAGGCGGCCACCAGGGGGCGCCATCATGTGATGACGTGTCCCATTTTCGCGCTGTCCGTGGTGCTGATCATCCCCCTGACCTTTGCCCCCTGCCGTATCC
template1_class3_CTCF_XBP1_REST_ONECUT1	GAGGAGCGGCCACCAGGGGGCGCCAATTACTGTGATGACGTGTCCCATTCATTAGCGCTGTCCGTGGTGCTGAATTACTCAAAATCAATAATGTGTATCC
template1_class3_CTCF_XBP1_REST_PPARA	GAGGACGGCCACCAGGGGGCGCCACATTAGTGATGACGTGTCCCATTTCATGCGCTGTCCGTGGTGCTGACATTACCGGGTCATTGGGGTCAGGGTATCC
template1_class3_FOXA1_CEBPA_CTCF_HNF1A	GAGGAGAATGTTTGCTTTGAGTTTCATGTTGCACAATAAGTTTCATCGGCCACCAGGGGGCGCCATACTGAGTAGTTAATGATTAACCAAATGTGTATCC
template1_class3_FOXA1_CEBPA_CTCF_NR2F2	GAGGAGATGTTTGCTTTGGAGTTTCGTTGCACAATAGAGTTTCCGGCCACCAGGGGGCGCCATTACTGACCCCCTGACCTTTGCCCCCTGCCGTGTATCC
template1_class3_FOXA1_CEBPA_CTCF_ONECUT1	GAGGAGAATTGTTTGCTTTGGTTTCATTAGTTGCACAATAGTTTCATTACGGCCACCAGGGGGCGCCAACTGAGTGTCAAAATCAATAAAATGTGTATCC
template1_class3_FOXA1_CEBPA_CTCF_PPARA	GAGGAGAATGTTTGCTTTGAGTTTCATGTTGCACAATAAGTTTCATCGGCCACCAGGGGGCGCCATACTGAGTCCGGGTCATTGGGGTCAGGGTGTATCC
template1_class3_FOXA1_CEBPA_CTCF_REST	GAGGAGAATGTTTGCTTTGAGTTTCATGTTGCACAATAAGTTTCATCGGCCACCAGGGGGCGCCATACTGAGTGCGCTGTCCGTGGTGCTGAGTGTATCC
template1_class3_FOXA1_CEBPA_CTCF_XBP1	GAGGAGAATGTTTGCTTTGAGTTTCATGTTGCACAATAAGTTTCATCGGCCACCAGGGGGCGCCATACTGAGTGTGATGACGTGTCCCATATGTGTATCC
template1_class3_FOXA1_CEBPA_HNF1A_CTCF	GAGGAGAATGTTTGCTTTGAGTTTCATGTTGCACAATAAGTTTCATAGTTAATGATTAACCAAATTACTGACGGCCACCAGGGGGCGCCAATGTGTATCC
template1_class3_FOXA1_CEBPA_HNF1A_NR2F2	GAGGAGATGTTTGCTTTGGAGTTTCGTTGCACAATAGAGTTTCAGTTAATGATTAACCAACATTACTCCCCCTGACCTTTGCCCCCTGCCATGTGTATCC
template1_class3_FOXA1_CEBPA_HNF1A_ONECUT1	GAGGAGAATTGTTTGCTTTGGTTTCATTAGTTGCACAATAGTTTCATTAAGTTAATGATTAACCAATTACTGAGTCAAAATCAATAAAAAATGTGTATCC
template1_class3_FOXA1_CEBPA_HNF1A_PPARA	GAGGAGAATGTTTGCTTTGAGTTTCATGTTGCACAATAAGTTTCATAGTTAATGATTAACCAAATTACTGACCGGGTCATTGGGGTCAGGATGTGTATCC
template1_class3_FOXA1_CEBPA_HNF1A_REST	GAGGAGAATGTTTGCTTTGAGTTTCATGTTGCACAATAAGTTTCATAGTTAATGATTAACCAAATTACTGAGCGCTGTCCGTGGTGCTGAATGTGTATCC
template1_class3_FOXA1_CEBPA_HNF1A_XBP1	GAGGAGAATGTTTGCTTTGAGTTTCATGTTGCACAATAAGTTTCATAGTTAATGATTAACCAAATTACTGAGTGATGACGTGTCCCATAAATGTGTATCC
template1_class3_FOXA1_CEBPA_NR2F2_CTCF	GAGGAGATGTTTGCTTTGGAGTTTCGTTGCACAATAGAGTTTCCCCCCTGACCTTTGCCCCCTGCCTGAGTGTCGGCCACCAGGGGGCGCCAGTGTATCC
template1_class3_FOXA1_CEBPA_NR2F2_HNF1A	GAGGAGATGTTTGCTTTGGAGTTTCGTTGCACAATAGAGTTTCCCCCCTGACCTTTGCCCCCTGCCTGAGTGTAGTTAATGATTAACCAAATGTGTATCC
template1_class3_FOXA1_CEBPA_NR2F2_ONECUT1	GAGGAGAATGTTTGCTTTGAGTTTCATGTTGCACAATAAGTTTCATCCCCCTGACCTTTGCCCCCTGCCGAGTGTTGCAAAATCAATAAAATGTGTATCC
template1_class3_FOXA1_CEBPA_NR2F2_PPARA	GAGGAGATGTTTGCTTTGGAGTTTCGTTGCACAATAGAGTTTCCCCCCTGACCTTTGCCCCCTGCCTGAGTGTCCGGGTCATTGGGGTCAGGGTGTATCC
template1_class3_FOXA1_CEBPA_NR2F2_REST	GAGGAGATGTTTGCTTTGGAGTTTCGTTGCACAATAGAGTTTCCCCCCTGACCTTTGCCCCCTGCCTGAGTGTGCGCTGTCCGTGGTGCTGAGTGTATCC
template1_class3_FOXA1_CEBPA_NR2F2_XBP1	GAGGAGATGTTTGCTTTGGAGTTTCGTTGCACAATAGAGTTTCCCCCCTGACCTTTGCCCCCTGCCTGAGTGTGTGATGACGTGTCCCATATGTGTATCC
template1_class3_FOXA1_CEBPA_ONECUT1_CTCF	GAGGAGAATTGTTTGCTTTGGTTTCATTAGTTGCACAATAGTTTCATTACAAAATCAATAATTTCATTACCGGCCACCAGGGGGCGCCAAATGTGTATCC
template1_class3_FOXA1_CEBPA_ONECUT1_HNF1A	GAGGAGAATTGTTTGCTTTGGTTTCATTAGTTGCACAATAGTTTCATTACAAAATCAATAATTTCATTACAGTTAATGATTAACCAAAAAATGTGTATCC
template1_class3_FOXA1_CEBPA_ONECUT1_NR2F2	GAGGAGAATGTTTGCTTTGAGTTTCATGTTGCACAATAAGTTTCATCAAAATCAATAAGTTTCATTCCCCCTGACCTTTGCCCCCTGCCAATGTGTATCC
template1_class3_FOXA1_CEBPA_ONECUT1_PPARA	GAGGAGAATTGTTTGCTTTGGTTTCATTAGTTGCACAATAGTTTCATTACAAAATCAATAATTTCATTACCCGGGTCATTGGGGTCAGGAATGTGTATCC
template1_class3_FOXA1_CEBPA_ONECUT1_REST	GAGGAGAATTGTTTGCTTTGGTTTCATTAGTTGCACAATAGTTTCATTACAAAATCAATAATTTCATTACGCGCTGTCCGTGGTGCTGAAATGTGTATCC
template1_class3_FOXA1_CEBPA_ONECUT1_XBP1	GAGGAGAATTGTTTGCTTTGGTTTCATTAGTTGCACAATAGTTTCATTACAAAATCAATAATTTCATTACGTGATGACGTGTCCCATAAAATGTGTATCC
template1_class3_FOXA1_CEBPA_PPARA_CTCF	GAGGAGAATGTTTGCTTTGAGTTTCATGTTGCACAATAAGTTTCATCCGGGTCATTGGGGTCAGGTACTGAGTCGGCCACCAGGGGGCGCCAGTGTATCC
template1_class3_FOXA1_CEBPA_PPARA_HNF1A	GAGGAGAATGTTTGCTTTGAGTTTCATGTTGCACAATAAGTTTCATCCGGGTCATTGGGGTCAGGTACTGAGTAGTTAATGATTAACCAAATGTGTATCC
template1_class3_FOXA1_CEBPA_PPARA_NR2F2	GAGGAGATGTTTGCTTTGGAGTTTCGTTGCACAATAGAGTTTCCCGGGTCATTGGGGTCAGGTTACTGACCCCCTGACCTTTGCCCCCTGCCGTGTATCC
template1_class3_FOXA1_CEBPA_PPARA_ONECUT1	GAGGAGAATTGTTTGCTTTGGTTTCATTAGTTGCACAATAGTTTCATTACCGGGTCATTGGGGTCAGGACTGAGTGTCAAAATCAATAAAATGTGTATCC
template1_class3_FOXA1_CEBPA_PPARA_REST	GAGGAGAATGTTTGCTTTGAGTTTCATGTTGCACAATAAGTTTCATCCGGGTCATTGGGGTCAGGTACTGAGTGCGCTGTCCGTGGTGCTGAGTGTATCC
template1_class3_FOXA1_CEBPA_PPARA_XBP1	GAGGAGAATGTTTGCTTTGAGTTTCATGTTGCACAATAAGTTTCATCCGGGTCATTGGGGTCAGGTACTGAGTGTGATGACGTGTCCCATATGTGTATCC
template1_class3_FOXA1_CEBPA_REST_CTCF	GAGGAGAATGTTTGCTTTGAGTTTCATGTTGCACAATAAGTTTCATGCGCTGTCCGTGGTGCTGATACTGAGTCGGCCACCAGGGGGCGCCAGTGTATCC
template1_class3_FOXA1_CEBPA_REST_HNF1A	GAGGAGAATGTTTGCTTTGAGTTTCATGTTGCACAATAAGTTTCATGCGCTGTCCGTGGTGCTGATACTGAGTAGTTAATGATTAACCAAATGTGTATCC
template1_class3_FOXA1_CEBPA_REST_NR2F2	GAGGAGATGTTTGCTTTGGAGTTTCGTTGCACAATAGAGTTTCGCGCTGTCCGTGGTGCTGATTACTGACCCCCTGACCTTTGCCCCCTGCCGTGTATCC
template1_class3_FOXA1_CEBPA_REST_ONECUT1	GAGGAGAATTGTTTGCTTTGGTTTCATTAGTTGCACAATAGTTTCATTAGCGCTGTCCGTGGTGCTGAACTGAGTGTCAAAATCAATAAAATGTGTATCC
template1_class3_FOXA1_CEBPA_REST_PPARA	GAGGAGAATGTTTGCTTTGAGTTTCATGTTGCACAATAAGTTTCATGCGCTGTCCGTGGTGCTGATACTGAGTCCGGGTCATTGGGGTCAGGGTGTATCC
template1_class3_FOXA1_CEBPA_REST_XBP1	GAGGAGAATGTTTGCTTTGAGTTTCATGTTGCACAATAAGTTTCATGCGCTGTCCGTGGTGCTGATACTGAGTGTGATGACGTGTCCCATATGTGTATCC
template1_class3_FOXA1_CEBPA_XBP1_CTCF	GAGGAGAATGTTTGCTTTGAGTTTCATGTTGCACAATAAGTTTCATGTGATGACGTGTCCCATATTACTGACGGCCACCAGGGGGCGCCAATGTGTATCC
template1_class3_FOXA1_CEBPA_XBP1_HNF1A	GAGGAGAATGTTTGCTTTGAGTTTCATGTTGCACAATAAGTTTCATGTGATGACGTGTCCCATATTACTGAAGTTAATGATTAACCAAAAATGTGTATCC
template1_class3_FOXA1_CEBPA_XBP1_NR2F2	GAGGAGATGTTTGCTTTGGAGTTTCGTTGCACAATAGAGTTTCGTGATGACGTGTCCCATCATTACTCCCCCTGACCTTTGCCCCCTGCCATGTGTATCC
template1_class3_FOXA1_CEBPA_XBP1_ONECUT1	GAGGAGAATTGTTTGCTTTGGTTTCATTAGTTGCACAATAGTTTCATTAGTGATGACGTGTCCCATTTACTGAGTCAAAATCAATAAAAAATGTGTATCC
template1_class3_FOXA1_CEBPA_XBP1_PPARA	GAGGAGAATGTTTGCTTTGAGTTTCATGTTGCACAATAAGTTTCATGTGATGACGTGTCCCATATTACTGACCGGGTCATTGGGGTCAGGATGTGTATCC
template1_class3_FOXA1_CEBPA_XBP1_REST	GAGGAGAATGTTTGCTTTGAGTTTCATGTTGCACAATAAGTTTCATGTGATGACGTGTCCCATATTACTGAGCGCTGTCCGTGGTGCTGAATGTGTATCC
template1_class3_FOXA1_CTCF_CEBPA_HNF1A	GAGGAGAATGTTTGCTTTGAGTTTCATCGGCCACCAGGGGGCGCCATACTGAGTGTTGCACAATAAGTTTCATAGTTAATGATTAACCAAATGTGTATCC
template1_class3_FOXA1_CTCF_CEBPA_NR2F2	GAGGAGATGTTTGCTTTGGAGTTTCCGGCCACCAGGGGGCGCCATTACTGAGTTGCACAATAGAGTTTCCCCCCTGACCTTTGCCCCCTGCCGTGTATCC
template1_class3_FOXA1_CTCF_CEBPA_ONECUT1	GAGGAGAATTGTTTGCTTTGGTTTCATTACGGCCACCAGGGGGCGCCAACTGAGTGTGTTGCACAATAGTTTCATTACAAAATCAATAAAATGTGTATCC
template1_class3_FOXA1_CTCF_CEBPA_PPARA	GAGGAGAATGTTTGCTTTGAGTTTCATCGGCCACCAGGGGGCGCCATACTGAGTGTTGCACAATAAGTTTCATCCGGGTCATTGGGGTCAGGGTGTATCC
template1_class3_FOXA1_CTCF_CEBPA_REST	GAGGAGAATGTTTGCTTTGAGTTTCATCGGCCACCAGGGGGCGCCATACTGAGTGTTGCACAATAAGTTTCATGCGCTGTCCGTGGTGCTGAGTGTATCC
template1_class3_FOXA1_CTCF_CEBPA_XBP1	GAGGAGAATGTTTGCTTTGAGTTTCATCGGCCACCAGGGGGCGCCATACTGAGTGTTGCACAATAAGTTTCATGTGATGACGTGTCCCATATGTGTATCC
template1_class3_FOXA1_CTCF_HNF1A_CEBPA	GAGGAGAATGTTTGCTTTGAGTTTCATCGGCCACCAGGGGGCGCCATACTGAGTAGTTAATGATTAACCAAATTACTGAGTTGCACAATAATGTGTATCC
template1_class3_FOXA1_CTCF_HNF1A_NR2F2	GAGGAGTGTTTGCTTTGAGAGTTCGGCCACCAGGGGGCGCCAATTACTAGTTAATGATTAACCAATCATTACCCCCTGACCTTTGCCCCCTGCCGTATCC
template1_class3_FOXA1_CTCF_HNF1A_ONECUT1	GAGGAGAATGTTTGCTTTGAGTTTCATCGGCCACCAGGGGGCGCCATACTGAGTAGTTAATGATTAACCAAATTACTGACAAAATCAATAATGTGTATCC
template1_class3_FOXA1_CTCF_HNF1A_PPARA	GAGGAGTGTTTGCTTTGAGAGTTCGGCCACCAGGGGGCGCCAATTACTAGTTAATGATTAACCAATCATTACCGGGTCATTGGGGTCAGGATGTGTATCC
template1_class3_FOXA1_CTCF_HNF1A_REST	GAGGAGTGTTTGCTTTGAGAGTTCGGCCACCAGGGGGCGCCAATTACTAGTTAATGATTAACCAATCATTAGCGCTGTCCGTGGTGCTGAATGTGTATCC
template1_class3_FOXA1_CTCF_HNF1A_XBP1	GAGGAGATGTTTGCTTTGGAGTTTCCGGCCACCAGGGGGCGCCATTACTGAAGTTAATGATTAACCAACATTACTGTGATGACGTGTCCCATGTGTATCC
template1_class3_FOXA1_CTCF_NR2F2_CEBPA	GAGGAGATGTTTGCTTTGGAGTTTCCGGCCACCAGGGGGCGCCATTACTGACCCCCTGACCTTTGCCCCCTGCCTGAGTGTGTTGCACAATAGTGTATCC
template1_class3_FOXA1_CTCF_NR2F2_HNF1A	GAGGAGTGTTTGCTTTGAGAGTTCGGCCACCAGGGGGCGCCAATTACTCCCCCTGACCTTTGCCCCCTGCCCTGAGTAGTTAATGATTAACCAAGTATCC
template1_class3_FOXA1_CTCF_NR2F2_ONECUT1	GAGGAGATGTTTGCTTTGGAGTTTCCGGCCACCAGGGGGCGCCATTACTGACCCCCTGACCTTTGCCCCCTGCCTGAGTGTCAAAATCAATAATGTATCC
template1_class3_FOXA1_CTCF_NR2F2_PPARA	GAGGATGTTTGCTTTGGAGAGCGGCCACCAGGGGGCGCCACATTACCCCCTGACCTTTGCCCCCTGCCACTGACCGGGTCATTGGGGTCAGGGTGTATCC
template1_class3_FOXA1_CTCF_NR2F2_REST	GAGGATGTTTGCTTTGGAGAGCGGCCACCAGGGGGCGCCACATTACCCCCTGACCTTTGCCCCCTGCCACTGAGCGCTGTCCGTGGTGCTGAGTGTATCC
template1_class3_FOXA1_CTCF_NR2F2_XBP1	GAGGAGTGTTTGCTTTGAGAGTTCGGCCACCAGGGGGCGCCAATTACTCCCCCTGACCTTTGCCCCCTGCCCTGAGTGTGATGACGTGTCCCATGTATCC
template1_class3_FOXA1_CTCF_ONECUT1_CEBPA	GAGGAGAATTGTTTGCTTTGGTTTCATTACGGCCACCAGGGGGCGCCAACTGAGTGTCAAAATCAATAATTTCATTACGTTGCACAATAAATGTGTATCC
template1_class3_FOXA1_CTCF_ONECUT1_HNF1A	GAGGAGAATGTTTGCTTTGAGTTTCATCGGCCACCAGGGGGCGCCATACTGAGTCAAAATCAATAAGTTTCATTAGTTAATGATTAACCAATGTGTATCC
template1_class3_FOXA1_CTCF_ONECUT1_NR2F2	GAGGAGATGTTTGCTTTGGAGTTTCCGGCCACCAGGGGGCGCCATTACTGACAAAATCAATAAAGTTTCACCCCCTGACCTTTGCCCCCTGCCTGTATCC
template1_class3_FOXA1_CTCF_ONECUT1_PPARA	GAGGAGATGTTTGCTTTGGAGTTTCCGGCCACCAGGGGGCGCCATTACTGACAAAATCAATAAAGTTTCACCGGGTCATTGGGGTCAGGAATGTGTATCC
template1_class3_FOXA1_CTCF_ONECUT1_REST	GAGGAGATGTTTGCTTTGGAGTTTCCGGCCACCAGGGGGCGCCATTACTGACAAAATCAATAAAGTTTCAGCGCTGTCCGTGGTGCTGAAATGTGTATCC
template1_class3_FOXA1_CTCF_ONECUT1_XBP1	GAGGAGAATGTTTGCTTTGAGTTTCATCGGCCACCAGGGGGCGCCATACTGAGTCAAAATCAATAAGTTTCATTGTGATGACGTGTCCCATTGTGTATCC
template1_class3_FOXA1_CTCF_PPARA_CEBPA	GAGGAGAATGTTTGCTTTGAGTTTCATCGGCCACCAGGGGGCGCCATACTGAGTCCGGGTCATTGGGGTCAGGTACTGAGTGTTGCACAATAGTGTATCC
template1_class3_FOXA1_CTCF_PPARA_HNF1A	GAGGAGTGTTTGCTTTGAGAGTTCGGCCACCAGGGGGCGCCAATTACTCCGGGTCATTGGGGTCAGGATTACTAGTTAATGATTAACCAAATGTGTATCC
template1_class3_FOXA1_CTCF_PPARA_NR2F2	GAGGATGTTTGCTTTGGAGAGCGGCCACCAGGGGGCGCCACATTACCGGGTCATTGGGGTCAGGCATTACCCCCTGACCTTTGCCCCCTGCCGTGTATCC
template1_class3_FOXA1_CTCF_PPARA_ONECUT1	GAGGAGATGTTTGCTTTGGAGTTTCCGGCCACCAGGGGGCGCCATTACTGACCGGGTCATTGGGGTCAGGTTACTGACAAAATCAATAAAATGTGTATCC
template1_class3_FOXA1_CTCF_PPARA_REST	GAGGAGTGTTTGCTTTGAGAGTTCGGCCACCAGGGGGCGCCAATTACTCCGGGTCATTGGGGTCAGGATTACTGCGCTGTCCGTGGTGCTGAGTGTATCC
template1_class3_FOXA1_CTCF_PPARA_XBP1	GAGGAGTGTTTGCTTTGAGAGTTCGGCCACCAGGGGGCGCCAATTACTCCGGGTCATTGGGGTCAGGATTACTGTGATGACGTGTCCCATATGTGTATCC
template1_class3_FOXA1_CTCF_REST_CEBPA	GAGGAGAATGTTTGCTTTGAGTTTCATCGGCCACCAGGGGGCGCCATACTGAGTGCGCTGTCCGTGGTGCTGATACTGAGTGTTGCACAATAGTGTATCC
template1_class3_FOXA1_CTCF_REST_HNF1A	GAGGAGTGTTTGCTTTGAGAGTTCGGCCACCAGGGGGCGCCAATTACTGCGCTGTCCGTGGTGCTGAATTACTAGTTAATGATTAACCAAATGTGTATCC
template1_class3_FOXA1_CTCF_REST_NR2F2	GAGGATGTTTGCTTTGGAGAGCGGCCACCAGGGGGCGCCACATTAGCGCTGTCCGTGGTGCTGACATTACCCCCTGACCTTTGCCCCCTGCCGTGTATCC
template1_class3_FOXA1_CTCF_REST_ONECUT1	GAGGAGATGTTTGCTTTGGAGTTTCCGGCCACCAGGGGGCGCCATTACTGAGCGCTGTCCGTGGTGCTGATTACTGACAAAATCAATAAAATGTGTATCC
template1_class3_FOXA1_CTCF_REST_PPARA	GAGGAGTGTTTGCTTTGAGAGTTCGGCCACCAGGGGGCGCCAATTACTGCGCTGTCCGTGGTGCTGAATTACTCCGGGTCATTGGGGTCAGGGTGTATCC
template1_class3_FOXA1_CTCF_REST_XBP1	GAGGAGTGTTTGCTTTGAGAGTTCGGCCACCAGGGGGCGCCAATTACTGCGCTGTCCGTGGTGCTGAATTACTGTGATGACGTGTCCCATATGTGTATCC
template1_class3_FOXA1_CTCF_XBP1_CEBPA	GAGGAGAATGTTTGCTTTGAGTTTCATCGGCCACCAGGGGGCGCCATACTGAGTGTGATGACGTGTCCCATATTACTGAGTTGCACAATAATGTGTATCC
template1_class3_FOXA1_CTCF_XBP1_HNF1A	GAGGAGATGTTTGCTTTGGAGTTTCCGGCCACCAGGGGGCGCCATTACTGAGTGATGACGTGTCCCATCATTACTAGTTAATGATTAACCAAGTGTATCC
template1_class3_FOXA1_CTCF_XBP1_NR2F2	GAGGAGTGTTTGCTTTGAGAGTTCGGCCACCAGGGGGCGCCAATTACTGTGATGACGTGTCCCATTCATTACCCCCTGACCTTTGCCCCCTGCCGTATCC
template1_class3_FOXA1_CTCF_XBP1_ONECUT1	GAGGAGAATGTTTGCTTTGAGTTTCATCGGCCACCAGGGGGCGCCATACTGAGTGTGATGACGTGTCCCATATTACTGACAAAATCAATAATGTGTATCC
template1_class3_FOXA1_CTCF_XBP1_PPARA	GAGGAGTGTTTGCTTTGAGAGTTCGGCCACCAGGGGGCGCCAATTACTGTGATGACGTGTCCCATTCATTACCGGGTCATTGGGGTCAGGATGTGTATCC
template1_class3_FOXA1_CTCF_XBP1_REST	GAGGAGTGTTTGCTTTGAGAGTTCGGCCACCAGGGGGCGCCAATTACTGTGATGACGTGTCCCATTCATTAGCGCTGTCCGTGGTGCTGAATGTGTATCC
template1_class3_FOXA1_HNF1A_CEBPA_CTCF	GAGGAGAATGTTTGCTTTGAGTTTCATAGTTAATGATTAACCAAATTACTGAGTTGCACAATAAGTTTCATCGGCCACCAGGGGGCGCCAATGTGTATCC
template1_class3_FOXA1_HNF1A_CEBPA_NR2F2	GAGGAGATGTTTGCTTTGGAGTTTCAGTTAATGATTAACCAACATTACTGTTGCACAATAGAGTTTCCCCCCTGACCTTTGCCCCCTGCCATGTGTATCC
template1_class3_FOXA1_HNF1A_CEBPA_ONECUT1	GAGGAGAATTGTTTGCTTTGGTTTCATTAAGTTAATGATTAACCAATTACTGAGTGTTGCACAATAGTTTCATTACAAAATCAATAAAAAATGTGTATCC
template1_class3_FOXA1_HNF1A_CEBPA_PPARA	GAGGAGAATGTTTGCTTTGAGTTTCATAGTTAATGATTAACCAAATTACTGAGTTGCACAATAAGTTTCATCCGGGTCATTGGGGTCAGGATGTGTATCC
template1_class3_FOXA1_HNF1A_CEBPA_REST	GAGGAGAATGTTTGCTTTGAGTTTCATAGTTAATGATTAACCAAATTACTGAGTTGCACAATAAGTTTCATGCGCTGTCCGTGGTGCTGAATGTGTATCC
template1_class3_FOXA1_HNF1A_CEBPA_XBP1	GAGGAGAATGTTTGCTTTGAGTTTCATAGTTAATGATTAACCAAATTACTGAGTTGCACAATAAGTTTCATGTGATGACGTGTCCCATAAATGTGTATCC
template1_class3_FOXA1_HNF1A_CTCF_CEBPA	GAGGAGAATGTTTGCTTTGAGTTTCATAGTTAATGATTAACCAAATTACTGACGGCCACCAGGGGGCGCCATACTGAGTGTTGCACAATAATGTGTATCC
template1_class3_FOXA1_HNF1A_CTCF_NR2F2	GAGGAGTGTTTGCTTTGAGAGTTAGTTAATGATTAACCAATCATTACGGCCACCAGGGGGCGCCAATTACTCCCCCTGACCTTTGCCCCCTGCCGTATCC
template1_class3_FOXA1_HNF1A_CTCF_ONECUT1	GAGGAGAATGTTTGCTTTGAGTTTCATAGTTAATGATTAACCAAATTACTGACGGCCACCAGGGGGCGCCATACTGAGTCAAAATCAATAATGTGTATCC
template1_class3_FOXA1_HNF1A_CTCF_PPARA	GAGGAGTGTTTGCTTTGAGAGTTAGTTAATGATTAACCAATCATTACGGCCACCAGGGGGCGCCAATTACTCCGGGTCATTGGGGTCAGGATGTGTATCC
template1_class3_FOXA1_HNF1A_CTCF_REST	GAGGAGTGTTTGCTTTGAGAGTTAGTTAATGATTAACCAATCATTACGGCCACCAGGGGGCGCCAATTACTGCGCTGTCCGTGGTGCTGAATGTGTATCC
template1_class3_FOXA1_HNF1A_CTCF_XBP1	GAGGAGATGTTTGCTTTGGAGTTTCAGTTAATGATTAACCAACATTACTCGGCCACCAGGGGGCGCCATTACTGAGTGATGACGTGTCCCATGTGTATCC
template1_class3_FOXA1_HNF1A_NR2F2_CEBPA	GAGGAGATGTTTGCTTTGGAGTTTCAGTTAATGATTAACCAACATTACTCCCCCTGACCTTTGCCCCCTGCCTGAGTGTGTTGCACAATAATGTGTATCC
template1_class3_FOXA1_HNF1A_NR2F2_CTCF	GAGGAGTGTTTGCTTTGAGAGTTAGTTAATGATTAACCAATCATTACCCCCTGACCTTTGCCCCCTGCCCTGAGTCGGCCACCAGGGGGCGCCAGTATCC
template1_class3_FOXA1_HNF1A_NR2F2_ONECUT1	GAGGAGATGTTTGCTTTGGAGTTTCAGTTAATGATTAACCAACATTACTCCCCCTGACCTTTGCCCCCTGCCTGAGTGTCAAAATCAATAATGTGTATCC
template1_class3_FOXA1_HNF1A_NR2F2_PPARA	GAGGAGTGTTTGCTTTGAGAGTTAGTTAATGATTAACCAATCATTACCCCCTGACCTTTGCCCCCTGCCCTGAGTCCGGGTCATTGGGGTCAGGGTATCC
template1_class3_FOXA1_HNF1A_NR2F2_REST	GAGGAGTGTTTGCTTTGAGAGTTAGTTAATGATTAACCAATCATTACCCCCTGACCTTTGCCCCCTGCCCTGAGTGCGCTGTCCGTGGTGCTGAGTATCC
template1_class3_FOXA1_HNF1A_NR2F2_XBP1	GAGGAGTGTTTGCTTTGAGAGTTAGTTAATGATTAACCAATCATTACCCCCTGACCTTTGCCCCCTGCCCTGAGTGTGATGACGTGTCCCATGTGTATCC
template1_class3_FOXA1_HNF1A_ONECUT1_CEBPA	GAGGAGAATTGTTTGCTTTGGTTTCATTAAGTTAATGATTAACCAATTACTGAGTCAAAATCAATAATTTCATTACGTTGCACAATAAAAATGTGTATCC
template1_class3_FOXA1_HNF1A_ONECUT1_CTCF	GAGGAGAATGTTTGCTTTGAGTTTCATAGTTAATGATTAACCAAATTACTGACAAAATCAATAAGTTTCATTCGGCCACCAGGGGGCGCCATGTGTATCC
template1_class3_FOXA1_HNF1A_ONECUT1_NR2F2	GAGGAGATGTTTGCTTTGGAGTTTCAGTTAATGATTAACCAACATTACTCAAAATCAATAAAGTTTCACCCCCTGACCTTTGCCCCCTGCCTGTGTATCC
template1_class3_FOXA1_HNF1A_ONECUT1_PPARA	GAGGAGAATGTTTGCTTTGAGTTTCATAGTTAATGATTAACCAAATTACTGACAAAATCAATAAGTTTCATTCCGGGTCATTGGGGTCAGGTGTGTATCC
template1_class3_FOXA1_HNF1A_ONECUT1_REST	GAGGAGAATGTTTGCTTTGAGTTTCATAGTTAATGATTAACCAAATTACTGACAAAATCAATAAGTTTCATTGCGCTGTCCGTGGTGCTGATGTGTATCC
template1_class3_FOXA1_HNF1A_ONECUT1_XBP1	GAGGAGAATGTTTGCTTTGAGTTTCATAGTTAATGATTAACCAAATTACTGACAAAATCAATAAGTTTCATTGTGATGACGTGTCCCATAATGTGTATCC
template1_class3_FOXA1_HNF1A_PPARA_CEBPA	GAGGAGAATGTTTGCTTTGAGTTTCATAGTTAATGATTAACCAAATTACTGACCGGGTCATTGGGGTCAGGTACTGAGTGTTGCACAATAATGTGTATCC
template1_class3_FOXA1_HNF1A_PPARA_CTCF	GAGGAGTGTTTGCTTTGAGAGTTAGTTAATGATTAACCAATCATTACCGGGTCATTGGGGTCAGGATTACTCGGCCACCAGGGGGCGCCAATGTGTATCC
template1_class3_FOXA1_HNF1A_PPARA_NR2F2	GAGGAGTGTTTGCTTTGAGAGTTAGTTAATGATTAACCAATCATTACCGGGTCATTGGGGTCAGGATTACTCCCCCTGACCTTTGCCCCCTGCCGTATCC
template1_class3_FOXA1_HNF1A_PPARA_ONECUT1	GAGGAGAATGTTTGCTTTGAGTTTCATAGTTAATGATTAACCAAATTACTGACCGGGTCATTGGGGTCAGGTACTGAGTCAAAATCAATAATGTGTATCC
template1_class3_FOXA1_HNF1A_PPARA_REST	GAGGAGTGTTTGCTTTGAGAGTTAGTTAATGATTAACCAATCATTACCGGGTCATTGGGGTCAGGATTACTGCGCTGTCCGTGGTGCTGAATGTGTATCC
template1_class3_FOXA1_HNF1A_PPARA_XBP1	GAGGAGATGTTTGCTTTGGAGTTTCAGTTAATGATTAACCAACATTACTCCGGGTCATTGGGGTCAGGTTACTGAGTGATGACGTGTCCCATGTGTATCC
template1_class3_FOXA1_HNF1A_REST_CEBPA	GAGGAGAATGTTTGCTTTGAGTTTCATAGTTAATGATTAACCAAATTACTGAGCGCTGTCCGTGGTGCTGATACTGAGTGTTGCACAATAATGTGTATCC
template1_class3_FOXA1_HNF1A_REST_CTCF	GAGGAGTGTTTGCTTTGAGAGTTAGTTAATGATTAACCAATCATTAGCGCTGTCCGTGGTGCTGAATTACTCGGCCACCAGGGGGCGCCAATGTGTATCC
template1_class3_FOXA1_HNF1A_REST_NR2F2	GAGGAGTGTTTGCTTTGAGAGTTAGTTAATGATTAACCAATCATTAGCGCTGTCCGTGGTGCTGAATTACTCCCCCTGACCTTTGCCCCCTGCCGTATCC
template1_class3_FOXA1_HNF1A_REST_ONECUT1	GAGGAGAATGTTTGCTTTGAGTTTCATAGTTAATGATTAACCAAATTACTGAGCGCTGTCCGTGGTGCTGATACTGAGTCAAAATCAATAATGTGTATCC
template1_class3_FOXA1_HNF1A_REST_PPARA	GAGGAGTGTTTGCTTTGAGAGTTAGTTAATGATTAACCAATCATTAGCGCTGTCCGTGGTGCTGAATTACTCCGGGTCATTGGGGTCAGGATGTGTATCC
template1_class3_FOXA1_HNF1A_REST_XBP1	GAGGAGATGTTTGCTTTGGAGTTTCAGTTAATGATTAACCAACATTACTGCGCTGTCCGTGGTGCTGATTACTGAGTGATGACGTGTCCCATGTGTATCC
template1_class3_FOXA1_HNF1A_XBP1_CEBPA	GAGGAGAATGTTTGCTTTGAGTTTCATAGTTAATGATTAACCAAATTACTGAGTGATGACGTGTCCCATATTACTGAGTTGCACAATAAAATGTGTATCC
template1_class3_FOXA1_HNF1A_XBP1_CTCF	GAGGAGATGTTTGCTTTGGAGTTTCAGTTAATGATTAACCAACATTACTGTGATGACGTGTCCCATCATTACTCGGCCACCAGGGGGCGCCAGTGTATCC
template1_class3_FOXA1_HNF1A_XBP1_NR2F2	GAGGAGTGTTTGCTTTGAGAGTTAGTTAATGATTAACCAATCATTAGTGATGACGTGTCCCATTCATTACCCCCTGACCTTTGCCCCCTGCCGTGTATCC
template1_class3_FOXA1_HNF1A_XBP1_ONECUT1	GAGGAGAATGTTTGCTTTGAGTTTCATAGTTAATGATTAACCAAATTACTGAGTGATGACGTGTCCCATATTACTGACAAAATCAATAAAATGTGTATCC
template1_class3_FOXA1_HNF1A_XBP1_PPARA	GAGGAGATGTTTGCTTTGGAGTTTCAGTTAATGATTAACCAACATTACTGTGATGACGTGTCCCATCATTACTCCGGGTCATTGGGGTCAGGGTGTATCC
template1_class3_FOXA1_HNF1A_XBP1_REST	GAGGAGATGTTTGCTTTGGAGTTTCAGTTAATGATTAACCAACATTACTGTGATGACGTGTCCCATCATTACTGCGCTGTCCGTGGTGCTGAGTGTATCC
template1_class3_FOXA1_NR2F2_CEBPA_CTCF	GAGGAGATGTTTGCTTTGGAGTTTCCCCCCTGACCTTTGCCCCCTGCCTGAGTGTGTTGCACAATAGAGTTTCCGGCCACCAGGGGGCGCCAGTGTATCC
template1_class3_FOXA1_NR2F2_CEBPA_HNF1A	GAGGAGATGTTTGCTTTGGAGTTTCCCCCCTGACCTTTGCCCCCTGCCTGAGTGTGTTGCACAATAGAGTTTCAGTTAATGATTAACCAAATGTGTATCC
template1_class3_FOXA1_NR2F2_CEBPA_ONECUT1	GAGGAGAATGTTTGCTTTGAGTTTCATCCCCCTGACCTTTGCCCCCTGCCGAGTGTTGGTTGCACAATAAGTTTCATCAAAATCAATAAAATGTGTATCC
template1_class3_FOXA1_NR2F2_CEBPA_PPARA	GAGGAGATGTTTGCTTTGGAGTTTCCCCCCTGACCTTTGCCCCCTGCCTGAGTGTGTTGCACAATAGAGTTTCCCGGGTCATTGGGGTCAGGGTGTATCC
template1_class3_FOXA1_NR2F2_CEBPA_REST	GAGGAGATGTTTGCTTTGGAGTTTCCCCCCTGACCTTTGCCCCCTGCCTGAGTGTGTTGCACAATAGAGTTTCGCGCTGTCCGTGGTGCTGAGTGTATCC
template1_class3_FOXA1_NR2F2_CEBPA_XBP1	GAGGAGATGTTTGCTTTGGAGTTTCCCCCCTGACCTTTGCCCCCTGCCTGAGTGTGTTGCACAATAGAGTTTCGTGATGACGTGTCCCATATGTGTATCC
template1_class3_FOXA1_NR2F2_CTCF_CEBPA	GAGGAGATGTTTGCTTTGGAGTTTCCCCCCTGACCTTTGCCCCCTGCCTGAGTGTCGGCCACCAGGGGGCGCCATTACTGAGTTGCACAATAGTGTATCC
template1_class3_FOXA1_NR2F2_CTCF_HNF1A	GAGGAGTGTTTGCTTTGAGAGTTCCCCCTGACCTTTGCCCCCTGCCCTGAGTCGGCCACCAGGGGGCGCCAATTACTAGTTAATGATTAACCAAGTATCC
template1_class3_FOXA1_NR2F2_CTCF_ONECUT1	GAGGAGATGTTTGCTTTGGAGTTTCCCCCCTGACCTTTGCCCCCTGCCTGAGTGTCGGCCACCAGGGGGCGCCATTACTGACAAAATCAATAATGTATCC
template1_class3_FOXA1_NR2F2_CTCF_PPARA	GAGGATGTTTGCTTTGGAGAGCCCCCTGACCTTTGCCCCCTGCCACTGACGGCCACCAGGGGGCGCCACATTACCGGGTCATTGGGGTCAGGGTGTATCC
template1_class3_FOXA1_NR2F2_CTCF_REST	GAGGATGTTTGCTTTGGAGAGCCCCCTGACCTTTGCCCCCTGCCACTGACGGCCACCAGGGGGCGCCACATTAGCGCTGTCCGTGGTGCTGAGTGTATCC
template1_class3_FOXA1_NR2F2_CTCF_XBP1	GAGGAGTGTTTGCTTTGAGAGTTCCCCCTGACCTTTGCCCCCTGCCCTGAGTCGGCCACCAGGGGGCGCCAATTACTGTGATGACGTGTCCCATGTATCC
template1_class3_FOXA1_NR2F2_HNF1A_CEBPA	GAGGAGATGTTTGCTTTGGAGTTTCCCCCCTGACCTTTGCCCCCTGCCTGAGTGTAGTTAATGATTAACCAACATTACTGTTGCACAATAATGTGTATCC
template1_class3_FOXA1_NR2F2_HNF1A_CTCF	GAGGAGTGTTTGCTTTGAGAGTTCCCCCTGACCTTTGCCCCCTGCCCTGAGTAGTTAATGATTAACCAATCATTACGGCCACCAGGGGGCGCCAGTATCC
template1_class3_FOXA1_NR2F2_HNF1A_ONECUT1	GAGGAGATGTTTGCTTTGGAGTTTCCCCCCTGACCTTTGCCCCCTGCCTGAGTGTAGTTAATGATTAACCAACATTACTCAAAATCAATAATGTGTATCC
template1_class3_FOXA1_NR2F2_HNF1A_PPARA	GAGGAGTGTTTGCTTTGAGAGTTCCCCCTGACCTTTGCCCCCTGCCCTGAGTAGTTAATGATTAACCAATCATTACCGGGTCATTGGGGTCAGGGTATCC
template1_class3_FOXA1_NR2F2_HNF1A_REST	GAGGAGTGTTTGCTTTGAGAGTTCCCCCTGACCTTTGCCCCCTGCCCTGAGTAGTTAATGATTAACCAATCATTAGCGCTGTCCGTGGTGCTGAGTATCC
template1_class3_FOXA1_NR2F2_HNF1A_XBP1	GAGGAGTGTTTGCTTTGAGAGTTCCCCCTGACCTTTGCCCCCTGCCCTGAGTAGTTAATGATTAACCAATCATTAGTGATGACGTGTCCCATGTGTATCC
template1_class3_FOXA1_NR2F2_ONECUT1_CEBPA	GAGGAGAATGTTTGCTTTGAGTTTCATCCCCCTGACCTTTGCCCCCTGCCGAGTGTTGCAAAATCAATAAGTTTCATTGTTGCACAATAAATGTGTATCC
template1_class3_FOXA1_NR2F2_ONECUT1_CTCF	GAGGAGATGTTTGCTTTGGAGTTTCCCCCCTGACCTTTGCCCCCTGCCTGAGTGTCAAAATCAATAAAGTTTCACGGCCACCAGGGGGCGCCATGTATCC
template1_class3_FOXA1_NR2F2_ONECUT1_HNF1A	GAGGAGATGTTTGCTTTGGAGTTTCCCCCCTGACCTTTGCCCCCTGCCTGAGTGTCAAAATCAATAAAGTTTCAAGTTAATGATTAACCAATGTGTATCC
template1_class3_FOXA1_NR2F2_ONECUT1_PPARA	GAGGAGATGTTTGCTTTGGAGTTTCCCCCCTGACCTTTGCCCCCTGCCTGAGTGTCAAAATCAATAAAGTTTCACCGGGTCATTGGGGTCAGGTGTATCC
template1_class3_FOXA1_NR2F2_ONECUT1_REST	GAGGAGATGTTTGCTTTGGAGTTTCCCCCCTGACCTTTGCCCCCTGCCTGAGTGTCAAAATCAATAAAGTTTCAGCGCTGTCCGTGGTGCTGATGTATCC
template1_class3_FOXA1_NR2F2_ONECUT1_XBP1	GAGGAGATGTTTGCTTTGGAGTTTCCCCCCTGACCTTTGCCCCCTGCCTGAGTGTCAAAATCAATAAAGTTTCAGTGATGACGTGTCCCATTGTGTATCC
template1_class3_FOXA1_NR2F2_PPARA_CEBPA	GAGGAGATGTTTGCTTTGGAGTTTCCCCCCTGACCTTTGCCCCCTGCCTGAGTGTCCGGGTCATTGGGGTCAGGTTACTGAGTTGCACAATAGTGTATCC
template1_class3_FOXA1_NR2F2_PPARA_CTCF	GAGGATGTTTGCTTTGGAGAGCCCCCTGACCTTTGCCCCCTGCCACTGACCGGGTCATTGGGGTCAGGCATTACGGCCACCAGGGGGCGCCAGTGTATCC
template1_class3_FOXA1_NR2F2_PPARA_HNF1A	GAGGAGTGTTTGCTTTGAGAGTTCCCCCTGACCTTTGCCCCCTGCCCTGAGTCCGGGTCATTGGGGTCAGGATTACTAGTTAATGATTAACCAAGTATCC
template1_class3_FOXA1_NR2F2_PPARA_ONECUT1	GAGGAGATGTTTGCTTTGGAGTTTCCCCCCTGACCTTTGCCCCCTGCCTGAGTGTCCGGGTCATTGGGGTCAGGTTACTGACAAAATCAATAATGTATCC
template1_class3_FOXA1_NR2F2_PPARA_REST	GAGGATGTTTGCTTTGGAGAGCCCCCTGACCTTTGCCCCCTGCCACTGACCGGGTCATTGGGGTCAGGCATTAGCGCTGTCCGTGGTGCTGAGTGTATCC
template1_class3_FOXA1_NR2F2_PPARA_XBP1	GAGGAGTGTTTGCTTTGAGAGTTCCCCCTGACCTTTGCCCCCTGCCCTGAGTCCGGGTCATTGGGGTCAGGATTACTGTGATGACGTGTCCCATGTATCC
template1_class3_FOXA1_NR2F2_REST_CEBPA	GAGGAGATGTTTGCTTTGGAGTTTCCCCCCTGACCTTTGCCCCCTGCCTGAGTGTGCGCTGTCCGTGGTGCTGATTACTGAGTTGCACAATAGTGTATCC
template1_class3_FOXA1_NR2F2_REST_CTCF	GAGGATGTTTGCTTTGGAGAGCCCCCTGACCTTTGCCCCCTGCCACTGAGCGCTGTCCGTGGTGCTGACATTACGGCCACCAGGGGGCGCCAGTGTATCC
template1_class3_FOXA1_NR2F2_REST_HNF1A	GAGGAGTGTTTGCTTTGAGAGTTCCCCCTGACCTTTGCCCCCTGCCCTGAGTGCGCTGTCCGTGGTGCTGAATTACTAGTTAATGATTAACCAAGTATCC
template1_class3_FOXA1_NR2F2_REST_ONECUT1	GAGGAGATGTTTGCTTTGGAGTTTCCCCCCTGACCTTTGCCCCCTGCCTGAGTGTGCGCTGTCCGTGGTGCTGATTACTGACAAAATCAATAATGTATCC
template1_class3_FOXA1_NR2F2_REST_PPARA	GAGGATGTTTGCTTTGGAGAGCCCCCTGACCTTTGCCCCCTGCCACTGAGCGCTGTCCGTGGTGCTGACATTACCGGGTCATTGGGGTCAGGGTGTATCC
template1_class3_FOXA1_NR2F2_REST_XBP1	GAGGAGTGTTTGCTTTGAGAGTTCCCCCTGACCTTTGCCCCCTGCCCTGAGTGCGCTGTCCGTGGTGCTGAATTACTGTGATGACGTGTCCCATGTATCC
template1_class3_FOXA1_NR2F2_XBP1_CEBPA	GAGGAGATGTTTGCTTTGGAGTTTCCCCCCTGACCTTTGCCCCCTGCCTGAGTGTGTGATGACGTGTCCCATCATTACTGTTGCACAATAATGTGTATCC
template1_class3_FOXA1_NR2F2_XBP1_CTCF	GAGGAGTGTTTGCTTTGAGAGTTCCCCCTGACCTTTGCCCCCTGCCCTGAGTGTGATGACGTGTCCCATTCATTACGGCCACCAGGGGGCGCCAGTATCC
template1_class3_FOXA1_NR2F2_XBP1_HNF1A	GAGGAGTGTTTGCTTTGAGAGTTCCCCCTGACCTTTGCCCCCTGCCCTGAGTGTGATGACGTGTCCCATTCATTAAGTTAATGATTAACCAAGTGTATCC
template1_class3_FOXA1_NR2F2_XBP1_ONECUT1	GAGGAGATGTTTGCTTTGGAGTTTCCCCCCTGACCTTTGCCCCCTGCCTGAGTGTGTGATGACGTGTCCCATCATTACTCAAAATCAATAATGTGTATCC
template1_class3_FOXA1_NR2F2_XBP1_PPARA	GAGGAGTGTTTGCTTTGAGAGTTCCCCCTGACCTTTGCCCCCTGCCCTGAGTGTGATGACGTGTCCCATTCATTACCGGGTCATTGGGGTCAGGGTATCC
template1_class3_FOXA1_NR2F2_XBP1_REST	GAGGAGTGTTTGCTTTGAGAGTTCCCCCTGACCTTTGCCCCCTGCCCTGAGTGTGATGACGTGTCCCATTCATTAGCGCTGTCCGTGGTGCTGAGTATCC
template1_class3_FOXA1_ONECUT1_CEBPA_CTCF	GAGGAGAATTGTTTGCTTTGGTTTCATTACAAAATCAATAATTTCATTACGTTGCACAATAGTTTCATTACGGCCACCAGGGGGCGCCAAATGTGTATCC
template1_class3_FOXA1_ONECUT1_CEBPA_HNF1A	GAGGAGAATTGTTTGCTTTGGTTTCATTACAAAATCAATAATTTCATTACGTTGCACAATAGTTTCATTAAGTTAATGATTAACCAAAAAATGTGTATCC
template1_class3_FOXA1_ONECUT1_CEBPA_NR2F2	GAGGAGAATGTTTGCTTTGAGTTTCATCAAAATCAATAAGTTTCATTGTTGCACAATAAGTTTCATCCCCCTGACCTTTGCCCCCTGCCAATGTGTATCC
template1_class3_FOXA1_ONECUT1_CEBPA_PPARA	GAGGAGAATTGTTTGCTTTGGTTTCATTACAAAATCAATAATTTCATTACGTTGCACAATAGTTTCATTACCGGGTCATTGGGGTCAGGAATGTGTATCC
template1_class3_FOXA1_ONECUT1_CEBPA_REST	GAGGAGAATTGTTTGCTTTGGTTTCATTACAAAATCAATAATTTCATTACGTTGCACAATAGTTTCATTAGCGCTGTCCGTGGTGCTGAAATGTGTATCC
template1_class3_FOXA1_ONECUT1_CEBPA_XBP1	GAGGAGAATTGTTTGCTTTGGTTTCATTACAAAATCAATAATTTCATTACGTTGCACAATAGTTTCATTAGTGATGACGTGTCCCATAAAATGTGTATCC
template1_class3_FOXA1_ONECUT1_CTCF_CEBPA	GAGGAGAATTGTTTGCTTTGGTTTCATTACAAAATCAATAATTTCATTACCGGCCACCAGGGGGCGCCAACTGAGTGTGTTGCACAATAAATGTGTATCC
template1_class3_FOXA1_ONECUT1_CTCF_HNF1A	GAGGAGAATGTTTGCTTTGAGTTTCATCAAAATCAATAAGTTTCATTCGGCCACCAGGGGGCGCCATACTGAGTAGTTAATGATTAACCAATGTGTATCC
template1_class3_FOXA1_ONECUT1_CTCF_NR2F2	GAGGAGATGTTTGCTTTGGAGTTTCCAAAATCAATAAAGTTTCACGGCCACCAGGGGGCGCCATTACTGACCCCCTGACCTTTGCCCCCTGCCTGTATCC
template1_class3_FOXA1_ONECUT1_CTCF_PPARA	GAGGAGATGTTTGCTTTGGAGTTTCCAAAATCAATAAAGTTTCACGGCCACCAGGGGGCGCCATTACTGACCGGGTCATTGGGGTCAGGAATGTGTATCC
template1_class3_FOXA1_ONECUT1_CTCF_REST	GAGGAGATGTTTGCTTTGGAGTTTCCAAAATCAATAAAGTTTCACGGCCACCAGGGGGCGCCATTACTGAGCGCTGTCCGTGGTGCTGAAATGTGTATCC
template1_class3_FOXA1_ONECUT1_CTCF_XBP1	GAGGAGAATGTTTGCTTTGAGTTTCATCAAAATCAATAAGTTTCATTCGGCCACCAGGGGGCGCCATACTGAGTGTGATGACGTGTCCCATTGTGTATCC
template1_class3_FOXA1_ONECUT1_HNF1A_CEBPA	GAGGAGAATTGTTTGCTTTGGTTTCATTACAAAATCAATAATTTCATTACAGTTAATGATTAACCAATTACTGAGTGTTGCACAATAAAAATGTGTATCC
template1_class3_FOXA1_ONECUT1_HNF1A_CTCF	GAGGAGAATGTTTGCTTTGAGTTTCATCAAAATCAATAAGTTTCATTAGTTAATGATTAACCAAATTACTGACGGCCACCAGGGGGCGCCATGTGTATCC
template1_class3_FOXA1_ONECUT1_HNF1A_NR2F2	GAGGAGATGTTTGCTTTGGAGTTTCCAAAATCAATAAAGTTTCAAGTTAATGATTAACCAACATTACTCCCCCTGACCTTTGCCCCCTGCCTGTGTATCC
template1_class3_FOXA1_ONECUT1_HNF1A_PPARA	GAGGAGAATGTTTGCTTTGAGTTTCATCAAAATCAATAAGTTTCATTAGTTAATGATTAACCAAATTACTGACCGGGTCATTGGGGTCAGGTGTGTATCC
template1_class3_FOXA1_ONECUT1_HNF1A_REST	GAGGAGAATGTTTGCTTTGAGTTTCATCAAAATCAATAAGTTTCATTAGTTAATGATTAACCAAATTACTGAGCGCTGTCCGTGGTGCTGATGTGTATCC
template1_class3_FOXA1_ONECUT1_HNF1A_XBP1	GAGGAGAATGTTTGCTTTGAGTTTCATCAAAATCAATAAGTTTCATTAGTTAATGATTAACCAAATTACTGAGTGATGACGTGTCCCATAATGTGTATCC
template1_class3_FOXA1_ONECUT1_NR2F2_CEBPA	GAGGAGAATGTTTGCTTTGAGTTTCATCAAAATCAATAAGTTTCATTCCCCCTGACCTTTGCCCCCTGCCGAGTGTTGGTTGCACAATAAATGTGTATCC
template1_class3_FOXA1_ONECUT1_NR2F2_CTCF	GAGGAGATGTTTGCTTTGGAGTTTCCAAAATCAATAAAGTTTCACCCCCTGACCTTTGCCCCCTGCCTGAGTGTCGGCCACCAGGGGGCGCCATGTATCC
template1_class3_FOXA1_ONECUT1_NR2F2_HNF1A	GAGGAGATGTTTGCTTTGGAGTTTCCAAAATCAATAAAGTTTCACCCCCTGACCTTTGCCCCCTGCCTGAGTGTAGTTAATGATTAACCAATGTGTATCC
template1_class3_FOXA1_ONECUT1_NR2F2_PPARA	GAGGAGATGTTTGCTTTGGAGTTTCCAAAATCAATAAAGTTTCACCCCCTGACCTTTGCCCCCTGCCTGAGTGTCCGGGTCATTGGGGTCAGGTGTATCC
template1_class3_FOXA1_ONECUT1_NR2F2_REST	GAGGAGATGTTTGCTTTGGAGTTTCCAAAATCAATAAAGTTTCACCCCCTGACCTTTGCCCCCTGCCTGAGTGTGCGCTGTCCGTGGTGCTGATGTATCC
template1_class3_FOXA1_ONECUT1_NR2F2_XBP1	GAGGAGATGTTTGCTTTGGAGTTTCCAAAATCAATAAAGTTTCACCCCCTGACCTTTGCCCCCTGCCTGAGTGTGTGATGACGTGTCCCATTGTGTATCC
template1_class3_FOXA1_ONECUT1_PPARA_CEBPA	GAGGAGAATTGTTTGCTTTGGTTTCATTACAAAATCAATAATTTCATTACCCGGGTCATTGGGGTCAGGACTGAGTGTGTTGCACAATAAATGTGTATCC
template1_class3_FOXA1_ONECUT1_PPARA_CTCF	GAGGAGATGTTTGCTTTGGAGTTTCCAAAATCAATAAAGTTTCACCGGGTCATTGGGGTCAGGTTACTGACGGCCACCAGGGGGCGCCAAATGTGTATCC
template1_class3_FOXA1_ONECUT1_PPARA_HNF1A	GAGGAGAATGTTTGCTTTGAGTTTCATCAAAATCAATAAGTTTCATTCCGGGTCATTGGGGTCAGGTACTGAGTAGTTAATGATTAACCAATGTGTATCC
template1_class3_FOXA1_ONECUT1_PPARA_NR2F2	GAGGAGATGTTTGCTTTGGAGTTTCCAAAATCAATAAAGTTTCACCGGGTCATTGGGGTCAGGTTACTGACCCCCTGACCTTTGCCCCCTGCCTGTATCC
template1_class3_FOXA1_ONECUT1_PPARA_REST	GAGGAGATGTTTGCTTTGGAGTTTCCAAAATCAATAAAGTTTCACCGGGTCATTGGGGTCAGGTTACTGAGCGCTGTCCGTGGTGCTGAAATGTGTATCC
template1_class3_FOXA1_ONECUT1_PPARA_XBP1	GAGGAGAATGTTTGCTTTGAGTTTCATCAAAATCAATAAGTTTCATTCCGGGTCATTGGGGTCAGGTACTGAGTGTGATGACGTGTCCCATTGTGTATCC
template1_class3_FOXA1_ONECUT1_REST_CEBPA	GAGGAGAATTGTTTGCTTTGGTTTCATTACAAAATCAATAATTTCATTACGCGCTGTCCGTGGTGCTGAACTGAGTGTGTTGCACAATAAATGTGTATCC
template1_class3_FOXA1_ONECUT1_REST_CTCF	GAGGAGATGTTTGCTTTGGAGTTTCCAAAATCAATAAAGTTTCAGCGCTGTCCGTGGTGCTGATTACTGACGGCCACCAGGGGGCGCCAAATGTGTATCC
template1_class3_FOXA1_ONECUT1_REST_HNF1A	GAGGAGAATGTTTGCTTTGAGTTTCATCAAAATCAATAAGTTTCATTGCGCTGTCCGTGGTGCTGATACTGAGTAGTTAATGATTAACCAATGTGTATCC
template1_class3_FOXA1_ONECUT1_REST_NR2F2	GAGGAGATGTTTGCTTTGGAGTTTCCAAAATCAATAAAGTTTCAGCGCTGTCCGTGGTGCTGATTACTGACCCCCTGACCTTTGCCCCCTGCCTGTATCC
template1_class3_FOXA1_ONECUT1_REST_PPARA	GAGGAGATGTTTGCTTTGGAGTTTCCAAAATCAATAAAGTTTCAGCGCTGTCCGTGGTGCTGATTACTGACCGGGTCATTGGGGTCAGGAATGTGTATCC
template1_class3_FOXA1_ONECUT1_REST_XBP1	GAGGAGAATGTTTGCTTTGAGTTTCATCAAAATCAATAAGTTTCATTGCGCTGTCCGTGGTGCTGATACTGAGTGTGATGACGTGTCCCATTGTGTATCC
template1_class3_FOXA1_ONECUT1_XBP1_CEBPA	GAGGAGAATTGTTTGCTTTGGTTTCATTACAAAATCAATAATTTCATTACGTGATGACGTGTCCCATTTACTGAGTGTTGCACAATAAAAATGTGTATCC
template1_class3_FOXA1_ONECUT1_XBP1_CTCF	GAGGAGAATGTTTGCTTTGAGTTTCATCAAAATCAATAAGTTTCATTGTGATGACGTGTCCCATATTACTGACGGCCACCAGGGGGCGCCATGTGTATCC
template1_class3_FOXA1_ONECUT1_XBP1_HNF1A	GAGGAGAATGTTTGCTTTGAGTTTCATCAAAATCAATAAGTTTCATTGTGATGACGTGTCCCATATTACTGAAGTTAATGATTAACCAAAATGTGTATCC
template1_class3_FOXA1_ONECUT1_XBP1_NR2F2	GAGGAGATGTTTGCTTTGGAGTTTCCAAAATCAATAAAGTTTCAGTGATGACGTGTCCCATCATTACTCCCCCTGACCTTTGCCCCCTGCCTGTGTATCC
template1_class3_FOXA1_ONECUT1_XBP1_PPARA	GAGGAGAATGTTTGCTTTGAGTTTCATCAAAATCAATAAGTTTCATTGTGATGACGTGTCCCATATTACTGACCGGGTCATTGGGGTCAGGTGTGTATCC
template1_class3_FOXA1_ONECUT1_XBP1_REST	GAGGAGAATGTTTGCTTTGAGTTTCATCAAAATCAATAAGTTTCATTGTGATGACGTGTCCCATATTACTGAGCGCTGTCCGTGGTGCTGATGTGTATCC
template1_class3_FOXA1_PPARA_CEBPA_CTCF	GAGGAGAATGTTTGCTTTGAGTTTCATCCGGGTCATTGGGGTCAGGTACTGAGTGTTGCACAATAAGTTTCATCGGCCACCAGGGGGCGCCAGTGTATCC
template1_class3_FOXA1_PPARA_CEBPA_HNF1A	GAGGAGAATGTTTGCTTTGAGTTTCATCCGGGTCATTGGGGTCAGGTACTGAGTGTTGCACAATAAGTTTCATAGTTAATGATTAACCAAATGTGTATCC
template1_class3_FOXA1_PPARA_CEBPA_NR2F2	GAGGAGATGTTTGCTTTGGAGTTTCCCGGGTCATTGGGGTCAGGTTACTGAGTTGCACAATAGAGTTTCCCCCCTGACCTTTGCCCCCTGCCGTGTATCC
template1_class3_FOXA1_PPARA_CEBPA_ONECUT1	GAGGAGAATTGTTTGCTTTGGTTTCATTACCGGGTCATTGGGGTCAGGACTGAGTGTGTTGCACAATAGTTTCATTACAAAATCAATAAAATGTGTATCC
template1_class3_FOXA1_PPARA_CEBPA_REST	GAGGAGAATGTTTGCTTTGAGTTTCATCCGGGTCATTGGGGTCAGGTACTGAGTGTTGCACAATAAGTTTCATGCGCTGTCCGTGGTGCTGAGTGTATCC
template1_class3_FOXA1_PPARA_CEBPA_XBP1	GAGGAGAATGTTTGCTTTGAGTTTCATCCGGGTCATTGGGGTCAGGTACTGAGTGTTGCACAATAAGTTTCATGTGATGACGTGTCCCATATGTGTATCC
template1_class3_FOXA1_PPARA_CTCF_CEBPA	GAGGAGAATGTTTGCTTTGAGTTTCATCCGGGTCATTGGGGTCAGGTACTGAGTCGGCCACCAGGGGGCGCCATACTGAGTGTTGCACAATAGTGTATCC
template1_class3_FOXA1_PPARA_CTCF_HNF1A	GAGGAGTGTTTGCTTTGAGAGTTCCGGGTCATTGGGGTCAGGATTACTCGGCCACCAGGGGGCGCCAATTACTAGTTAATGATTAACCAAATGTGTATCC
template1_class3_FOXA1_PPARA_CTCF_NR2F2	GAGGATGTTTGCTTTGGAGAGCCGGGTCATTGGGGTCAGGCATTACGGCCACCAGGGGGCGCCACATTACCCCCTGACCTTTGCCCCCTGCCGTGTATCC
template1_class3_FOXA1_PPARA_CTCF_ONECUT1	GAGGAGATGTTTGCTTTGGAGTTTCCCGGGTCATTGGGGTCAGGTTACTGACGGCCACCAGGGGGCGCCATTACTGACAAAATCAATAAAATGTGTATCC
template1_class3_FOXA1_PPARA_CTCF_REST	GAGGAGTGTTTGCTTTGAGAGTTCCGGGTCATTGGGGTCAGGATTACTCGGCCACCAGGGGGCGCCAATTACTGCGCTGTCCGTGGTGCTGAGTGTATCC
template1_class3_FOXA1_PPARA_CTCF_XBP1	GAGGAGTGTTTGCTTTGAGAGTTCCGGGTCATTGGGGTCAGGATTACTCGGCCACCAGGGGGCGCCAATTACTGTGATGACGTGTCCCATATGTGTATCC
template1_class3_FOXA1_PPARA_HNF1A_CEBPA	GAGGAGAATGTTTGCTTTGAGTTTCATCCGGGTCATTGGGGTCAGGTACTGAGTAGTTAATGATTAACCAAATTACTGAGTTGCACAATAATGTGTATCC
template1_class3_FOXA1_PPARA_HNF1A_CTCF	GAGGAGTGTTTGCTTTGAGAGTTCCGGGTCATTGGGGTCAGGATTACTAGTTAATGATTAACCAATCATTACGGCCACCAGGGGGCGCCAATGTGTATCC
template1_class3_FOXA1_PPARA_HNF1A_NR2F2	GAGGAGTGTTTGCTTTGAGAGTTCCGGGTCATTGGGGTCAGGATTACTAGTTAATGATTAACCAATCATTACCCCCTGACCTTTGCCCCCTGCCGTATCC
template1_class3_FOXA1_PPARA_HNF1A_ONECUT1	GAGGAGAATGTTTGCTTTGAGTTTCATCCGGGTCATTGGGGTCAGGTACTGAGTAGTTAATGATTAACCAAATTACTGACAAAATCAATAATGTGTATCC
template1_class3_FOXA1_PPARA_HNF1A_REST	GAGGAGTGTTTGCTTTGAGAGTTCCGGGTCATTGGGGTCAGGATTACTAGTTAATGATTAACCAATCATTAGCGCTGTCCGTGGTGCTGAATGTGTATCC
template1_class3_FOXA1_PPARA_HNF1A_XBP1	GAGGAGATGTTTGCTTTGGAGTTTCCCGGGTCATTGGGGTCAGGTTACTGAAGTTAATGATTAACCAACATTACTGTGATGACGTGTCCCATGTGTATCC
template1_class3_FOXA1_PPARA_NR2F2_CEBPA	GAGGAGATGTTTGCTTTGGAGTTTCCCGGGTCATTGGGGTCAGGTTACTGACCCCCTGACCTTTGCCCCCTGCCTGAGTGTGTTGCACAATAGTGTATCC
template1_class3_FOXA1_PPARA_NR2F2_CTCF	GAGGATGTTTGCTTTGGAGAGCCGGGTCATTGGGGTCAGGCATTACCCCCTGACCTTTGCCCCCTGCCACTGACGGCCACCAGGGGGCGCCAGTGTATCC
template1_class3_FOXA1_PPARA_NR2F2_HNF1A	GAGGAGTGTTTGCTTTGAGAGTTCCGGGTCATTGGGGTCAGGATTACTCCCCCTGACCTTTGCCCCCTGCCCTGAGTAGTTAATGATTAACCAAGTATCC
template1_class3_FOXA1_PPARA_NR2F2_ONECUT1	GAGGAGATGTTTGCTTTGGAGTTTCCCGGGTCATTGGGGTCAGGTTACTGACCCCCTGACCTTTGCCCCCTGCCTGAGTGTCAAAATCAATAATGTATCC
template1_class3_FOXA1_PPARA_NR2F2_REST	GAGGATGTTTGCTTTGGAGAGCCGGGTCATTGGGGTCAGGCATTACCCCCTGACCTTTGCCCCCTGCCACTGAGCGCTGTCCGTGGTGCTGAGTGTATCC
template1_class3_FOXA1_PPARA_NR2F2_XBP1	GAGGAGTGTTTGCTTTGAGAGTTCCGGGTCATTGGGGTCAGGATTACTCCCCCTGACCTTTGCCCCCTGCCCTGAGTGTGATGACGTGTCCCATGTATCC
template1_class3_FOXA1_PPARA_ONECUT1_CEBPA	GAGGAGAATTGTTTGCTTTGGTTTCATTACCGGGTCATTGGGGTCAGGACTGAGTGTCAAAATCAATAATTTCATTACGTTGCACAATAAATGTGTATCC
template1_class3_FOXA1_PPARA_ONECUT1_CTCF	GAGGAGATGTTTGCTTTGGAGTTTCCCGGGTCATTGGGGTCAGGTTACTGACAAAATCAATAAAGTTTCACGGCCACCAGGGGGCGCCAAATGTGTATCC
template1_class3_FOXA1_PPARA_ONECUT1_HNF1A	GAGGAGAATGTTTGCTTTGAGTTTCATCCGGGTCATTGGGGTCAGGTACTGAGTCAAAATCAATAAGTTTCATTAGTTAATGATTAACCAATGTGTATCC
template1_class3_FOXA1_PPARA_ONECUT1_NR2F2	GAGGAGATGTTTGCTTTGGAGTTTCCCGGGTCATTGGGGTCAGGTTACTGACAAAATCAATAAAGTTTCACCCCCTGACCTTTGCCCCCTGCCTGTATCC
template1_class3_FOXA1_PPARA_ONECUT1_REST	GAGGAGATGTTTGCTTTGGAGTTTCCCGGGTCATTGGGGTCAGGTTACTGACAAAATCAATAAAGTTTCAGCGCTGTCCGTGGTGCTGAAATGTGTATCC
template1_class3_FOXA1_PPARA_ONECUT1_XBP1	GAGGAGAATGTTTGCTTTGAGTTTCATCCGGGTCATTGGGGTCAGGTACTGAGTCAAAATCAATAAGTTTCATTGTGATGACGTGTCCCATTGTGTATCC
template1_class3_FOXA1_PPARA_REST_CEBPA	GAGGAGAATGTTTGCTTTGAGTTTCATCCGGGTCATTGGGGTCAGGTACTGAGTGCGCTGTCCGTGGTGCTGATACTGAGTGTTGCACAATAGTGTATCC
template1_class3_FOXA1_PPARA_REST_CTCF	GAGGAGTGTTTGCTTTGAGAGTTCCGGGTCATTGGGGTCAGGATTACTGCGCTGTCCGTGGTGCTGAATTACTCGGCCACCAGGGGGCGCCAGTGTATCC
template1_class3_FOXA1_PPARA_REST_HNF1A	GAGGAGTGTTTGCTTTGAGAGTTCCGGGTCATTGGGGTCAGGATTACTGCGCTGTCCGTGGTGCTGAATTACTAGTTAATGATTAACCAAATGTGTATCC
template1_class3_FOXA1_PPARA_REST_NR2F2	GAGGATGTTTGCTTTGGAGAGCCGGGTCATTGGGGTCAGGCATTAGCGCTGTCCGTGGTGCTGACATTACCCCCTGACCTTTGCCCCCTGCCGTGTATCC
template1_class3_FOXA1_PPARA_REST_ONECUT1	GAGGAGATGTTTGCTTTGGAGTTTCCCGGGTCATTGGGGTCAGGTTACTGAGCGCTGTCCGTGGTGCTGATTACTGACAAAATCAATAAAATGTGTATCC
template1_class3_FOXA1_PPARA_REST_XBP1	GAGGAGTGTTTGCTTTGAGAGTTCCGGGTCATTGGGGTCAGGATTACTGCGCTGTCCGTGGTGCTGAATTACTGTGATGACGTGTCCCATATGTGTATCC
template1_class3_FOXA1_PPARA_XBP1_CEBPA	GAGGAGAATGTTTGCTTTGAGTTTCATCCGGGTCATTGGGGTCAGGTACTGAGTGTGATGACGTGTCCCATATTACTGAGTTGCACAATAATGTGTATCC
template1_class3_FOXA1_PPARA_XBP1_CTCF	GAGGAGTGTTTGCTTTGAGAGTTCCGGGTCATTGGGGTCAGGATTACTGTGATGACGTGTCCCATTCATTACGGCCACCAGGGGGCGCCAATGTGTATCC
template1_class3_FOXA1_PPARA_XBP1_HNF1A	GAGGAGATGTTTGCTTTGGAGTTTCCCGGGTCATTGGGGTCAGGTTACTGAGTGATGACGTGTCCCATCATTACTAGTTAATGATTAACCAAGTGTATCC
template1_class3_FOXA1_PPARA_XBP1_NR2F2	GAGGAGTGTTTGCTTTGAGAGTTCCGGGTCATTGGGGTCAGGATTACTGTGATGACGTGTCCCATTCATTACCCCCTGACCTTTGCCCCCTGCCGTATCC
template1_class3_FOXA1_PPARA_XBP1_ONECUT1	GAGGAGAATGTTTGCTTTGAGTTTCATCCGGGTCATTGGGGTCAGGTACTGAGTGTGATGACGTGTCCCATATTACTGACAAAATCAATAATGTGTATCC
template1_class3_FOXA1_PPARA_XBP1_REST	GAGGAGTGTTTGCTTTGAGAGTTCCGGGTCATTGGGGTCAGGATTACTGTGATGACGTGTCCCATTCATTAGCGCTGTCCGTGGTGCTGAATGTGTATCC
template1_class3_FOXA1_REST_CEBPA_CTCF	GAGGAGAATGTTTGCTTTGAGTTTCATGCGCTGTCCGTGGTGCTGATACTGAGTGTTGCACAATAAGTTTCATCGGCCACCAGGGGGCGCCAGTGTATCC
template1_class3_FOXA1_REST_CEBPA_HNF1A	GAGGAGAATGTTTGCTTTGAGTTTCATGCGCTGTCCGTGGTGCTGATACTGAGTGTTGCACAATAAGTTTCATAGTTAATGATTAACCAAATGTGTATCC
template1_class3_FOXA1_REST_CEBPA_NR2F2	GAGGAGATGTTTGCTTTGGAGTTTCGCGCTGTCCGTGGTGCTGATTACTGAGTTGCACAATAGAGTTTCCCCCCTGACCTTTGCCCCCTGCCGTGTATCC
template1_class3_FOXA1_REST_CEBPA_ONECUT1	GAGGAGAATTGTTTGCTTTGGTTTCATTAGCGCTGTCCGTGGTGCTGAACTGAGTGTGTTGCACAATAGTTTCATTACAAAATCAATAAAATGTGTATCC
template1_class3_FOXA1_REST_CEBPA_PPARA	GAGGAGAATGTTTGCTTTGAGTTTCATGCGCTGTCCGTGGTGCTGATACTGAGTGTTGCACAATAAGTTTCATCCGGGTCATTGGGGTCAGGGTGTATCC
template1_class3_FOXA1_REST_CEBPA_XBP1	GAGGAGAATGTTTGCTTTGAGTTTCATGCGCTGTCCGTGGTGCTGATACTGAGTGTTGCACAATAAGTTTCATGTGATGACGTGTCCCATATGTGTATCC
template1_class3_FOXA1_REST_CTCF_CEBPA	GAGGAGAATGTTTGCTTTGAGTTTCATGCGCTGTCCGTGGTGCTGATACTGAGTCGGCCACCAGGGGGCGCCATACTGAGTGTTGCACAATAGTGTATCC
template1_class3_FOXA1_REST_CTCF_HNF1A	GAGGAGTGTTTGCTTTGAGAGTTGCGCTGTCCGTGGTGCTGAATTACTCGGCCACCAGGGGGCGCCAATTACTAGTTAATGATTAACCAAATGTGTATCC
template1_class3_FOXA1_REST_CTCF_NR2F2	GAGGATGTTTGCTTTGGAGAGGCGCTGTCCGTGGTGCTGACATTACGGCCACCAGGGGGCGCCACATTACCCCCTGACCTTTGCCCCCTGCCGTGTATCC
template1_class3_FOXA1_REST_CTCF_ONECUT1	GAGGAGATGTTTGCTTTGGAGTTTCGCGCTGTCCGTGGTGCTGATTACTGACGGCCACCAGGGGGCGCCATTACTGACAAAATCAATAAAATGTGTATCC
template1_class3_FOXA1_REST_CTCF_PPARA	GAGGAGTGTTTGCTTTGAGAGTTGCGCTGTCCGTGGTGCTGAATTACTCGGCCACCAGGGGGCGCCAATTACTCCGGGTCATTGGGGTCAGGGTGTATCC
template1_class3_FOXA1_REST_CTCF_XBP1	GAGGAGTGTTTGCTTTGAGAGTTGCGCTGTCCGTGGTGCTGAATTACTCGGCCACCAGGGGGCGCCAATTACTGTGATGACGTGTCCCATATGTGTATCC
template1_class3_FOXA1_REST_HNF1A_CEBPA	GAGGAGAATGTTTGCTTTGAGTTTCATGCGCTGTCCGTGGTGCTGATACTGAGTAGTTAATGATTAACCAAATTACTGAGTTGCACAATAATGTGTATCC
template1_class3_FOXA1_REST_HNF1A_CTCF	GAGGAGTGTTTGCTTTGAGAGTTGCGCTGTCCGTGGTGCTGAATTACTAGTTAATGATTAACCAATCATTACGGCCACCAGGGGGCGCCAATGTGTATCC
template1_class3_FOXA1_REST_HNF1A_NR2F2	GAGGAGTGTTTGCTTTGAGAGTTGCGCTGTCCGTGGTGCTGAATTACTAGTTAATGATTAACCAATCATTACCCCCTGACCTTTGCCCCCTGCCGTATCC
template1_class3_FOXA1_REST_HNF1A_ONECUT1	GAGGAGAATGTTTGCTTTGAGTTTCATGCGCTGTCCGTGGTGCTGATACTGAGTAGTTAATGATTAACCAAATTACTGACAAAATCAATAATGTGTATCC
template1_class3_FOXA1_REST_HNF1A_PPARA	GAGGAGTGTTTGCTTTGAGAGTTGCGCTGTCCGTGGTGCTGAATTACTAGTTAATGATTAACCAATCATTACCGGGTCATTGGGGTCAGGATGTGTATCC
template1_class3_FOXA1_REST_HNF1A_XBP1	GAGGAGATGTTTGCTTTGGAGTTTCGCGCTGTCCGTGGTGCTGATTACTGAAGTTAATGATTAACCAACATTACTGTGATGACGTGTCCCATGTGTATCC
template1_class3_FOXA1_REST_NR2F2_CEBPA	GAGGAGATGTTTGCTTTGGAGTTTCGCGCTGTCCGTGGTGCTGATTACTGACCCCCTGACCTTTGCCCCCTGCCTGAGTGTGTTGCACAATAGTGTATCC
template1_class3_FOXA1_REST_NR2F2_CTCF	GAGGATGTTTGCTTTGGAGAGGCGCTGTCCGTGGTGCTGACATTACCCCCTGACCTTTGCCCCCTGCCACTGACGGCCACCAGGGGGCGCCAGTGTATCC
template1_class3_FOXA1_REST_NR2F2_HNF1A	GAGGAGTGTTTGCTTTGAGAGTTGCGCTGTCCGTGGTGCTGAATTACTCCCCCTGACCTTTGCCCCCTGCCCTGAGTAGTTAATGATTAACCAAGTATCC
template1_class3_FOXA1_REST_NR2F2_ONECUT1	GAGGAGATGTTTGCTTTGGAGTTTCGCGCTGTCCGTGGTGCTGATTACTGACCCCCTGACCTTTGCCCCCTGCCTGAGTGTCAAAATCAATAATGTATCC
template1_class3_FOXA1_REST_NR2F2_PPARA	GAGGATGTTTGCTTTGGAGAGGCGCTGTCCGTGGTGCTGACATTACCCCCTGACCTTTGCCCCCTGCCACTGACCGGGTCATTGGGGTCAGGGTGTATCC
template1_class3_FOXA1_REST_NR2F2_XBP1	GAGGAGTGTTTGCTTTGAGAGTTGCGCTGTCCGTGGTGCTGAATTACTCCCCCTGACCTTTGCCCCCTGCCCTGAGTGTGATGACGTGTCCCATGTATCC
template1_class3_FOXA1_REST_ONECUT1_CEBPA	GAGGAGAATTGTTTGCTTTGGTTTCATTAGCGCTGTCCGTGGTGCTGAACTGAGTGTCAAAATCAATAATTTCATTACGTTGCACAATAAATGTGTATCC
template1_class3_FOXA1_REST_ONECUT1_CTCF	GAGGAGATGTTTGCTTTGGAGTTTCGCGCTGTCCGTGGTGCTGATTACTGACAAAATCAATAAAGTTTCACGGCCACCAGGGGGCGCCAAATGTGTATCC
template1_class3_FOXA1_REST_ONECUT1_HNF1A	GAGGAGAATGTTTGCTTTGAGTTTCATGCGCTGTCCGTGGTGCTGATACTGAGTCAAAATCAATAAGTTTCATTAGTTAATGATTAACCAATGTGTATCC
template1_class3_FOXA1_REST_ONECUT1_NR2F2	GAGGAGATGTTTGCTTTGGAGTTTCGCGCTGTCCGTGGTGCTGATTACTGACAAAATCAATAAAGTTTCACCCCCTGACCTTTGCCCCCTGCCTGTATCC
template1_class3_FOXA1_REST_ONECUT1_PPARA	GAGGAGATGTTTGCTTTGGAGTTTCGCGCTGTCCGTGGTGCTGATTACTGACAAAATCAATAAAGTTTCACCGGGTCATTGGGGTCAGGAATGTGTATCC
template1_class3_FOXA1_REST_ONECUT1_XBP1	GAGGAGAATGTTTGCTTTGAGTTTCATGCGCTGTCCGTGGTGCTGATACTGAGTCAAAATCAATAAGTTTCATTGTGATGACGTGTCCCATTGTGTATCC
template1_class3_FOXA1_REST_PPARA_CEBPA	GAGGAGAATGTTTGCTTTGAGTTTCATGCGCTGTCCGTGGTGCTGATACTGAGTCCGGGTCATTGGGGTCAGGTACTGAGTGTTGCACAATAGTGTATCC
template1_class3_FOXA1_REST_PPARA_CTCF	GAGGAGTGTTTGCTTTGAGAGTTGCGCTGTCCGTGGTGCTGAATTACTCCGGGTCATTGGGGTCAGGATTACTCGGCCACCAGGGGGCGCCAGTGTATCC
template1_class3_FOXA1_REST_PPARA_HNF1A	GAGGAGTGTTTGCTTTGAGAGTTGCGCTGTCCGTGGTGCTGAATTACTCCGGGTCATTGGGGTCAGGATTACTAGTTAATGATTAACCAAATGTGTATCC
template1_class3_FOXA1_REST_PPARA_NR2F2	GAGGATGTTTGCTTTGGAGAGGCGCTGTCCGTGGTGCTGACATTACCGGGTCATTGGGGTCAGGCATTACCCCCTGACCTTTGCCCCCTGCCGTGTATCC
template1_class3_FOXA1_REST_PPARA_ONECUT1	GAGGAGATGTTTGCTTTGGAGTTTCGCGCTGTCCGTGGTGCTGATTACTGACCGGGTCATTGGGGTCAGGTTACTGACAAAATCAATAAAATGTGTATCC
template1_class3_FOXA1_REST_PPARA_XBP1	GAGGAGTGTTTGCTTTGAGAGTTGCGCTGTCCGTGGTGCTGAATTACTCCGGGTCATTGGGGTCAGGATTACTGTGATGACGTGTCCCATATGTGTATCC
template1_class3_FOXA1_REST_XBP1_CEBPA	GAGGAGAATGTTTGCTTTGAGTTTCATGCGCTGTCCGTGGTGCTGATACTGAGTGTGATGACGTGTCCCATATTACTGAGTTGCACAATAATGTGTATCC
template1_class3_FOXA1_REST_XBP1_CTCF	GAGGAGTGTTTGCTTTGAGAGTTGCGCTGTCCGTGGTGCTGAATTACTGTGATGACGTGTCCCATTCATTACGGCCACCAGGGGGCGCCAATGTGTATCC
template1_class3_FOXA1_REST_XBP1_HNF1A	GAGGAGATGTTTGCTTTGGAGTTTCGCGCTGTCCGTGGTGCTGATTACTGAGTGATGACGTGTCCCATCATTACTAGTTAATGATTAACCAAGTGTATCC
template1_class3_FOXA1_REST_XBP1_NR2F2	GAGGAGTGTTTGCTTTGAGAGTTGCGCTGTCCGTGGTGCTGAATTACTGTGATGACGTGTCCCATTCATTACCCCCTGACCTTTGCCCCCTGCCGTATCC
template1_class3_FOXA1_REST_XBP1_ONECUT1	GAGGAGAATGTTTGCTTTGAGTTTCATGCGCTGTCCGTGGTGCTGATACTGAGTGTGATGACGTGTCCCATATTACTGACAAAATCAATAATGTGTATCC
template1_class3_FOXA1_REST_XBP1_PPARA	GAGGAGTGTTTGCTTTGAGAGTTGCGCTGTCCGTGGTGCTGAATTACTGTGATGACGTGTCCCATTCATTACCGGGTCATTGGGGTCAGGATGTGTATCC
template1_class3_FOXA1_XBP1_CEBPA_CTCF	GAGGAGAATGTTTGCTTTGAGTTTCATGTGATGACGTGTCCCATATTACTGAGTTGCACAATAAGTTTCATCGGCCACCAGGGGGCGCCAATGTGTATCC
template1_class3_FOXA1_XBP1_CEBPA_HNF1A	GAGGAGAATGTTTGCTTTGAGTTTCATGTGATGACGTGTCCCATATTACTGAGTTGCACAATAAGTTTCATAGTTAATGATTAACCAAAAATGTGTATCC
template1_class3_FOXA1_XBP1_CEBPA_NR2F2	GAGGAGATGTTTGCTTTGGAGTTTCGTGATGACGTGTCCCATCATTACTGTTGCACAATAGAGTTTCCCCCCTGACCTTTGCCCCCTGCCATGTGTATCC
template1_class3_FOXA1_XBP1_CEBPA_ONECUT1	GAGGAGAATTGTTTGCTTTGGTTTCATTAGTGATGACGTGTCCCATTTACTGAGTGTTGCACAATAGTTTCATTACAAAATCAATAAAAAATGTGTATCC
template1_class3_FOXA1_XBP1_CEBPA_PPARA	GAGGAGAATGTTTGCTTTGAGTTTCATGTGATGACGTGTCCCATATTACTGAGTTGCACAATAAGTTTCATCCGGGTCATTGGGGTCAGGATGTGTATCC
template1_class3_FOXA1_XBP1_CEBPA_REST	GAGGAGAATGTTTGCTTTGAGTTTCATGTGATGACGTGTCCCATATTACTGAGTTGCACAATAAGTTTCATGCGCTGTCCGTGGTGCTGAATGTGTATCC
template1_class3_FOXA1_XBP1_CTCF_CEBPA	GAGGAGAATGTTTGCTTTGAGTTTCATGTGATGACGTGTCCCATATTACTGACGGCCACCAGGGGGCGCCATACTGAGTGTTGCACAATAATGTGTATCC
template1_class3_FOXA1_XBP1_CTCF_HNF1A	GAGGAGATGTTTGCTTTGGAGTTTCGTGATGACGTGTCCCATCATTACTCGGCCACCAGGGGGCGCCATTACTGAAGTTAATGATTAACCAAGTGTATCC
template1_class3_FOXA1_XBP1_CTCF_NR2F2	GAGGAGTGTTTGCTTTGAGAGTTGTGATGACGTGTCCCATTCATTACGGCCACCAGGGGGCGCCAATTACTCCCCCTGACCTTTGCCCCCTGCCGTATCC
template1_class3_FOXA1_XBP1_CTCF_ONECUT1	GAGGAGAATGTTTGCTTTGAGTTTCATGTGATGACGTGTCCCATATTACTGACGGCCACCAGGGGGCGCCATACTGAGTCAAAATCAATAATGTGTATCC
template1_class3_FOXA1_XBP1_CTCF_PPARA	GAGGAGTGTTTGCTTTGAGAGTTGTGATGACGTGTCCCATTCATTACGGCCACCAGGGGGCGCCAATTACTCCGGGTCATTGGGGTCAGGATGTGTATCC
template1_class3_FOXA1_XBP1_CTCF_REST	GAGGAGTGTTTGCTTTGAGAGTTGTGATGACGTGTCCCATTCATTACGGCCACCAGGGGGCGCCAATTACTGCGCTGTCCGTGGTGCTGAATGTGTATCC
template1_class3_FOXA1_XBP1_HNF1A_CEBPA	GAGGAGAATGTTTGCTTTGAGTTTCATGTGATGACGTGTCCCATATTACTGAAGTTAATGATTAACCAAATTACTGAGTTGCACAATAAAATGTGTATCC
template1_class3_FOXA1_XBP1_HNF1A_CTCF	GAGGAGATGTTTGCTTTGGAGTTTCGTGATGACGTGTCCCATCATTACTAGTTAATGATTAACCAACATTACTCGGCCACCAGGGGGCGCCAGTGTATCC
template1_class3_FOXA1_XBP1_HNF1A_NR2F2	GAGGAGTGTTTGCTTTGAGAGTTGTGATGACGTGTCCCATTCATTAAGTTAATGATTAACCAATCATTACCCCCTGACCTTTGCCCCCTGCCGTGTATCC
template1_class3_FOXA1_XBP1_HNF1A_ONECUT1	GAGGAGAATGTTTGCTTTGAGTTTCATGTGATGACGTGTCCCATATTACTGAAGTTAATGATTAACCAAATTACTGACAAAATCAATAAAATGTGTATCC
template1_class3_FOXA1_XBP1_HNF1A_PPARA	GAGGAGATGTTTGCTTTGGAGTTTCGTGATGACGTGTCCCATCATTACTAGTTAATGATTAACCAACATTACTCCGGGTCATTGGGGTCAGGGTGTATCC
template1_class3_FOXA1_XBP1_HNF1A_REST	GAGGAGATGTTTGCTTTGGAGTTTCGTGATGACGTGTCCCATCATTACTAGTTAATGATTAACCAACATTACTGCGCTGTCCGTGGTGCTGAGTGTATCC
template1_class3_FOXA1_XBP1_NR2F2_CEBPA	GAGGAGATGTTTGCTTTGGAGTTTCGTGATGACGTGTCCCATCATTACTCCCCCTGACCTTTGCCCCCTGCCTGAGTGTGTTGCACAATAATGTGTATCC
template1_class3_FOXA1_XBP1_NR2F2_CTCF	GAGGAGTGTTTGCTTTGAGAGTTGTGATGACGTGTCCCATTCATTACCCCCTGACCTTTGCCCCCTGCCCTGAGTCGGCCACCAGGGGGCGCCAGTATCC
template1_class3_FOXA1_XBP1_NR2F2_HNF1A	GAGGAGTGTTTGCTTTGAGAGTTGTGATGACGTGTCCCATTCATTACCCCCTGACCTTTGCCCCCTGCCCTGAGTAGTTAATGATTAACCAAGTGTATCC
template1_class3_FOXA1_XBP1_NR2F2_ONECUT1	GAGGAGATGTTTGCTTTGGAGTTTCGTGATGACGTGTCCCATCATTACTCCCCCTGACCTTTGCCCCCTGCCTGAGTGTCAAAATCAATAATGTGTATCC
template1_class3_FOXA1_XBP1_NR2F2_PPARA	GAGGAGTGTTTGCTTTGAGAGTTGTGATGACGTGTCCCATTCATTACCCCCTGACCTTTGCCCCCTGCCCTGAGTCCGGGTCATTGGGGTCAGGGTATCC
template1_class3_FOXA1_XBP1_NR2F2_REST	GAGGAGTGTTTGCTTTGAGAGTTGTGATGACGTGTCCCATTCATTACCCCCTGACCTTTGCCCCCTGCCCTGAGTGCGCTGTCCGTGGTGCTGAGTATCC
template1_class3_FOXA1_XBP1_ONECUT1_CEBPA	GAGGAGAATTGTTTGCTTTGGTTTCATTAGTGATGACGTGTCCCATTTACTGAGTCAAAATCAATAATTTCATTACGTTGCACAATAAAAATGTGTATCC
template1_class3_FOXA1_XBP1_ONECUT1_CTCF	GAGGAGAATGTTTGCTTTGAGTTTCATGTGATGACGTGTCCCATATTACTGACAAAATCAATAAGTTTCATTCGGCCACCAGGGGGCGCCATGTGTATCC
template1_class3_FOXA1_XBP1_ONECUT1_HNF1A	GAGGAGAATGTTTGCTTTGAGTTTCATGTGATGACGTGTCCCATATTACTGACAAAATCAATAAGTTTCATTAGTTAATGATTAACCAAAATGTGTATCC
template1_class3_FOXA1_XBP1_ONECUT1_NR2F2	GAGGAGATGTTTGCTTTGGAGTTTCGTGATGACGTGTCCCATCATTACTCAAAATCAATAAAGTTTCACCCCCTGACCTTTGCCCCCTGCCTGTGTATCC
template1_class3_FOXA1_XBP1_ONECUT1_PPARA	GAGGAGAATGTTTGCTTTGAGTTTCATGTGATGACGTGTCCCATATTACTGACAAAATCAATAAGTTTCATTCCGGGTCATTGGGGTCAGGTGTGTATCC
template1_class3_FOXA1_XBP1_ONECUT1_REST	GAGGAGAATGTTTGCTTTGAGTTTCATGTGATGACGTGTCCCATATTACTGACAAAATCAATAAGTTTCATTGCGCTGTCCGTGGTGCTGATGTGTATCC
template1_class3_FOXA1_XBP1_PPARA_CEBPA	GAGGAGAATGTTTGCTTTGAGTTTCATGTGATGACGTGTCCCATATTACTGACCGGGTCATTGGGGTCAGGTACTGAGTGTTGCACAATAATGTGTATCC
template1_class3_FOXA1_XBP1_PPARA_CTCF	GAGGAGTGTTTGCTTTGAGAGTTGTGATGACGTGTCCCATTCATTACCGGGTCATTGGGGTCAGGATTACTCGGCCACCAGGGGGCGCCAATGTGTATCC
template1_class3_FOXA1_XBP1_PPARA_HNF1A	GAGGAGATGTTTGCTTTGGAGTTTCGTGATGACGTGTCCCATCATTACTCCGGGTCATTGGGGTCAGGTTACTGAAGTTAATGATTAACCAAGTGTATCC
template1_class3_FOXA1_XBP1_PPARA_NR2F2	GAGGAGTGTTTGCTTTGAGAGTTGTGATGACGTGTCCCATTCATTACCGGGTCATTGGGGTCAGGATTACTCCCCCTGACCTTTGCCCCCTGCCGTATCC
template1_class3_FOXA1_XBP1_PPARA_ONECUT1	GAGGAGAATGTTTGCTTTGAGTTTCATGTGATGACGTGTCCCATATTACTGACCGGGTCATTGGGGTCAGGTACTGAGTCAAAATCAATAATGTGTATCC
template1_class3_FOXA1_XBP1_PPARA_REST	GAGGAGTGTTTGCTTTGAGAGTTGTGATGACGTGTCCCATTCATTACCGGGTCATTGGGGTCAGGATTACTGCGCTGTCCGTGGTGCTGAATGTGTATCC
template1_class3_FOXA1_XBP1_REST_CEBPA	GAGGAGAATGTTTGCTTTGAGTTTCATGTGATGACGTGTCCCATATTACTGAGCGCTGTCCGTGGTGCTGATACTGAGTGTTGCACAATAATGTGTATCC
template1_class3_FOXA1_XBP1_REST_CTCF	GAGGAGTGTTTGCTTTGAGAGTTGTGATGACGTGTCCCATTCATTAGCGCTGTCCGTGGTGCTGAATTACTCGGCCACCAGGGGGCGCCAATGTGTATCC
template1_class3_FOXA1_XBP1_REST_HNF1A	GAGGAGATGTTTGCTTTGGAGTTTCGTGATGACGTGTCCCATCATTACTGCGCTGTCCGTGGTGCTGATTACTGAAGTTAATGATTAACCAAGTGTATCC
template1_class3_FOXA1_XBP1_REST_NR2F2	GAGGAGTGTTTGCTTTGAGAGTTGTGATGACGTGTCCCATTCATTAGCGCTGTCCGTGGTGCTGAATTACTCCCCCTGACCTTTGCCCCCTGCCGTATCC
template1_class3_FOXA1_XBP1_REST_ONECUT1	GAGGAGAATGTTTGCTTTGAGTTTCATGTGATGACGTGTCCCATATTACTGAGCGCTGTCCGTGGTGCTGATACTGAGTCAAAATCAATAATGTGTATCC
template1_class3_FOXA1_XBP1_REST_PPARA	GAGGAGTGTTTGCTTTGAGAGTTGTGATGACGTGTCCCATTCATTAGCGCTGTCCGTGGTGCTGAATTACTCCGGGTCATTGGGGTCAGGATGTGTATCC
template1_class3_HNF1A_CEBPA_CTCF_FOXA1	GAGGAGAAAGTTAATGATTAACCAAATTACTGAGTTGCACAATAAGTTTCATCGGCCACCAGGGGGCGCCATACTGAGTTGTTTGCTTTGATGTGTATCC
template1_class3_HNF1A_CEBPA_CTCF_NR2F2	GAGGAGAGTTAATGATTAACCAATCATTAGTTGCACAATAAGAGTTCGGCCACCAGGGGGCGCCAATTACTCCCCCTGACCTTTGCCCCCTGCCGTATCC
template1_class3_HNF1A_CEBPA_CTCF_ONECUT1	GAGGAGAAAGTTAATGATTAACCAAATTACTGAGTTGCACAATAAGTTTCATCGGCCACCAGGGGGCGCCATACTGAGTCAAAATCAATAATGTGTATCC
template1_class3_HNF1A_CEBPA_CTCF_PPARA	GAGGAGAGTTAATGATTAACCAATCATTAGTTGCACAATAAGAGTTCGGCCACCAGGGGGCGCCAATTACTCCGGGTCATTGGGGTCAGGATGTGTATCC
template1_class3_HNF1A_CEBPA_CTCF_REST	GAGGAGAGTTAATGATTAACCAATCATTAGTTGCACAATAAGAGTTCGGCCACCAGGGGGCGCCAATTACTGCGCTGTCCGTGGTGCTGAATGTGTATCC
template1_class3_HNF1A_CEBPA_CTCF_XBP1	GAGGAGAAGTTAATGATTAACCAACATTACTGTTGCACAATAGAGTTTCCGGCCACCAGGGGGCGCCATTACTGAGTGATGACGTGTCCCATGTGTATCC
template1_class3_HNF1A_CEBPA_FOXA1_CTCF	GAGGAGAAAGTTAATGATTAACCAAATTACTGAGTTGCACAATAAGTTTCATTGTTTGCTTTGAGTTTCATCGGCCACCAGGGGGCGCCAATGTGTATCC
template1_class3_HNF1A_CEBPA_FOXA1_NR2F2	GAGGAGAAGTTAATGATTAACCAACATTACTGTTGCACAATAGAGTTTCTGTTTGCTTTGGAGTTTCCCCCCTGACCTTTGCCCCCTGCCATGTGTATCC
template1_class3_HNF1A_CEBPA_FOXA1_ONECUT1	GAGGAGAATAGTTAATGATTAACCAATTACTGAGTGTTGCACAATAGTTTCATTATGTTTGCTTTGGTTTCATTACAAAATCAATAAAAAATGTGTATCC
template1_class3_HNF1A_CEBPA_FOXA1_PPARA	GAGGAGAAAGTTAATGATTAACCAAATTACTGAGTTGCACAATAAGTTTCATTGTTTGCTTTGAGTTTCATCCGGGTCATTGGGGTCAGGATGTGTATCC
template1_class3_HNF1A_CEBPA_FOXA1_REST	GAGGAGAAAGTTAATGATTAACCAAATTACTGAGTTGCACAATAAGTTTCATTGTTTGCTTTGAGTTTCATGCGCTGTCCGTGGTGCTGAATGTGTATCC
template1_class3_HNF1A_CEBPA_FOXA1_XBP1	GAGGAGAAAGTTAATGATTAACCAAATTACTGAGTTGCACAATAAGTTTCATTGTTTGCTTTGAGTTTCATGTGATGACGTGTCCCATAAATGTGTATCC
template1_class3_HNF1A_CEBPA_NR2F2_CTCF	GAGGAGAGTTAATGATTAACCAATCATTAGTTGCACAATAAGAGTTCCCCCTGACCTTTGCCCCCTGCCCTGAGTCGGCCACCAGGGGGCGCCAGTATCC
template1_class3_HNF1A_CEBPA_NR2F2_FOXA1	GAGGAGAAGTTAATGATTAACCAACATTACTGTTGCACAATAGAGTTTCCCCCCTGACCTTTGCCCCCTGCCTGAGTGTTGTTTGCTTTGATGTGTATCC
template1_class3_HNF1A_CEBPA_NR2F2_ONECUT1	GAGGAGAAGTTAATGATTAACCAACATTACTGTTGCACAATAGAGTTTCCCCCCTGACCTTTGCCCCCTGCCTGAGTGTCAAAATCAATAATGTGTATCC
template1_class3_HNF1A_CEBPA_NR2F2_PPARA	GAGGAGAGTTAATGATTAACCAATCATTAGTTGCACAATAAGAGTTCCCCCTGACCTTTGCCCCCTGCCCTGAGTCCGGGTCATTGGGGTCAGGGTATCC
template1_class3_HNF1A_CEBPA_NR2F2_REST	GAGGAGAGTTAATGATTAACCAATCATTAGTTGCACAATAAGAGTTCCCCCTGACCTTTGCCCCCTGCCCTGAGTGCGCTGTCCGTGGTGCTGAGTATCC
template1_class3_HNF1A_CEBPA_NR2F2_XBP1	GAGGAGAGTTAATGATTAACCAATCATTAGTTGCACAATAAGAGTTCCCCCTGACCTTTGCCCCCTGCCCTGAGTGTGATGACGTGTCCCATGTGTATCC
template1_class3_HNF1A_CEBPA_ONECUT1_CTCF	GAGGAGAAAGTTAATGATTAACCAAATTACTGAGTTGCACAATAAGTTTCATCAAAATCAATAAGTTTCATTCGGCCACCAGGGGGCGCCATGTGTATCC
template1_class3_HNF1A_CEBPA_ONECUT1_FOXA1	GAGGAGAATAGTTAATGATTAACCAATTACTGAGTGTTGCACAATAGTTTCATTACAAAATCAATAATTTCATTACTGTTTGCTTTGAAAATGTGTATCC
template1_class3_HNF1A_CEBPA_ONECUT1_NR2F2	GAGGAGAAGTTAATGATTAACCAACATTACTGTTGCACAATAGAGTTTCCAAAATCAATAAAGTTTCACCCCCTGACCTTTGCCCCCTGCCTGTGTATCC
template1_class3_HNF1A_CEBPA_ONECUT1_PPARA	GAGGAGAAAGTTAATGATTAACCAAATTACTGAGTTGCACAATAAGTTTCATCAAAATCAATAAGTTTCATTCCGGGTCATTGGGGTCAGGTGTGTATCC
template1_class3_HNF1A_CEBPA_ONECUT1_REST	GAGGAGAAAGTTAATGATTAACCAAATTACTGAGTTGCACAATAAGTTTCATCAAAATCAATAAGTTTCATTGCGCTGTCCGTGGTGCTGATGTGTATCC
template1_class3_HNF1A_CEBPA_ONECUT1_XBP1	GAGGAGAAAGTTAATGATTAACCAAATTACTGAGTTGCACAATAAGTTTCATCAAAATCAATAAGTTTCATTGTGATGACGTGTCCCATAATGTGTATCC
template1_class3_HNF1A_CEBPA_PPARA_CTCF	GAGGAGAGTTAATGATTAACCAATCATTAGTTGCACAATAAGAGTTCCGGGTCATTGGGGTCAGGATTACTCGGCCACCAGGGGGCGCCAATGTGTATCC
template1_class3_HNF1A_CEBPA_PPARA_FOXA1	GAGGAGAAAGTTAATGATTAACCAAATTACTGAGTTGCACAATAAGTTTCATCCGGGTCATTGGGGTCAGGTACTGAGTTGTTTGCTTTGATGTGTATCC
template1_class3_HNF1A_CEBPA_PPARA_NR2F2	GAGGAGAGTTAATGATTAACCAATCATTAGTTGCACAATAAGAGTTCCGGGTCATTGGGGTCAGGATTACTCCCCCTGACCTTTGCCCCCTGCCGTATCC
template1_class3_HNF1A_CEBPA_PPARA_ONECUT1	GAGGAGAAAGTTAATGATTAACCAAATTACTGAGTTGCACAATAAGTTTCATCCGGGTCATTGGGGTCAGGTACTGAGTCAAAATCAATAATGTGTATCC
template1_class3_HNF1A_CEBPA_PPARA_REST	GAGGAGAGTTAATGATTAACCAATCATTAGTTGCACAATAAGAGTTCCGGGTCATTGGGGTCAGGATTACTGCGCTGTCCGTGGTGCTGAATGTGTATCC
template1_class3_HNF1A_CEBPA_PPARA_XBP1	GAGGAGAAGTTAATGATTAACCAACATTACTGTTGCACAATAGAGTTTCCCGGGTCATTGGGGTCAGGTTACTGAGTGATGACGTGTCCCATGTGTATCC
template1_class3_HNF1A_CEBPA_REST_CTCF	GAGGAGAGTTAATGATTAACCAATCATTAGTTGCACAATAAGAGTTGCGCTGTCCGTGGTGCTGAATTACTCGGCCACCAGGGGGCGCCAATGTGTATCC
template1_class3_HNF1A_CEBPA_REST_FOXA1	GAGGAGAAAGTTAATGATTAACCAAATTACTGAGTTGCACAATAAGTTTCATGCGCTGTCCGTGGTGCTGATACTGAGTTGTTTGCTTTGATGTGTATCC
template1_class3_HNF1A_CEBPA_REST_NR2F2	GAGGAGAGTTAATGATTAACCAATCATTAGTTGCACAATAAGAGTTGCGCTGTCCGTGGTGCTGAATTACTCCCCCTGACCTTTGCCCCCTGCCGTATCC
template1_class3_HNF1A_CEBPA_REST_ONECUT1	GAGGAGAAAGTTAATGATTAACCAAATTACTGAGTTGCACAATAAGTTTCATGCGCTGTCCGTGGTGCTGATACTGAGTCAAAATCAATAATGTGTATCC
template1_class3_HNF1A_CEBPA_REST_PPARA	GAGGAGAGTTAATGATTAACCAATCATTAGTTGCACAATAAGAGTTGCGCTGTCCGTGGTGCTGAATTACTCCGGGTCATTGGGGTCAGGATGTGTATCC
template1_class3_HNF1A_CEBPA_REST_XBP1	GAGGAGAAGTTAATGATTAACCAACATTACTGTTGCACAATAGAGTTTCGCGCTGTCCGTGGTGCTGATTACTGAGTGATGACGTGTCCCATGTGTATCC
template1_class3_HNF1A_CEBPA_XBP1_CTCF	GAGGAGAAGTTAATGATTAACCAACATTACTGTTGCACAATAGAGTTTCGTGATGACGTGTCCCATCATTACTCGGCCACCAGGGGGCGCCAGTGTATCC
template1_class3_HNF1A_CEBPA_XBP1_FOXA1	GAGGAGAAAGTTAATGATTAACCAAATTACTGAGTTGCACAATAAGTTTCATGTGATGACGTGTCCCATATTACTGATGTTTGCTTTGAAATGTGTATCC
template1_class3_HNF1A_CEBPA_XBP1_NR2F2	GAGGAGAGTTAATGATTAACCAATCATTAGTTGCACAATAAGAGTTGTGATGACGTGTCCCATTCATTACCCCCTGACCTTTGCCCCCTGCCGTGTATCC
template1_class3_HNF1A_CEBPA_XBP1_ONECUT1	GAGGAGAAAGTTAATGATTAACCAAATTACTGAGTTGCACAATAAGTTTCATGTGATGACGTGTCCCATATTACTGACAAAATCAATAAAATGTGTATCC
template1_class3_HNF1A_CEBPA_XBP1_PPARA	GAGGAGAAGTTAATGATTAACCAACATTACTGTTGCACAATAGAGTTTCGTGATGACGTGTCCCATCATTACTCCGGGTCATTGGGGTCAGGGTGTATCC
template1_class3_HNF1A_CEBPA_XBP1_REST	GAGGAGAAGTTAATGATTAACCAACATTACTGTTGCACAATAGAGTTTCGTGATGACGTGTCCCATCATTACTGCGCTGTCCGTGGTGCTGAGTGTATCC
template1_class3_HNF1A_CTCF_CEBPA_FOXA1	GAGGAGAAAGTTAATGATTAACCAAATTACTGACGGCCACCAGGGGGCGCCATACTGAGTGTTGCACAATAAGTTTCATTGTTTGCTTTGATGTGTATCC
template1_class3_HNF1A_CTCF_CEBPA_NR2F2	GAGGAGAGTTAATGATTAACCAATCATTACGGCCACCAGGGGGCGCCAATTACTGTTGCACAATAAGAGTTCCCCCTGACCTTTGCCCCCTGCCGTATCC
template1_class3_HNF1A_CTCF_CEBPA_ONECUT1	GAGGAGAAAGTTAATGATTAACCAAATTACTGACGGCCACCAGGGGGCGCCATACTGAGTGTTGCACAATAAGTTTCATCAAAATCAATAATGTGTATCC
template1_class3_HNF1A_CTCF_CEBPA_PPARA	GAGGAGAGTTAATGATTAACCAATCATTACGGCCACCAGGGGGCGCCAATTACTGTTGCACAATAAGAGTTCCGGGTCATTGGGGTCAGGATGTGTATCC
template1_class3_HNF1A_CTCF_CEBPA_REST	GAGGAGAGTTAATGATTAACCAATCATTACGGCCACCAGGGGGCGCCAATTACTGTTGCACAATAAGAGTTGCGCTGTCCGTGGTGCTGAATGTGTATCC
template1_class3_HNF1A_CTCF_CEBPA_XBP1	GAGGAGAAGTTAATGATTAACCAACATTACTCGGCCACCAGGGGGCGCCATTACTGAGTTGCACAATAGAGTTTCGTGATGACGTGTCCCATGTGTATCC
template1_class3_HNF1A_CTCF_FOXA1_CEBPA	GAGGAGAAAGTTAATGATTAACCAAATTACTGACGGCCACCAGGGGGCGCCATACTGAGTTGTTTGCTTTGAGTTTCATGTTGCACAATAATGTGTATCC
template1_class3_HNF1A_CTCF_FOXA1_NR2F2	GAGGAGAGTTAATGATTAACCAATCATTACGGCCACCAGGGGGCGCCAATTACTTGTTTGCTTTGAGAGTTCCCCCTGACCTTTGCCCCCTGCCGTATCC
template1_class3_HNF1A_CTCF_FOXA1_ONECUT1	GAGGAGAAAGTTAATGATTAACCAAATTACTGACGGCCACCAGGGGGCGCCATACTGAGTTGTTTGCTTTGAGTTTCATCAAAATCAATAATGTGTATCC
template1_class3_HNF1A_CTCF_FOXA1_PPARA	GAGGAGAGTTAATGATTAACCAATCATTACGGCCACCAGGGGGCGCCAATTACTTGTTTGCTTTGAGAGTTCCGGGTCATTGGGGTCAGGATGTGTATCC
template1_class3_HNF1A_CTCF_FOXA1_REST	GAGGAGAGTTAATGATTAACCAATCATTACGGCCACCAGGGGGCGCCAATTACTTGTTTGCTTTGAGAGTTGCGCTGTCCGTGGTGCTGAATGTGTATCC
template1_class3_HNF1A_CTCF_FOXA1_XBP1	GAGGAGAAGTTAATGATTAACCAACATTACTCGGCCACCAGGGGGCGCCATTACTGATGTTTGCTTTGGAGTTTCGTGATGACGTGTCCCATGTGTATCC
template1_class3_HNF1A_CTCF_NR2F2_CEBPA	GAGGAGAGTTAATGATTAACCAATCATTACGGCCACCAGGGGGCGCCAATTACTCCCCCTGACCTTTGCCCCCTGCCCTGAGTGTTGCACAATAGTATCC
template1_class3_HNF1A_CTCF_NR2F2_FOXA1	GAGGAGAGTTAATGATTAACCAATCATTACGGCCACCAGGGGGCGCCAATTACTCCCCCTGACCTTTGCCCCCTGCCCTGAGTTGTTTGCTTTGGTATCC
template1_class3_HNF1A_CTCF_NR2F2_ONECUT1	GAGGAAGTTAATGATTAACCAATTCATCGGCCACCAGGGGGCGCCACATTACCCCCTGACCTTTGCCCCCTGCCACTGACAAAATCAATAATGTGTATCC
template1_class3_HNF1A_CTCF_NR2F2_PPARA	GAGGAGTTAATGATTAACCAATTTCCGGCCACCAGGGGGCGCCATCATCCCCCTGACCTTTGCCCCCTGCCTACTCCGGGTCATTGGGGTCAGGGTATCC
template1_class3_HNF1A_CTCF_NR2F2_REST	GAGGAGTTAATGATTAACCAATTTCCGGCCACCAGGGGGCGCCATCATCCCCCTGACCTTTGCCCCCTGCCTACTGCGCTGTCCGTGGTGCTGAGTATCC
template1_class3_HNF1A_CTCF_NR2F2_XBP1	GAGGAGTTAATGATTAACCAATTTCCGGCCACCAGGGGGCGCCATCATCCCCCTGACCTTTGCCCCCTGCCTACTGTGATGACGTGTCCCATGTGTATCC
template1_class3_HNF1A_CTCF_ONECUT1_CEBPA	GAGGAGAAAGTTAATGATTAACCAAATTACTGACGGCCACCAGGGGGCGCCATACTGAGTCAAAATCAATAAGTTTCATTGTTGCACAATATGTGTATCC
template1_class3_HNF1A_CTCF_ONECUT1_FOXA1	GAGGAGAAAGTTAATGATTAACCAAATTACTGACGGCCACCAGGGGGCGCCATACTGAGTCAAAATCAATAAGTTTCATTTGTTTGCTTTGTGTGTATCC
template1_class3_HNF1A_CTCF_ONECUT1_NR2F2	GAGGAAGTTAATGATTAACCAATTCATCGGCCACCAGGGGGCGCCACATTACAAAATCAATAAAGAGTCCCCCTGACCTTTGCCCCCTGCCTGTGTATCC
template1_class3_HNF1A_CTCF_ONECUT1_PPARA	GAGGAGAGTTAATGATTAACCAATCATTACGGCCACCAGGGGGCGCCAATTACTCAAAATCAATAAGAGTTTCCGGGTCATTGGGGTCAGGTGTGTATCC
template1_class3_HNF1A_CTCF_ONECUT1_REST	GAGGAGAGTTAATGATTAACCAATCATTACGGCCACCAGGGGGCGCCAATTACTCAAAATCAATAAGAGTTTGCGCTGTCCGTGGTGCTGATGTGTATCC
template1_class3_HNF1A_CTCF_ONECUT1_XBP1	GAGGAGAAGTTAATGATTAACCAACATTACTCGGCCACCAGGGGGCGCCATTACTGACAAAATCAATAAAGTTTCAGTGATGACGTGTCCCATTGTATCC
template1_class3_HNF1A_CTCF_PPARA_CEBPA	GAGGAGAGTTAATGATTAACCAATCATTACGGCCACCAGGGGGCGCCAATTACTCCGGGTCATTGGGGTCAGGATTACTGTTGCACAATAATGTGTATCC
template1_class3_HNF1A_CTCF_PPARA_FOXA1	GAGGAGAGTTAATGATTAACCAATCATTACGGCCACCAGGGGGCGCCAATTACTCCGGGTCATTGGGGTCAGGATTACTTGTTTGCTTTGATGTGTATCC
template1_class3_HNF1A_CTCF_PPARA_NR2F2	GAGGAGTTAATGATTAACCAATTTCCGGCCACCAGGGGGCGCCATCATCCGGGTCATTGGGGTCAGGTCATCCCCCTGACCTTTGCCCCCTGCCGTATCC
template1_class3_HNF1A_CTCF_PPARA_ONECUT1	GAGGAGAGTTAATGATTAACCAATCATTACGGCCACCAGGGGGCGCCAATTACTCCGGGTCATTGGGGTCAGGATTACTCAAAATCAATAATGTGTATCC
template1_class3_HNF1A_CTCF_PPARA_REST	GAGGAAGTTAATGATTAACCAATTCATCGGCCACCAGGGGGCGCCACATTACCGGGTCATTGGGGTCAGGCATTAGCGCTGTCCGTGGTGCTGAGTATCC
template1_class3_HNF1A_CTCF_PPARA_XBP1	GAGGAAGTTAATGATTAACCAATTCATCGGCCACCAGGGGGCGCCACATTACCGGGTCATTGGGGTCAGGCATTAGTGATGACGTGTCCCATGTGTATCC
template1_class3_HNF1A_CTCF_REST_CEBPA	GAGGAGAGTTAATGATTAACCAATCATTACGGCCACCAGGGGGCGCCAATTACTGCGCTGTCCGTGGTGCTGAATTACTGTTGCACAATAATGTGTATCC
template1_class3_HNF1A_CTCF_REST_FOXA1	GAGGAGAGTTAATGATTAACCAATCATTACGGCCACCAGGGGGCGCCAATTACTGCGCTGTCCGTGGTGCTGAATTACTTGTTTGCTTTGATGTGTATCC
template1_class3_HNF1A_CTCF_REST_NR2F2	GAGGAGTTAATGATTAACCAATTTCCGGCCACCAGGGGGCGCCATCATGCGCTGTCCGTGGTGCTGATCATCCCCCTGACCTTTGCCCCCTGCCGTATCC
template1_class3_HNF1A_CTCF_REST_ONECUT1	GAGGAGAGTTAATGATTAACCAATCATTACGGCCACCAGGGGGCGCCAATTACTGCGCTGTCCGTGGTGCTGAATTACTCAAAATCAATAATGTGTATCC
template1_class3_HNF1A_CTCF_REST_PPARA	GAGGAAGTTAATGATTAACCAATTCATCGGCCACCAGGGGGCGCCACATTAGCGCTGTCCGTGGTGCTGACATTACCGGGTCATTGGGGTCAGGGTATCC
template1_class3_HNF1A_CTCF_REST_XBP1	GAGGAAGTTAATGATTAACCAATTCATCGGCCACCAGGGGGCGCCACATTAGCGCTGTCCGTGGTGCTGACATTAGTGATGACGTGTCCCATGTGTATCC
template1_class3_HNF1A_CTCF_XBP1_CEBPA	GAGGAGAAGTTAATGATTAACCAACATTACTCGGCCACCAGGGGGCGCCATTACTGAGTGATGACGTGTCCCATCATTACTGTTGCACAATAGTGTATCC
template1_class3_HNF1A_CTCF_XBP1_FOXA1	GAGGAGAAGTTAATGATTAACCAACATTACTCGGCCACCAGGGGGCGCCATTACTGAGTGATGACGTGTCCCATCATTACTTGTTTGCTTTGGTGTATCC
template1_class3_HNF1A_CTCF_XBP1_NR2F2	GAGGAGTTAATGATTAACCAATTTCCGGCCACCAGGGGGCGCCATCATGTGATGACGTGTCCCATTTTCCCCCCTGACCTTTGCCCCCTGCCGTGTATCC
template1_class3_HNF1A_CTCF_XBP1_ONECUT1	GAGGAGAAGTTAATGATTAACCAACATTACTCGGCCACCAGGGGGCGCCATTACTGAGTGATGACGTGTCCCATCATTACTCAAAATCAATAATGTATCC
template1_class3_HNF1A_CTCF_XBP1_PPARA	GAGGAAGTTAATGATTAACCAATTCATCGGCCACCAGGGGGCGCCACATTAGTGATGACGTGTCCCATTTCATCCGGGTCATTGGGGTCAGGGTGTATCC
template1_class3_HNF1A_CTCF_XBP1_REST	GAGGAAGTTAATGATTAACCAATTCATCGGCCACCAGGGGGCGCCACATTAGTGATGACGTGTCCCATTTCATGCGCTGTCCGTGGTGCTGAGTGTATCC
template1_class3_HNF1A_FOXA1_CEBPA_CTCF	GAGGAGAAAGTTAATGATTAACCAAATTACTGATGTTTGCTTTGAGTTTCATGTTGCACAATAAGTTTCATCGGCCACCAGGGGGCGCCAATGTGTATCC
template1_class3_HNF1A_FOXA1_CEBPA_NR2F2	GAGGAGAAGTTAATGATTAACCAACATTACTTGTTTGCTTTGGAGTTTCGTTGCACAATAGAGTTTCCCCCCTGACCTTTGCCCCCTGCCATGTGTATCC
template1_class3_HNF1A_FOXA1_CEBPA_ONECUT1	GAGGAGAATAGTTAATGATTAACCAATTACTGAGTTGTTTGCTTTGGTTTCATTAGTTGCACAATAGTTTCATTACAAAATCAATAAAAAATGTGTATCC
template1_class3_HNF1A_FOXA1_CEBPA_PPARA	GAGGAGAAAGTTAATGATTAACCAAATTACTGATGTTTGCTTTGAGTTTCATGTTGCACAATAAGTTTCATCCGGGTCATTGGGGTCAGGATGTGTATCC
template1_class3_HNF1A_FOXA1_CEBPA_REST	GAGGAGAAAGTTAATGATTAACCAAATTACTGATGTTTGCTTTGAGTTTCATGTTGCACAATAAGTTTCATGCGCTGTCCGTGGTGCTGAATGTGTATCC
template1_class3_HNF1A_FOXA1_CEBPA_XBP1	GAGGAGAAAGTTAATGATTAACCAAATTACTGATGTTTGCTTTGAGTTTCATGTTGCACAATAAGTTTCATGTGATGACGTGTCCCATAAATGTGTATCC
template1_class3_HNF1A_FOXA1_CTCF_CEBPA	GAGGAGAAAGTTAATGATTAACCAAATTACTGATGTTTGCTTTGAGTTTCATCGGCCACCAGGGGGCGCCATACTGAGTGTTGCACAATAATGTGTATCC
template1_class3_HNF1A_FOXA1_CTCF_NR2F2	GAGGAGAGTTAATGATTAACCAATCATTATGTTTGCTTTGAGAGTTCGGCCACCAGGGGGCGCCAATTACTCCCCCTGACCTTTGCCCCCTGCCGTATCC
template1_class3_HNF1A_FOXA1_CTCF_ONECUT1	GAGGAGAAAGTTAATGATTAACCAAATTACTGATGTTTGCTTTGAGTTTCATCGGCCACCAGGGGGCGCCATACTGAGTCAAAATCAATAATGTGTATCC
template1_class3_HNF1A_FOXA1_CTCF_PPARA	GAGGAGAGTTAATGATTAACCAATCATTATGTTTGCTTTGAGAGTTCGGCCACCAGGGGGCGCCAATTACTCCGGGTCATTGGGGTCAGGATGTGTATCC
template1_class3_HNF1A_FOXA1_CTCF_REST	GAGGAGAGTTAATGATTAACCAATCATTATGTTTGCTTTGAGAGTTCGGCCACCAGGGGGCGCCAATTACTGCGCTGTCCGTGGTGCTGAATGTGTATCC
template1_class3_HNF1A_FOXA1_CTCF_XBP1	GAGGAGAAGTTAATGATTAACCAACATTACTTGTTTGCTTTGGAGTTTCCGGCCACCAGGGGGCGCCATTACTGAGTGATGACGTGTCCCATGTGTATCC
template1_class3_HNF1A_FOXA1_NR2F2_CEBPA	GAGGAGAAGTTAATGATTAACCAACATTACTTGTTTGCTTTGGAGTTTCCCCCCTGACCTTTGCCCCCTGCCTGAGTGTGTTGCACAATAATGTGTATCC
template1_class3_HNF1A_FOXA1_NR2F2_CTCF	GAGGAGAGTTAATGATTAACCAATCATTATGTTTGCTTTGAGAGTTCCCCCTGACCTTTGCCCCCTGCCCTGAGTCGGCCACCAGGGGGCGCCAGTATCC
template1_class3_HNF1A_FOXA1_NR2F2_ONECUT1	GAGGAGAAGTTAATGATTAACCAACATTACTTGTTTGCTTTGGAGTTTCCCCCCTGACCTTTGCCCCCTGCCTGAGTGTCAAAATCAATAATGTGTATCC
template1_class3_HNF1A_FOXA1_NR2F2_PPARA	GAGGAGAGTTAATGATTAACCAATCATTATGTTTGCTTTGAGAGTTCCCCCTGACCTTTGCCCCCTGCCCTGAGTCCGGGTCATTGGGGTCAGGGTATCC
template1_class3_HNF1A_FOXA1_NR2F2_REST	GAGGAGAGTTAATGATTAACCAATCATTATGTTTGCTTTGAGAGTTCCCCCTGACCTTTGCCCCCTGCCCTGAGTGCGCTGTCCGTGGTGCTGAGTATCC
template1_class3_HNF1A_FOXA1_NR2F2_XBP1	GAGGAGAGTTAATGATTAACCAATCATTATGTTTGCTTTGAGAGTTCCCCCTGACCTTTGCCCCCTGCCCTGAGTGTGATGACGTGTCCCATGTGTATCC
template1_class3_HNF1A_FOXA1_ONECUT1_CEBPA	GAGGAGAATAGTTAATGATTAACCAATTACTGAGTTGTTTGCTTTGGTTTCATTACAAAATCAATAATTTCATTACGTTGCACAATAAAAATGTGTATCC
template1_class3_HNF1A_FOXA1_ONECUT1_CTCF	GAGGAGAAAGTTAATGATTAACCAAATTACTGATGTTTGCTTTGAGTTTCATCAAAATCAATAAGTTTCATTCGGCCACCAGGGGGCGCCATGTGTATCC
template1_class3_HNF1A_FOXA1_ONECUT1_NR2F2	GAGGAGAAGTTAATGATTAACCAACATTACTTGTTTGCTTTGGAGTTTCCAAAATCAATAAAGTTTCACCCCCTGACCTTTGCCCCCTGCCTGTGTATCC
template1_class3_HNF1A_FOXA1_ONECUT1_PPARA	GAGGAGAAAGTTAATGATTAACCAAATTACTGATGTTTGCTTTGAGTTTCATCAAAATCAATAAGTTTCATTCCGGGTCATTGGGGTCAGGTGTGTATCC
template1_class3_HNF1A_FOXA1_ONECUT1_REST	GAGGAGAAAGTTAATGATTAACCAAATTACTGATGTTTGCTTTGAGTTTCATCAAAATCAATAAGTTTCATTGCGCTGTCCGTGGTGCTGATGTGTATCC
template1_class3_HNF1A_FOXA1_ONECUT1_XBP1	GAGGAGAAAGTTAATGATTAACCAAATTACTGATGTTTGCTTTGAGTTTCATCAAAATCAATAAGTTTCATTGTGATGACGTGTCCCATAATGTGTATCC
template1_class3_HNF1A_FOXA1_PPARA_CEBPA	GAGGAGAAAGTTAATGATTAACCAAATTACTGATGTTTGCTTTGAGTTTCATCCGGGTCATTGGGGTCAGGTACTGAGTGTTGCACAATAATGTGTATCC
template1_class3_HNF1A_FOXA1_PPARA_CTCF	GAGGAGAGTTAATGATTAACCAATCATTATGTTTGCTTTGAGAGTTCCGGGTCATTGGGGTCAGGATTACTCGGCCACCAGGGGGCGCCAATGTGTATCC
template1_class3_HNF1A_FOXA1_PPARA_NR2F2	GAGGAGAGTTAATGATTAACCAATCATTATGTTTGCTTTGAGAGTTCCGGGTCATTGGGGTCAGGATTACTCCCCCTGACCTTTGCCCCCTGCCGTATCC
template1_class3_HNF1A_FOXA1_PPARA_ONECUT1	GAGGAGAAAGTTAATGATTAACCAAATTACTGATGTTTGCTTTGAGTTTCATCCGGGTCATTGGGGTCAGGTACTGAGTCAAAATCAATAATGTGTATCC
template1_class3_HNF1A_FOXA1_PPARA_REST	GAGGAGAGTTAATGATTAACCAATCATTATGTTTGCTTTGAGAGTTCCGGGTCATTGGGGTCAGGATTACTGCGCTGTCCGTGGTGCTGAATGTGTATCC
template1_class3_HNF1A_FOXA1_PPARA_XBP1	GAGGAGAAGTTAATGATTAACCAACATTACTTGTTTGCTTTGGAGTTTCCCGGGTCATTGGGGTCAGGTTACTGAGTGATGACGTGTCCCATGTGTATCC
template1_class3_HNF1A_FOXA1_REST_CEBPA	GAGGAGAAAGTTAATGATTAACCAAATTACTGATGTTTGCTTTGAGTTTCATGCGCTGTCCGTGGTGCTGATACTGAGTGTTGCACAATAATGTGTATCC
template1_class3_HNF1A_FOXA1_REST_CTCF	GAGGAGAGTTAATGATTAACCAATCATTATGTTTGCTTTGAGAGTTGCGCTGTCCGTGGTGCTGAATTACTCGGCCACCAGGGGGCGCCAATGTGTATCC
template1_class3_HNF1A_FOXA1_REST_NR2F2	GAGGAGAGTTAATGATTAACCAATCATTATGTTTGCTTTGAGAGTTGCGCTGTCCGTGGTGCTGAATTACTCCCCCTGACCTTTGCCCCCTGCCGTATCC
template1_class3_HNF1A_FOXA1_REST_ONECUT1	GAGGAGAAAGTTAATGATTAACCAAATTACTGATGTTTGCTTTGAGTTTCATGCGCTGTCCGTGGTGCTGATACTGAGTCAAAATCAATAATGTGTATCC
template1_class3_HNF1A_FOXA1_REST_PPARA	GAGGAGAGTTAATGATTAACCAATCATTATGTTTGCTTTGAGAGTTGCGCTGTCCGTGGTGCTGAATTACTCCGGGTCATTGGGGTCAGGATGTGTATCC
template1_class3_HNF1A_FOXA1_REST_XBP1	GAGGAGAAGTTAATGATTAACCAACATTACTTGTTTGCTTTGGAGTTTCGCGCTGTCCGTGGTGCTGATTACTGAGTGATGACGTGTCCCATGTGTATCC
template1_class3_HNF1A_FOXA1_XBP1_CEBPA	GAGGAGAAAGTTAATGATTAACCAAATTACTGATGTTTGCTTTGAGTTTCATGTGATGACGTGTCCCATATTACTGAGTTGCACAATAAAATGTGTATCC
template1_class3_HNF1A_FOXA1_XBP1_CTCF	GAGGAGAAGTTAATGATTAACCAACATTACTTGTTTGCTTTGGAGTTTCGTGATGACGTGTCCCATCATTACTCGGCCACCAGGGGGCGCCAGTGTATCC
template1_class3_HNF1A_FOXA1_XBP1_NR2F2	GAGGAGAGTTAATGATTAACCAATCATTATGTTTGCTTTGAGAGTTGTGATGACGTGTCCCATTCATTACCCCCTGACCTTTGCCCCCTGCCGTGTATCC
template1_class3_HNF1A_FOXA1_XBP1_ONECUT1	GAGGAGAAAGTTAATGATTAACCAAATTACTGATGTTTGCTTTGAGTTTCATGTGATGACGTGTCCCATATTACTGACAAAATCAATAAAATGTGTATCC
template1_class3_HNF1A_FOXA1_XBP1_PPARA	GAGGAGAAGTTAATGATTAACCAACATTACTTGTTTGCTTTGGAGTTTCGTGATGACGTGTCCCATCATTACTCCGGGTCATTGGGGTCAGGGTGTATCC
template1_class3_HNF1A_FOXA1_XBP1_REST	GAGGAGAAGTTAATGATTAACCAACATTACTTGTTTGCTTTGGAGTTTCGTGATGACGTGTCCCATCATTACTGCGCTGTCCGTGGTGCTGAGTGTATCC
template1_class3_HNF1A_NR2F2_CEBPA_CTCF	GAGGAGAGTTAATGATTAACCAATCATTACCCCCTGACCTTTGCCCCCTGCCCTGAGTGTTGCACAATAAGAGTTCGGCCACCAGGGGGCGCCAGTATCC
template1_class3_HNF1A_NR2F2_CEBPA_FOXA1	GAGGAGAAGTTAATGATTAACCAACATTACTCCCCCTGACCTTTGCCCCCTGCCTGAGTGTGTTGCACAATAGAGTTTCTGTTTGCTTTGATGTGTATCC
template1_class3_HNF1A_NR2F2_CEBPA_ONECUT1	GAGGAGAAGTTAATGATTAACCAACATTACTCCCCCTGACCTTTGCCCCCTGCCTGAGTGTGTTGCACAATAGAGTTTCCAAAATCAATAATGTGTATCC
template1_class3_HNF1A_NR2F2_CEBPA_PPARA	GAGGAGAGTTAATGATTAACCAATCATTACCCCCTGACCTTTGCCCCCTGCCCTGAGTGTTGCACAATAAGAGTTCCGGGTCATTGGGGTCAGGGTATCC
template1_class3_HNF1A_NR2F2_CEBPA_REST	GAGGAGAGTTAATGATTAACCAATCATTACCCCCTGACCTTTGCCCCCTGCCCTGAGTGTTGCACAATAAGAGTTGCGCTGTCCGTGGTGCTGAGTATCC
template1_class3_HNF1A_NR2F2_CEBPA_XBP1	GAGGAGAGTTAATGATTAACCAATCATTACCCCCTGACCTTTGCCCCCTGCCCTGAGTGTTGCACAATAAGAGTTGTGATGACGTGTCCCATGTGTATCC
template1_class3_HNF1A_NR2F2_CTCF_CEBPA	GAGGAGAGTTAATGATTAACCAATCATTACCCCCTGACCTTTGCCCCCTGCCCTGAGTCGGCCACCAGGGGGCGCCAATTACTGTTGCACAATAGTATCC
template1_class3_HNF1A_NR2F2_CTCF_FOXA1	GAGGAGAGTTAATGATTAACCAATCATTACCCCCTGACCTTTGCCCCCTGCCCTGAGTCGGCCACCAGGGGGCGCCAATTACTTGTTTGCTTTGGTATCC
template1_class3_HNF1A_NR2F2_CTCF_ONECUT1	GAGGAAGTTAATGATTAACCAATTCATCCCCCTGACCTTTGCCCCCTGCCACTGACGGCCACCAGGGGGCGCCACATTACAAAATCAATAATGTGTATCC
template1_class3_HNF1A_NR2F2_CTCF_PPARA	GAGGAGTTAATGATTAACCAATTTCCCCCCTGACCTTTGCCCCCTGCCTACTCGGCCACCAGGGGGCGCCATCATCCGGGTCATTGGGGTCAGGGTATCC
template1_class3_HNF1A_NR2F2_CTCF_REST	GAGGAGTTAATGATTAACCAATTTCCCCCCTGACCTTTGCCCCCTGCCTACTCGGCCACCAGGGGGCGCCATCATGCGCTGTCCGTGGTGCTGAGTATCC
template1_class3_HNF1A_NR2F2_CTCF_XBP1	GAGGAGTTAATGATTAACCAATTTCCCCCCTGACCTTTGCCCCCTGCCTACTCGGCCACCAGGGGGCGCCATCATGTGATGACGTGTCCCATGTGTATCC
template1_class3_HNF1A_NR2F2_FOXA1_CEBPA	GAGGAGAAGTTAATGATTAACCAACATTACTCCCCCTGACCTTTGCCCCCTGCCTGAGTGTTGTTTGCTTTGGAGTTTCGTTGCACAATAATGTGTATCC
template1_class3_HNF1A_NR2F2_FOXA1_CTCF	GAGGAGAGTTAATGATTAACCAATCATTACCCCCTGACCTTTGCCCCCTGCCCTGAGTTGTTTGCTTTGAGAGTTCGGCCACCAGGGGGCGCCAGTATCC
template1_class3_HNF1A_NR2F2_FOXA1_ONECUT1	GAGGAGAAGTTAATGATTAACCAACATTACTCCCCCTGACCTTTGCCCCCTGCCTGAGTGTTGTTTGCTTTGGAGTTTCCAAAATCAATAATGTGTATCC
template1_class3_HNF1A_NR2F2_FOXA1_PPARA	GAGGAGAGTTAATGATTAACCAATCATTACCCCCTGACCTTTGCCCCCTGCCCTGAGTTGTTTGCTTTGAGAGTTCCGGGTCATTGGGGTCAGGGTATCC
template1_class3_HNF1A_NR2F2_FOXA1_REST	GAGGAGAGTTAATGATTAACCAATCATTACCCCCTGACCTTTGCCCCCTGCCCTGAGTTGTTTGCTTTGAGAGTTGCGCTGTCCGTGGTGCTGAGTATCC
template1_class3_HNF1A_NR2F2_FOXA1_XBP1	GAGGAGAGTTAATGATTAACCAATCATTACCCCCTGACCTTTGCCCCCTGCCCTGAGTTGTTTGCTTTGAGAGTTGTGATGACGTGTCCCATGTGTATCC
template1_class3_HNF1A_NR2F2_ONECUT1_CEBPA	GAGGAGAAGTTAATGATTAACCAACATTACTCCCCCTGACCTTTGCCCCCTGCCTGAGTGTCAAAATCAATAAAGTTTCAGTTGCACAATATGTGTATCC
template1_class3_HNF1A_NR2F2_ONECUT1_CTCF	GAGGAAGTTAATGATTAACCAATTCATCCCCCTGACCTTTGCCCCCTGCCACTGACAAAATCAATAAAGAGTCGGCCACCAGGGGGCGCCATGTGTATCC
template1_class3_HNF1A_NR2F2_ONECUT1_FOXA1	GAGGAGAAGTTAATGATTAACCAACATTACTCCCCCTGACCTTTGCCCCCTGCCTGAGTGTCAAAATCAATAAAGTTTCATGTTTGCTTTGTGTGTATCC
template1_class3_HNF1A_NR2F2_ONECUT1_PPARA	GAGGAAGTTAATGATTAACCAATTCATCCCCCTGACCTTTGCCCCCTGCCACTGACAAAATCAATAAAGAGTCCGGGTCATTGGGGTCAGGTGTGTATCC
template1_class3_HNF1A_NR2F2_ONECUT1_REST	GAGGAAGTTAATGATTAACCAATTCATCCCCCTGACCTTTGCCCCCTGCCACTGACAAAATCAATAAAGAGTGCGCTGTCCGTGGTGCTGATGTGTATCC
template1_class3_HNF1A_NR2F2_ONECUT1_XBP1	GAGGAGAGTTAATGATTAACCAATCATTACCCCCTGACCTTTGCCCCCTGCCCTGAGTCAAAATCAATAAGAGTTTGTGATGACGTGTCCCATTGTATCC
template1_class3_HNF1A_NR2F2_PPARA_CEBPA	GAGGAGAGTTAATGATTAACCAATCATTACCCCCTGACCTTTGCCCCCTGCCCTGAGTCCGGGTCATTGGGGTCAGGATTACTGTTGCACAATAGTATCC
template1_class3_HNF1A_NR2F2_PPARA_CTCF	GAGGAGTTAATGATTAACCAATTTCCCCCCTGACCTTTGCCCCCTGCCTACTCCGGGTCATTGGGGTCAGGTCATCGGCCACCAGGGGGCGCCAGTATCC
template1_class3_HNF1A_NR2F2_PPARA_FOXA1	GAGGAGAGTTAATGATTAACCAATCATTACCCCCTGACCTTTGCCCCCTGCCCTGAGTCCGGGTCATTGGGGTCAGGATTACTTGTTTGCTTTGGTATCC
template1_class3_HNF1A_NR2F2_PPARA_ONECUT1	GAGGAAGTTAATGATTAACCAATTCATCCCCCTGACCTTTGCCCCCTGCCACTGACCGGGTCATTGGGGTCAGGCATTACAAAATCAATAATGTGTATCC
template1_class3_HNF1A_NR2F2_PPARA_REST	GAGGAGTTAATGATTAACCAATTTCCCCCCTGACCTTTGCCCCCTGCCTACTCCGGGTCATTGGGGTCAGGTCATGCGCTGTCCGTGGTGCTGAGTATCC
template1_class3_HNF1A_NR2F2_PPARA_XBP1	GAGGAGTTAATGATTAACCAATTTCCCCCCTGACCTTTGCCCCCTGCCTACTCCGGGTCATTGGGGTCAGGTCATGTGATGACGTGTCCCATGTGTATCC
template1_class3_HNF1A_NR2F2_REST_CEBPA	GAGGAGAGTTAATGATTAACCAATCATTACCCCCTGACCTTTGCCCCCTGCCCTGAGTGCGCTGTCCGTGGTGCTGAATTACTGTTGCACAATAGTATCC
template1_class3_HNF1A_NR2F2_REST_CTCF	GAGGAGTTAATGATTAACCAATTTCCCCCCTGACCTTTGCCCCCTGCCTACTGCGCTGTCCGTGGTGCTGATCATCGGCCACCAGGGGGCGCCAGTATCC
template1_class3_HNF1A_NR2F2_REST_FOXA1	GAGGAGAGTTAATGATTAACCAATCATTACCCCCTGACCTTTGCCCCCTGCCCTGAGTGCGCTGTCCGTGGTGCTGAATTACTTGTTTGCTTTGGTATCC
template1_class3_HNF1A_NR2F2_REST_ONECUT1	GAGGAAGTTAATGATTAACCAATTCATCCCCCTGACCTTTGCCCCCTGCCACTGAGCGCTGTCCGTGGTGCTGACATTACAAAATCAATAATGTGTATCC
template1_class3_HNF1A_NR2F2_REST_PPARA	GAGGAGTTAATGATTAACCAATTTCCCCCCTGACCTTTGCCCCCTGCCTACTGCGCTGTCCGTGGTGCTGATCATCCGGGTCATTGGGGTCAGGGTATCC
template1_class3_HNF1A_NR2F2_REST_XBP1	GAGGAGTTAATGATTAACCAATTTCCCCCCTGACCTTTGCCCCCTGCCTACTGCGCTGTCCGTGGTGCTGATCATGTGATGACGTGTCCCATGTGTATCC
template1_class3_HNF1A_NR2F2_XBP1_CEBPA	GAGGAGAGTTAATGATTAACCAATCATTACCCCCTGACCTTTGCCCCCTGCCCTGAGTGTGATGACGTGTCCCATTCATTAGTTGCACAATAGTGTATCC
template1_class3_HNF1A_NR2F2_XBP1_CTCF	GAGGAGTTAATGATTAACCAATTTCCCCCCTGACCTTTGCCCCCTGCCTACTGTGATGACGTGTCCCATTTTCCGGCCACCAGGGGGCGCCAGTGTATCC
template1_class3_HNF1A_NR2F2_XBP1_FOXA1	GAGGAGAGTTAATGATTAACCAATCATTACCCCCTGACCTTTGCCCCCTGCCCTGAGTGTGATGACGTGTCCCATTCATTATGTTTGCTTTGGTGTATCC
template1_class3_HNF1A_NR2F2_XBP1_ONECUT1	GAGGAGAGTTAATGATTAACCAATCATTACCCCCTGACCTTTGCCCCCTGCCCTGAGTGTGATGACGTGTCCCATTCATTACAAAATCAATAATGTATCC
template1_class3_HNF1A_NR2F2_XBP1_PPARA	GAGGAGTTAATGATTAACCAATTTCCCCCCTGACCTTTGCCCCCTGCCTACTGTGATGACGTGTCCCATTTTCCCGGGTCATTGGGGTCAGGGTGTATCC
template1_class3_HNF1A_NR2F2_XBP1_REST	GAGGAGTTAATGATTAACCAATTTCCCCCCTGACCTTTGCCCCCTGCCTACTGTGATGACGTGTCCCATTTTCGCGCTGTCCGTGGTGCTGAGTGTATCC
template1_class3_HNF1A_ONECUT1_CEBPA_CTCF	GAGGAGAAAGTTAATGATTAACCAAATTACTGACAAAATCAATAAGTTTCATTGTTGCACAATAAGTTTCATCGGCCACCAGGGGGCGCCATGTGTATCC
template1_class3_HNF1A_ONECUT1_CEBPA_FOXA1	GAGGAGAATAGTTAATGATTAACCAATTACTGAGTCAAAATCAATAATTTCATTACGTTGCACAATAGTTTCATTATGTTTGCTTTGAAAATGTGTATCC
template1_class3_HNF1A_ONECUT1_CEBPA_NR2F2	GAGGAGAAGTTAATGATTAACCAACATTACTCAAAATCAATAAAGTTTCAGTTGCACAATAGAGTTTCCCCCCTGACCTTTGCCCCCTGCCTGTGTATCC
template1_class3_HNF1A_ONECUT1_CEBPA_PPARA	GAGGAGAAAGTTAATGATTAACCAAATTACTGACAAAATCAATAAGTTTCATTGTTGCACAATAAGTTTCATCCGGGTCATTGGGGTCAGGTGTGTATCC
template1_class3_HNF1A_ONECUT1_CEBPA_REST	GAGGAGAAAGTTAATGATTAACCAAATTACTGACAAAATCAATAAGTTTCATTGTTGCACAATAAGTTTCATGCGCTGTCCGTGGTGCTGATGTGTATCC
template1_class3_HNF1A_ONECUT1_CEBPA_XBP1	GAGGAGAAAGTTAATGATTAACCAAATTACTGACAAAATCAATAAGTTTCATTGTTGCACAATAAGTTTCATGTGATGACGTGTCCCATAATGTGTATCC
template1_class3_HNF1A_ONECUT1_CTCF_CEBPA	GAGGAGAAAGTTAATGATTAACCAAATTACTGACAAAATCAATAAGTTTCATTCGGCCACCAGGGGGCGCCATACTGAGTGTTGCACAATATGTGTATCC
template1_class3_HNF1A_ONECUT1_CTCF_FOXA1	GAGGAGAAAGTTAATGATTAACCAAATTACTGACAAAATCAATAAGTTTCATTCGGCCACCAGGGGGCGCCATACTGAGTTGTTTGCTTTGTGTGTATCC
template1_class3_HNF1A_ONECUT1_CTCF_NR2F2	GAGGAAGTTAATGATTAACCAATTCATCAAAATCAATAAAGAGTCGGCCACCAGGGGGCGCCACATTACCCCCTGACCTTTGCCCCCTGCCTGTGTATCC
template1_class3_HNF1A_ONECUT1_CTCF_PPARA	GAGGAGAGTTAATGATTAACCAATCATTACAAAATCAATAAGAGTTTCGGCCACCAGGGGGCGCCAATTACTCCGGGTCATTGGGGTCAGGTGTGTATCC
template1_class3_HNF1A_ONECUT1_CTCF_REST	GAGGAGAGTTAATGATTAACCAATCATTACAAAATCAATAAGAGTTTCGGCCACCAGGGGGCGCCAATTACTGCGCTGTCCGTGGTGCTGATGTGTATCC
template1_class3_HNF1A_ONECUT1_CTCF_XBP1	GAGGAGAAGTTAATGATTAACCAACATTACTCAAAATCAATAAAGTTTCACGGCCACCAGGGGGCGCCATTACTGAGTGATGACGTGTCCCATTGTATCC
template1_class3_HNF1A_ONECUT1_FOXA1_CEBPA	GAGGAGAATAGTTAATGATTAACCAATTACTGAGTCAAAATCAATAATTTCATTACTGTTTGCTTTGGTTTCATTAGTTGCACAATAAAAATGTGTATCC
template1_class3_HNF1A_ONECUT1_FOXA1_CTCF	GAGGAGAAAGTTAATGATTAACCAAATTACTGACAAAATCAATAAGTTTCATTTGTTTGCTTTGAGTTTCATCGGCCACCAGGGGGCGCCATGTGTATCC
template1_class3_HNF1A_ONECUT1_FOXA1_NR2F2	GAGGAGAAGTTAATGATTAACCAACATTACTCAAAATCAATAAAGTTTCATGTTTGCTTTGGAGTTTCCCCCCTGACCTTTGCCCCCTGCCTGTGTATCC
template1_class3_HNF1A_ONECUT1_FOXA1_PPARA	GAGGAGAAAGTTAATGATTAACCAAATTACTGACAAAATCAATAAGTTTCATTTGTTTGCTTTGAGTTTCATCCGGGTCATTGGGGTCAGGTGTGTATCC
template1_class3_HNF1A_ONECUT1_FOXA1_REST	GAGGAGAAAGTTAATGATTAACCAAATTACTGACAAAATCAATAAGTTTCATTTGTTTGCTTTGAGTTTCATGCGCTGTCCGTGGTGCTGATGTGTATCC
template1_class3_HNF1A_ONECUT1_FOXA1_XBP1	GAGGAGAAAGTTAATGATTAACCAAATTACTGACAAAATCAATAAGTTTCATTTGTTTGCTTTGAGTTTCATGTGATGACGTGTCCCATAATGTGTATCC
template1_class3_HNF1A_ONECUT1_NR2F2_CEBPA	GAGGAGAAGTTAATGATTAACCAACATTACTCAAAATCAATAAAGTTTCACCCCCTGACCTTTGCCCCCTGCCTGAGTGTGTTGCACAATATGTGTATCC
template1_class3_HNF1A_ONECUT1_NR2F2_CTCF	GAGGAAGTTAATGATTAACCAATTCATCAAAATCAATAAAGAGTCCCCCTGACCTTTGCCCCCTGCCACTGACGGCCACCAGGGGGCGCCATGTGTATCC
template1_class3_HNF1A_ONECUT1_NR2F2_FOXA1	GAGGAGAAGTTAATGATTAACCAACATTACTCAAAATCAATAAAGTTTCACCCCCTGACCTTTGCCCCCTGCCTGAGTGTTGTTTGCTTTGTGTGTATCC
template1_class3_HNF1A_ONECUT1_NR2F2_PPARA	GAGGAAGTTAATGATTAACCAATTCATCAAAATCAATAAAGAGTCCCCCTGACCTTTGCCCCCTGCCACTGACCGGGTCATTGGGGTCAGGTGTGTATCC
template1_class3_HNF1A_ONECUT1_NR2F2_REST	GAGGAAGTTAATGATTAACCAATTCATCAAAATCAATAAAGAGTCCCCCTGACCTTTGCCCCCTGCCACTGAGCGCTGTCCGTGGTGCTGATGTGTATCC
template1_class3_HNF1A_ONECUT1_NR2F2_XBP1	GAGGAGAGTTAATGATTAACCAATCATTACAAAATCAATAAGAGTTTCCCCCTGACCTTTGCCCCCTGCCCTGAGTGTGATGACGTGTCCCATTGTATCC
template1_class3_HNF1A_ONECUT1_PPARA_CEBPA	GAGGAGAAAGTTAATGATTAACCAAATTACTGACAAAATCAATAAGTTTCATTCCGGGTCATTGGGGTCAGGTACTGAGTGTTGCACAATATGTGTATCC
template1_class3_HNF1A_ONECUT1_PPARA_CTCF	GAGGAGAGTTAATGATTAACCAATCATTACAAAATCAATAAGAGTTTCCGGGTCATTGGGGTCAGGATTACTCGGCCACCAGGGGGCGCCATGTGTATCC
template1_class3_HNF1A_ONECUT1_PPARA_FOXA1	GAGGAGAAAGTTAATGATTAACCAAATTACTGACAAAATCAATAAGTTTCATTCCGGGTCATTGGGGTCAGGTACTGAGTTGTTTGCTTTGTGTGTATCC
template1_class3_HNF1A_ONECUT1_PPARA_NR2F2	GAGGAAGTTAATGATTAACCAATTCATCAAAATCAATAAAGAGTCCGGGTCATTGGGGTCAGGCATTACCCCCTGACCTTTGCCCCCTGCCTGTGTATCC
template1_class3_HNF1A_ONECUT1_PPARA_REST	GAGGAGAGTTAATGATTAACCAATCATTACAAAATCAATAAGAGTTTCCGGGTCATTGGGGTCAGGATTACTGCGCTGTCCGTGGTGCTGATGTGTATCC
template1_class3_HNF1A_ONECUT1_PPARA_XBP1	GAGGAGAAGTTAATGATTAACCAACATTACTCAAAATCAATAAAGTTTCACCGGGTCATTGGGGTCAGGTTACTGAGTGATGACGTGTCCCATTGTATCC
template1_class3_HNF1A_ONECUT1_REST_CEBPA	GAGGAGAAAGTTAATGATTAACCAAATTACTGACAAAATCAATAAGTTTCATTGCGCTGTCCGTGGTGCTGATACTGAGTGTTGCACAATATGTGTATCC
template1_class3_HNF1A_ONECUT1_REST_CTCF	GAGGAGAGTTAATGATTAACCAATCATTACAAAATCAATAAGAGTTTGCGCTGTCCGTGGTGCTGAATTACTCGGCCACCAGGGGGCGCCATGTGTATCC
template1_class3_HNF1A_ONECUT1_REST_FOXA1	GAGGAGAAAGTTAATGATTAACCAAATTACTGACAAAATCAATAAGTTTCATTGCGCTGTCCGTGGTGCTGATACTGAGTTGTTTGCTTTGTGTGTATCC
template1_class3_HNF1A_ONECUT1_REST_NR2F2	GAGGAAGTTAATGATTAACCAATTCATCAAAATCAATAAAGAGTGCGCTGTCCGTGGTGCTGACATTACCCCCTGACCTTTGCCCCCTGCCTGTGTATCC
template1_class3_HNF1A_ONECUT1_REST_PPARA	GAGGAGAGTTAATGATTAACCAATCATTACAAAATCAATAAGAGTTTGCGCTGTCCGTGGTGCTGAATTACTCCGGGTCATTGGGGTCAGGTGTGTATCC
template1_class3_HNF1A_ONECUT1_REST_XBP1	GAGGAGAAGTTAATGATTAACCAACATTACTCAAAATCAATAAAGTTTCAGCGCTGTCCGTGGTGCTGATTACTGAGTGATGACGTGTCCCATTGTATCC
template1_class3_HNF1A_ONECUT1_XBP1_CEBPA	GAGGAGAAAGTTAATGATTAACCAAATTACTGACAAAATCAATAAGTTTCATTGTGATGACGTGTCCCATATTACTGAGTTGCACAATAAATGTGTATCC
template1_class3_HNF1A_ONECUT1_XBP1_CTCF	GAGGAGAAGTTAATGATTAACCAACATTACTCAAAATCAATAAAGTTTCAGTGATGACGTGTCCCATCATTACTCGGCCACCAGGGGGCGCCATGTATCC
template1_class3_HNF1A_ONECUT1_XBP1_FOXA1	GAGGAGAAAGTTAATGATTAACCAAATTACTGACAAAATCAATAAGTTTCATTGTGATGACGTGTCCCATATTACTGATGTTTGCTTTGAATGTGTATCC
template1_class3_HNF1A_ONECUT1_XBP1_NR2F2	GAGGAGAGTTAATGATTAACCAATCATTACAAAATCAATAAGAGTTTGTGATGACGTGTCCCATTCATTACCCCCTGACCTTTGCCCCCTGCCTGTATCC
template1_class3_HNF1A_ONECUT1_XBP1_PPARA	GAGGAGAAGTTAATGATTAACCAACATTACTCAAAATCAATAAAGTTTCAGTGATGACGTGTCCCATCATTACTCCGGGTCATTGGGGTCAGGTGTATCC
template1_class3_HNF1A_ONECUT1_XBP1_REST	GAGGAGAAGTTAATGATTAACCAACATTACTCAAAATCAATAAAGTTTCAGTGATGACGTGTCCCATCATTACTGCGCTGTCCGTGGTGCTGATGTATCC
template1_class3_HNF1A_PPARA_CEBPA_CTCF	GAGGAGAGTTAATGATTAACCAATCATTACCGGGTCATTGGGGTCAGGATTACTGTTGCACAATAAGAGTTCGGCCACCAGGGGGCGCCAATGTGTATCC
template1_class3_HNF1A_PPARA_CEBPA_FOXA1	GAGGAGAAAGTTAATGATTAACCAAATTACTGACCGGGTCATTGGGGTCAGGTACTGAGTGTTGCACAATAAGTTTCATTGTTTGCTTTGATGTGTATCC
template1_class3_HNF1A_PPARA_CEBPA_NR2F2	GAGGAGAGTTAATGATTAACCAATCATTACCGGGTCATTGGGGTCAGGATTACTGTTGCACAATAAGAGTTCCCCCTGACCTTTGCCCCCTGCCGTATCC
template1_class3_HNF1A_PPARA_CEBPA_ONECUT1	GAGGAGAAAGTTAATGATTAACCAAATTACTGACCGGGTCATTGGGGTCAGGTACTGAGTGTTGCACAATAAGTTTCATCAAAATCAATAATGTGTATCC
template1_class3_HNF1A_PPARA_CEBPA_REST	GAGGAGAGTTAATGATTAACCAATCATTACCGGGTCATTGGGGTCAGGATTACTGTTGCACAATAAGAGTTGCGCTGTCCGTGGTGCTGAATGTGTATCC
template1_class3_HNF1A_PPARA_CEBPA_XBP1	GAGGAGAAGTTAATGATTAACCAACATTACTCCGGGTCATTGGGGTCAGGTTACTGAGTTGCACAATAGAGTTTCGTGATGACGTGTCCCATGTGTATCC
template1_class3_HNF1A_PPARA_CTCF_CEBPA	GAGGAGAGTTAATGATTAACCAATCATTACCGGGTCATTGGGGTCAGGATTACTCGGCCACCAGGGGGCGCCAATTACTGTTGCACAATAATGTGTATCC
template1_class3_HNF1A_PPARA_CTCF_FOXA1	GAGGAGAGTTAATGATTAACCAATCATTACCGGGTCATTGGGGTCAGGATTACTCGGCCACCAGGGGGCGCCAATTACTTGTTTGCTTTGATGTGTATCC
template1_class3_HNF1A_PPARA_CTCF_NR2F2	GAGGAGTTAATGATTAACCAATTTCCCGGGTCATTGGGGTCAGGTCATCGGCCACCAGGGGGCGCCATCATCCCCCTGACCTTTGCCCCCTGCCGTATCC
template1_class3_HNF1A_PPARA_CTCF_ONECUT1	GAGGAGAGTTAATGATTAACCAATCATTACCGGGTCATTGGGGTCAGGATTACTCGGCCACCAGGGGGCGCCAATTACTCAAAATCAATAATGTGTATCC
template1_class3_HNF1A_PPARA_CTCF_REST	GAGGAAGTTAATGATTAACCAATTCATCCGGGTCATTGGGGTCAGGCATTACGGCCACCAGGGGGCGCCACATTAGCGCTGTCCGTGGTGCTGAGTATCC
template1_class3_HNF1A_PPARA_CTCF_XBP1	GAGGAAGTTAATGATTAACCAATTCATCCGGGTCATTGGGGTCAGGCATTACGGCCACCAGGGGGCGCCACATTAGTGATGACGTGTCCCATGTGTATCC
template1_class3_HNF1A_PPARA_FOXA1_CEBPA	GAGGAGAAAGTTAATGATTAACCAAATTACTGACCGGGTCATTGGGGTCAGGTACTGAGTTGTTTGCTTTGAGTTTCATGTTGCACAATAATGTGTATCC
template1_class3_HNF1A_PPARA_FOXA1_CTCF	GAGGAGAGTTAATGATTAACCAATCATTACCGGGTCATTGGGGTCAGGATTACTTGTTTGCTTTGAGAGTTCGGCCACCAGGGGGCGCCAATGTGTATCC
template1_class3_HNF1A_PPARA_FOXA1_NR2F2	GAGGAGAGTTAATGATTAACCAATCATTACCGGGTCATTGGGGTCAGGATTACTTGTTTGCTTTGAGAGTTCCCCCTGACCTTTGCCCCCTGCCGTATCC
template1_class3_HNF1A_PPARA_FOXA1_ONECUT1	GAGGAGAAAGTTAATGATTAACCAAATTACTGACCGGGTCATTGGGGTCAGGTACTGAGTTGTTTGCTTTGAGTTTCATCAAAATCAATAATGTGTATCC
template1_class3_HNF1A_PPARA_FOXA1_REST	GAGGAGAGTTAATGATTAACCAATCATTACCGGGTCATTGGGGTCAGGATTACTTGTTTGCTTTGAGAGTTGCGCTGTCCGTGGTGCTGAATGTGTATCC
template1_class3_HNF1A_PPARA_FOXA1_XBP1	GAGGAGAAGTTAATGATTAACCAACATTACTCCGGGTCATTGGGGTCAGGTTACTGATGTTTGCTTTGGAGTTTCGTGATGACGTGTCCCATGTGTATCC
template1_class3_HNF1A_PPARA_NR2F2_CEBPA	GAGGAGAGTTAATGATTAACCAATCATTACCGGGTCATTGGGGTCAGGATTACTCCCCCTGACCTTTGCCCCCTGCCCTGAGTGTTGCACAATAGTATCC
template1_class3_HNF1A_PPARA_NR2F2_CTCF	GAGGAGTTAATGATTAACCAATTTCCCGGGTCATTGGGGTCAGGTCATCCCCCTGACCTTTGCCCCCTGCCTACTCGGCCACCAGGGGGCGCCAGTATCC
template1_class3_HNF1A_PPARA_NR2F2_FOXA1	GAGGAGAGTTAATGATTAACCAATCATTACCGGGTCATTGGGGTCAGGATTACTCCCCCTGACCTTTGCCCCCTGCCCTGAGTTGTTTGCTTTGGTATCC
template1_class3_HNF1A_PPARA_NR2F2_ONECUT1	GAGGAAGTTAATGATTAACCAATTCATCCGGGTCATTGGGGTCAGGCATTACCCCCTGACCTTTGCCCCCTGCCACTGACAAAATCAATAATGTGTATCC
template1_class3_HNF1A_PPARA_NR2F2_REST	GAGGAGTTAATGATTAACCAATTTCCCGGGTCATTGGGGTCAGGTCATCCCCCTGACCTTTGCCCCCTGCCTACTGCGCTGTCCGTGGTGCTGAGTATCC
template1_class3_HNF1A_PPARA_NR2F2_XBP1	GAGGAGTTAATGATTAACCAATTTCCCGGGTCATTGGGGTCAGGTCATCCCCCTGACCTTTGCCCCCTGCCTACTGTGATGACGTGTCCCATGTGTATCC
template1_class3_HNF1A_PPARA_ONECUT1_CEBPA	GAGGAGAAAGTTAATGATTAACCAAATTACTGACCGGGTCATTGGGGTCAGGTACTGAGTCAAAATCAATAAGTTTCATTGTTGCACAATATGTGTATCC
template1_class3_HNF1A_PPARA_ONECUT1_CTCF	GAGGAGAGTTAATGATTAACCAATCATTACCGGGTCATTGGGGTCAGGATTACTCAAAATCAATAAGAGTTTCGGCCACCAGGGGGCGCCATGTGTATCC
template1_class3_HNF1A_PPARA_ONECUT1_FOXA1	GAGGAGAAAGTTAATGATTAACCAAATTACTGACCGGGTCATTGGGGTCAGGTACTGAGTCAAAATCAATAAGTTTCATTTGTTTGCTTTGTGTGTATCC
template1_class3_HNF1A_PPARA_ONECUT1_NR2F2	GAGGAAGTTAATGATTAACCAATTCATCCGGGTCATTGGGGTCAGGCATTACAAAATCAATAAAGAGTCCCCCTGACCTTTGCCCCCTGCCTGTGTATCC
template1_class3_HNF1A_PPARA_ONECUT1_REST	GAGGAGAGTTAATGATTAACCAATCATTACCGGGTCATTGGGGTCAGGATTACTCAAAATCAATAAGAGTTTGCGCTGTCCGTGGTGCTGATGTGTATCC
template1_class3_HNF1A_PPARA_ONECUT1_XBP1	GAGGAGAAGTTAATGATTAACCAACATTACTCCGGGTCATTGGGGTCAGGTTACTGACAAAATCAATAAAGTTTCAGTGATGACGTGTCCCATTGTATCC
template1_class3_HNF1A_PPARA_REST_CEBPA	GAGGAGAGTTAATGATTAACCAATCATTACCGGGTCATTGGGGTCAGGATTACTGCGCTGTCCGTGGTGCTGAATTACTGTTGCACAATAATGTGTATCC
template1_class3_HNF1A_PPARA_REST_CTCF	GAGGAAGTTAATGATTAACCAATTCATCCGGGTCATTGGGGTCAGGCATTAGCGCTGTCCGTGGTGCTGACATTACGGCCACCAGGGGGCGCCAGTATCC
template1_class3_HNF1A_PPARA_REST_FOXA1	GAGGAGAGTTAATGATTAACCAATCATTACCGGGTCATTGGGGTCAGGATTACTGCGCTGTCCGTGGTGCTGAATTACTTGTTTGCTTTGATGTGTATCC
template1_class3_HNF1A_PPARA_REST_NR2F2	GAGGAGTTAATGATTAACCAATTTCCCGGGTCATTGGGGTCAGGTCATGCGCTGTCCGTGGTGCTGATCATCCCCCTGACCTTTGCCCCCTGCCGTATCC
template1_class3_HNF1A_PPARA_REST_ONECUT1	GAGGAGAGTTAATGATTAACCAATCATTACCGGGTCATTGGGGTCAGGATTACTGCGCTGTCCGTGGTGCTGAATTACTCAAAATCAATAATGTGTATCC
template1_class3_HNF1A_PPARA_REST_XBP1	GAGGAAGTTAATGATTAACCAATTCATCCGGGTCATTGGGGTCAGGCATTAGCGCTGTCCGTGGTGCTGACATTAGTGATGACGTGTCCCATGTGTATCC
template1_class3_HNF1A_PPARA_XBP1_CEBPA	GAGGAGAAGTTAATGATTAACCAACATTACTCCGGGTCATTGGGGTCAGGTTACTGAGTGATGACGTGTCCCATCATTACTGTTGCACAATAGTGTATCC
template1_class3_HNF1A_PPARA_XBP1_CTCF	GAGGAAGTTAATGATTAACCAATTCATCCGGGTCATTGGGGTCAGGCATTAGTGATGACGTGTCCCATTTCATCGGCCACCAGGGGGCGCCAGTGTATCC
template1_class3_HNF1A_PPARA_XBP1_FOXA1	GAGGAGAAGTTAATGATTAACCAACATTACTCCGGGTCATTGGGGTCAGGTTACTGAGTGATGACGTGTCCCATCATTACTTGTTTGCTTTGGTGTATCC
template1_class3_HNF1A_PPARA_XBP1_NR2F2	GAGGAGTTAATGATTAACCAATTTCCCGGGTCATTGGGGTCAGGTCATGTGATGACGTGTCCCATTTTCCCCCCTGACCTTTGCCCCCTGCCGTGTATCC
template1_class3_HNF1A_PPARA_XBP1_ONECUT1	GAGGAGAAGTTAATGATTAACCAACATTACTCCGGGTCATTGGGGTCAGGTTACTGAGTGATGACGTGTCCCATCATTACTCAAAATCAATAATGTATCC
template1_class3_HNF1A_PPARA_XBP1_REST	GAGGAAGTTAATGATTAACCAATTCATCCGGGTCATTGGGGTCAGGCATTAGTGATGACGTGTCCCATTTCATGCGCTGTCCGTGGTGCTGAGTGTATCC
template1_class3_HNF1A_REST_CEBPA_CTCF	GAGGAGAGTTAATGATTAACCAATCATTAGCGCTGTCCGTGGTGCTGAATTACTGTTGCACAATAAGAGTTCGGCCACCAGGGGGCGCCAATGTGTATCC
template1_class3_HNF1A_REST_CEBPA_FOXA1	GAGGAGAAAGTTAATGATTAACCAAATTACTGAGCGCTGTCCGTGGTGCTGATACTGAGTGTTGCACAATAAGTTTCATTGTTTGCTTTGATGTGTATCC
template1_class3_HNF1A_REST_CEBPA_NR2F2	GAGGAGAGTTAATGATTAACCAATCATTAGCGCTGTCCGTGGTGCTGAATTACTGTTGCACAATAAGAGTTCCCCCTGACCTTTGCCCCCTGCCGTATCC
template1_class3_HNF1A_REST_CEBPA_ONECUT1	GAGGAGAAAGTTAATGATTAACCAAATTACTGAGCGCTGTCCGTGGTGCTGATACTGAGTGTTGCACAATAAGTTTCATCAAAATCAATAATGTGTATCC
template1_class3_HNF1A_REST_CEBPA_PPARA	GAGGAGAGTTAATGATTAACCAATCATTAGCGCTGTCCGTGGTGCTGAATTACTGTTGCACAATAAGAGTTCCGGGTCATTGGGGTCAGGATGTGTATCC
template1_class3_HNF1A_REST_CEBPA_XBP1	GAGGAGAAGTTAATGATTAACCAACATTACTGCGCTGTCCGTGGTGCTGATTACTGAGTTGCACAATAGAGTTTCGTGATGACGTGTCCCATGTGTATCC
template1_class3_HNF1A_REST_CTCF_CEBPA	GAGGAGAGTTAATGATTAACCAATCATTAGCGCTGTCCGTGGTGCTGAATTACTCGGCCACCAGGGGGCGCCAATTACTGTTGCACAATAATGTGTATCC
template1_class3_HNF1A_REST_CTCF_FOXA1	GAGGAGAGTTAATGATTAACCAATCATTAGCGCTGTCCGTGGTGCTGAATTACTCGGCCACCAGGGGGCGCCAATTACTTGTTTGCTTTGATGTGTATCC
template1_class3_HNF1A_REST_CTCF_NR2F2	GAGGAGTTAATGATTAACCAATTTCGCGCTGTCCGTGGTGCTGATCATCGGCCACCAGGGGGCGCCATCATCCCCCTGACCTTTGCCCCCTGCCGTATCC
template1_class3_HNF1A_REST_CTCF_ONECUT1	GAGGAGAGTTAATGATTAACCAATCATTAGCGCTGTCCGTGGTGCTGAATTACTCGGCCACCAGGGGGCGCCAATTACTCAAAATCAATAATGTGTATCC
template1_class3_HNF1A_REST_CTCF_PPARA	GAGGAAGTTAATGATTAACCAATTCATGCGCTGTCCGTGGTGCTGACATTACGGCCACCAGGGGGCGCCACATTACCGGGTCATTGGGGTCAGGGTATCC
template1_class3_HNF1A_REST_CTCF_XBP1	GAGGAAGTTAATGATTAACCAATTCATGCGCTGTCCGTGGTGCTGACATTACGGCCACCAGGGGGCGCCACATTAGTGATGACGTGTCCCATGTGTATCC
template1_class3_HNF1A_REST_FOXA1_CEBPA	GAGGAGAAAGTTAATGATTAACCAAATTACTGAGCGCTGTCCGTGGTGCTGATACTGAGTTGTTTGCTTTGAGTTTCATGTTGCACAATAATGTGTATCC
template1_class3_HNF1A_REST_FOXA1_CTCF	GAGGAGAGTTAATGATTAACCAATCATTAGCGCTGTCCGTGGTGCTGAATTACTTGTTTGCTTTGAGAGTTCGGCCACCAGGGGGCGCCAATGTGTATCC
template1_class3_HNF1A_REST_FOXA1_NR2F2	GAGGAGAGTTAATGATTAACCAATCATTAGCGCTGTCCGTGGTGCTGAATTACTTGTTTGCTTTGAGAGTTCCCCCTGACCTTTGCCCCCTGCCGTATCC
template1_class3_HNF1A_REST_FOXA1_ONECUT1	GAGGAGAAAGTTAATGATTAACCAAATTACTGAGCGCTGTCCGTGGTGCTGATACTGAGTTGTTTGCTTTGAGTTTCATCAAAATCAATAATGTGTATCC
template1_class3_HNF1A_REST_FOXA1_PPARA	GAGGAGAGTTAATGATTAACCAATCATTAGCGCTGTCCGTGGTGCTGAATTACTTGTTTGCTTTGAGAGTTCCGGGTCATTGGGGTCAGGATGTGTATCC
template1_class3_HNF1A_REST_FOXA1_XBP1	GAGGAGAAGTTAATGATTAACCAACATTACTGCGCTGTCCGTGGTGCTGATTACTGATGTTTGCTTTGGAGTTTCGTGATGACGTGTCCCATGTGTATCC
template1_class3_HNF1A_REST_NR2F2_CEBPA	GAGGAGAGTTAATGATTAACCAATCATTAGCGCTGTCCGTGGTGCTGAATTACTCCCCCTGACCTTTGCCCCCTGCCCTGAGTGTTGCACAATAGTATCC
template1_class3_HNF1A_REST_NR2F2_CTCF	GAGGAGTTAATGATTAACCAATTTCGCGCTGTCCGTGGTGCTGATCATCCCCCTGACCTTTGCCCCCTGCCTACTCGGCCACCAGGGGGCGCCAGTATCC
template1_class3_HNF1A_REST_NR2F2_FOXA1	GAGGAGAGTTAATGATTAACCAATCATTAGCGCTGTCCGTGGTGCTGAATTACTCCCCCTGACCTTTGCCCCCTGCCCTGAGTTGTTTGCTTTGGTATCC
template1_class3_HNF1A_REST_NR2F2_ONECUT1	GAGGAAGTTAATGATTAACCAATTCATGCGCTGTCCGTGGTGCTGACATTACCCCCTGACCTTTGCCCCCTGCCACTGACAAAATCAATAATGTGTATCC
template1_class3_HNF1A_REST_NR2F2_PPARA	GAGGAGTTAATGATTAACCAATTTCGCGCTGTCCGTGGTGCTGATCATCCCCCTGACCTTTGCCCCCTGCCTACTCCGGGTCATTGGGGTCAGGGTATCC
template1_class3_HNF1A_REST_NR2F2_XBP1	GAGGAGTTAATGATTAACCAATTTCGCGCTGTCCGTGGTGCTGATCATCCCCCTGACCTTTGCCCCCTGCCTACTGTGATGACGTGTCCCATGTGTATCC
template1_class3_HNF1A_REST_ONECUT1_CEBPA	GAGGAGAAAGTTAATGATTAACCAAATTACTGAGCGCTGTCCGTGGTGCTGATACTGAGTCAAAATCAATAAGTTTCATTGTTGCACAATATGTGTATCC
template1_class3_HNF1A_REST_ONECUT1_CTCF	GAGGAGAGTTAATGATTAACCAATCATTAGCGCTGTCCGTGGTGCTGAATTACTCAAAATCAATAAGAGTTTCGGCCACCAGGGGGCGCCATGTGTATCC
template1_class3_HNF1A_REST_ONECUT1_FOXA1	GAGGAGAAAGTTAATGATTAACCAAATTACTGAGCGCTGTCCGTGGTGCTGATACTGAGTCAAAATCAATAAGTTTCATTTGTTTGCTTTGTGTGTATCC
template1_class3_HNF1A_REST_ONECUT1_NR2F2	GAGGAAGTTAATGATTAACCAATTCATGCGCTGTCCGTGGTGCTGACATTACAAAATCAATAAAGAGTCCCCCTGACCTTTGCCCCCTGCCTGTGTATCC
template1_class3_HNF1A_REST_ONECUT1_PPARA	GAGGAGAGTTAATGATTAACCAATCATTAGCGCTGTCCGTGGTGCTGAATTACTCAAAATCAATAAGAGTTTCCGGGTCATTGGGGTCAGGTGTGTATCC
template1_class3_HNF1A_REST_ONECUT1_XBP1	GAGGAGAAGTTAATGATTAACCAACATTACTGCGCTGTCCGTGGTGCTGATTACTGACAAAATCAATAAAGTTTCAGTGATGACGTGTCCCATTGTATCC
template1_class3_HNF1A_REST_PPARA_CEBPA	GAGGAGAGTTAATGATTAACCAATCATTAGCGCTGTCCGTGGTGCTGAATTACTCCGGGTCATTGGGGTCAGGATTACTGTTGCACAATAATGTGTATCC
template1_class3_HNF1A_REST_PPARA_CTCF	GAGGAAGTTAATGATTAACCAATTCATGCGCTGTCCGTGGTGCTGACATTACCGGGTCATTGGGGTCAGGCATTACGGCCACCAGGGGGCGCCAGTATCC
template1_class3_HNF1A_REST_PPARA_FOXA1	GAGGAGAGTTAATGATTAACCAATCATTAGCGCTGTCCGTGGTGCTGAATTACTCCGGGTCATTGGGGTCAGGATTACTTGTTTGCTTTGATGTGTATCC
template1_class3_HNF1A_REST_PPARA_NR2F2	GAGGAGTTAATGATTAACCAATTTCGCGCTGTCCGTGGTGCTGATCATCCGGGTCATTGGGGTCAGGTCATCCCCCTGACCTTTGCCCCCTGCCGTATCC
template1_class3_HNF1A_REST_PPARA_ONECUT1	GAGGAGAGTTAATGATTAACCAATCATTAGCGCTGTCCGTGGTGCTGAATTACTCCGGGTCATTGGGGTCAGGATTACTCAAAATCAATAATGTGTATCC
template1_class3_HNF1A_REST_PPARA_XBP1	GAGGAAGTTAATGATTAACCAATTCATGCGCTGTCCGTGGTGCTGACATTACCGGGTCATTGGGGTCAGGCATTAGTGATGACGTGTCCCATGTGTATCC
template1_class3_HNF1A_REST_XBP1_CEBPA	GAGGAGAAGTTAATGATTAACCAACATTACTGCGCTGTCCGTGGTGCTGATTACTGAGTGATGACGTGTCCCATCATTACTGTTGCACAATAGTGTATCC
template1_class3_HNF1A_REST_XBP1_CTCF	GAGGAAGTTAATGATTAACCAATTCATGCGCTGTCCGTGGTGCTGACATTAGTGATGACGTGTCCCATTTCATCGGCCACCAGGGGGCGCCAGTGTATCC
template1_class3_HNF1A_REST_XBP1_FOXA1	GAGGAGAAGTTAATGATTAACCAACATTACTGCGCTGTCCGTGGTGCTGATTACTGAGTGATGACGTGTCCCATCATTACTTGTTTGCTTTGGTGTATCC
template1_class3_HNF1A_REST_XBP1_NR2F2	GAGGAGTTAATGATTAACCAATTTCGCGCTGTCCGTGGTGCTGATCATGTGATGACGTGTCCCATTTTCCCCCCTGACCTTTGCCCCCTGCCGTGTATCC
template1_class3_HNF1A_REST_XBP1_ONECUT1	GAGGAGAAGTTAATGATTAACCAACATTACTGCGCTGTCCGTGGTGCTGATTACTGAGTGATGACGTGTCCCATCATTACTCAAAATCAATAATGTATCC
template1_class3_HNF1A_REST_XBP1_PPARA	GAGGAAGTTAATGATTAACCAATTCATGCGCTGTCCGTGGTGCTGACATTAGTGATGACGTGTCCCATTTCATCCGGGTCATTGGGGTCAGGGTGTATCC
template1_class3_HNF1A_XBP1_CEBPA_CTCF	GAGGAGAAGTTAATGATTAACCAACATTACTGTGATGACGTGTCCCATCATTACTGTTGCACAATAGAGTTTCCGGCCACCAGGGGGCGCCAGTGTATCC
template1_class3_HNF1A_XBP1_CEBPA_FOXA1	GAGGAGAAAGTTAATGATTAACCAAATTACTGAGTGATGACGTGTCCCATATTACTGAGTTGCACAATAAGTTTCATTGTTTGCTTTGAAATGTGTATCC
template1_class3_HNF1A_XBP1_CEBPA_NR2F2	GAGGAGAGTTAATGATTAACCAATCATTAGTGATGACGTGTCCCATTCATTAGTTGCACAATAAGAGTTCCCCCTGACCTTTGCCCCCTGCCGTGTATCC
template1_class3_HNF1A_XBP1_CEBPA_ONECUT1	GAGGAGAAAGTTAATGATTAACCAAATTACTGAGTGATGACGTGTCCCATATTACTGAGTTGCACAATAAGTTTCATCAAAATCAATAAAATGTGTATCC
template1_class3_HNF1A_XBP1_CEBPA_PPARA	GAGGAGAAGTTAATGATTAACCAACATTACTGTGATGACGTGTCCCATCATTACTGTTGCACAATAGAGTTTCCCGGGTCATTGGGGTCAGGGTGTATCC
template1_class3_HNF1A_XBP1_CEBPA_REST	GAGGAGAAGTTAATGATTAACCAACATTACTGTGATGACGTGTCCCATCATTACTGTTGCACAATAGAGTTTCGCGCTGTCCGTGGTGCTGAGTGTATCC
template1_class3_HNF1A_XBP1_CTCF_CEBPA	GAGGAGAAGTTAATGATTAACCAACATTACTGTGATGACGTGTCCCATCATTACTCGGCCACCAGGGGGCGCCATTACTGAGTTGCACAATAGTGTATCC
template1_class3_HNF1A_XBP1_CTCF_FOXA1	GAGGAGAAGTTAATGATTAACCAACATTACTGTGATGACGTGTCCCATCATTACTCGGCCACCAGGGGGCGCCATTACTGATGTTTGCTTTGGTGTATCC
template1_class3_HNF1A_XBP1_CTCF_NR2F2	GAGGAGTTAATGATTAACCAATTTCGTGATGACGTGTCCCATTTTCCGGCCACCAGGGGGCGCCATCATCCCCCTGACCTTTGCCCCCTGCCGTGTATCC
template1_class3_HNF1A_XBP1_CTCF_ONECUT1	GAGGAGAAGTTAATGATTAACCAACATTACTGTGATGACGTGTCCCATCATTACTCGGCCACCAGGGGGCGCCATTACTGACAAAATCAATAATGTATCC
template1_class3_HNF1A_XBP1_CTCF_PPARA	GAGGAAGTTAATGATTAACCAATTCATGTGATGACGTGTCCCATTTCATCGGCCACCAGGGGGCGCCACATTACCGGGTCATTGGGGTCAGGGTGTATCC
template1_class3_HNF1A_XBP1_CTCF_REST	GAGGAAGTTAATGATTAACCAATTCATGTGATGACGTGTCCCATTTCATCGGCCACCAGGGGGCGCCACATTAGCGCTGTCCGTGGTGCTGAGTGTATCC
template1_class3_HNF1A_XBP1_FOXA1_CEBPA	GAGGAGAAAGTTAATGATTAACCAAATTACTGAGTGATGACGTGTCCCATATTACTGATGTTTGCTTTGAGTTTCATGTTGCACAATAAAATGTGTATCC
template1_class3_HNF1A_XBP1_FOXA1_CTCF	GAGGAGAAGTTAATGATTAACCAACATTACTGTGATGACGTGTCCCATCATTACTTGTTTGCTTTGGAGTTTCCGGCCACCAGGGGGCGCCAGTGTATCC
template1_class3_HNF1A_XBP1_FOXA1_NR2F2	GAGGAGAGTTAATGATTAACCAATCATTAGTGATGACGTGTCCCATTCATTATGTTTGCTTTGAGAGTTCCCCCTGACCTTTGCCCCCTGCCGTGTATCC
template1_class3_HNF1A_XBP1_FOXA1_ONECUT1	GAGGAGAAAGTTAATGATTAACCAAATTACTGAGTGATGACGTGTCCCATATTACTGATGTTTGCTTTGAGTTTCATCAAAATCAATAAAATGTGTATCC
template1_class3_HNF1A_XBP1_FOXA1_PPARA	GAGGAGAAGTTAATGATTAACCAACATTACTGTGATGACGTGTCCCATCATTACTTGTTTGCTTTGGAGTTTCCCGGGTCATTGGGGTCAGGGTGTATCC
template1_class3_HNF1A_XBP1_FOXA1_REST	GAGGAGAAGTTAATGATTAACCAACATTACTGTGATGACGTGTCCCATCATTACTTGTTTGCTTTGGAGTTTCGCGCTGTCCGTGGTGCTGAGTGTATCC
template1_class3_HNF1A_XBP1_NR2F2_CEBPA	GAGGAGAGTTAATGATTAACCAATCATTAGTGATGACGTGTCCCATTCATTACCCCCTGACCTTTGCCCCCTGCCCTGAGTGTTGCACAATAGTGTATCC
template1_class3_HNF1A_XBP1_NR2F2_CTCF	GAGGAGTTAATGATTAACCAATTTCGTGATGACGTGTCCCATTTTCCCCCCTGACCTTTGCCCCCTGCCTACTCGGCCACCAGGGGGCGCCAGTGTATCC
template1_class3_HNF1A_XBP1_NR2F2_FOXA1	GAGGAGAGTTAATGATTAACCAATCATTAGTGATGACGTGTCCCATTCATTACCCCCTGACCTTTGCCCCCTGCCCTGAGTTGTTTGCTTTGGTGTATCC
template1_class3_HNF1A_XBP1_NR2F2_ONECUT1	GAGGAGAGTTAATGATTAACCAATCATTAGTGATGACGTGTCCCATTCATTACCCCCTGACCTTTGCCCCCTGCCCTGAGTCAAAATCAATAATGTATCC
template1_class3_HNF1A_XBP1_NR2F2_PPARA	GAGGAGTTAATGATTAACCAATTTCGTGATGACGTGTCCCATTTTCCCCCCTGACCTTTGCCCCCTGCCTACTCCGGGTCATTGGGGTCAGGGTGTATCC
template1_class3_HNF1A_XBP1_NR2F2_REST	GAGGAGTTAATGATTAACCAATTTCGTGATGACGTGTCCCATTTTCCCCCCTGACCTTTGCCCCCTGCCTACTGCGCTGTCCGTGGTGCTGAGTGTATCC
template1_class3_HNF1A_XBP1_ONECUT1_CEBPA	GAGGAGAAAGTTAATGATTAACCAAATTACTGAGTGATGACGTGTCCCATATTACTGACAAAATCAATAAGTTTCATTGTTGCACAATAAATGTGTATCC
template1_class3_HNF1A_XBP1_ONECUT1_CTCF	GAGGAGAAGTTAATGATTAACCAACATTACTGTGATGACGTGTCCCATCATTACTCAAAATCAATAAAGTTTCACGGCCACCAGGGGGCGCCATGTATCC
template1_class3_HNF1A_XBP1_ONECUT1_FOXA1	GAGGAGAAAGTTAATGATTAACCAAATTACTGAGTGATGACGTGTCCCATATTACTGACAAAATCAATAAGTTTCATTTGTTTGCTTTGAATGTGTATCC
template1_class3_HNF1A_XBP1_ONECUT1_NR2F2	GAGGAGAGTTAATGATTAACCAATCATTAGTGATGACGTGTCCCATTCATTACAAAATCAATAAGAGTTTCCCCCTGACCTTTGCCCCCTGCCTGTATCC
template1_class3_HNF1A_XBP1_ONECUT1_PPARA	GAGGAGAAGTTAATGATTAACCAACATTACTGTGATGACGTGTCCCATCATTACTCAAAATCAATAAAGTTTCACCGGGTCATTGGGGTCAGGTGTATCC
template1_class3_HNF1A_XBP1_ONECUT1_REST	GAGGAGAAGTTAATGATTAACCAACATTACTGTGATGACGTGTCCCATCATTACTCAAAATCAATAAAGTTTCAGCGCTGTCCGTGGTGCTGATGTATCC
template1_class3_HNF1A_XBP1_PPARA_CEBPA	GAGGAGAAGTTAATGATTAACCAACATTACTGTGATGACGTGTCCCATCATTACTCCGGGTCATTGGGGTCAGGTTACTGAGTTGCACAATAGTGTATCC
template1_class3_HNF1A_XBP1_PPARA_CTCF	GAGGAAGTTAATGATTAACCAATTCATGTGATGACGTGTCCCATTTCATCCGGGTCATTGGGGTCAGGCATTACGGCCACCAGGGGGCGCCAGTGTATCC
template1_class3_HNF1A_XBP1_PPARA_FOXA1	GAGGAGAAGTTAATGATTAACCAACATTACTGTGATGACGTGTCCCATCATTACTCCGGGTCATTGGGGTCAGGTTACTGATGTTTGCTTTGGTGTATCC
template1_class3_HNF1A_XBP1_PPARA_NR2F2	GAGGAGTTAATGATTAACCAATTTCGTGATGACGTGTCCCATTTTCCCGGGTCATTGGGGTCAGGTCATCCCCCTGACCTTTGCCCCCTGCCGTGTATCC
template1_class3_HNF1A_XBP1_PPARA_ONECUT1	GAGGAGAAGTTAATGATTAACCAACATTACTGTGATGACGTGTCCCATCATTACTCCGGGTCATTGGGGTCAGGTTACTGACAAAATCAATAATGTATCC
template1_class3_HNF1A_XBP1_PPARA_REST	GAGGAAGTTAATGATTAACCAATTCATGTGATGACGTGTCCCATTTCATCCGGGTCATTGGGGTCAGGCATTAGCGCTGTCCGTGGTGCTGAGTGTATCC
template1_class3_HNF1A_XBP1_REST_CEBPA	GAGGAGAAGTTAATGATTAACCAACATTACTGTGATGACGTGTCCCATCATTACTGCGCTGTCCGTGGTGCTGATTACTGAGTTGCACAATAGTGTATCC
template1_class3_HNF1A_XBP1_REST_CTCF	GAGGAAGTTAATGATTAACCAATTCATGTGATGACGTGTCCCATTTCATGCGCTGTCCGTGGTGCTGACATTACGGCCACCAGGGGGCGCCAGTGTATCC
template1_class3_HNF1A_XBP1_REST_FOXA1	GAGGAGAAGTTAATGATTAACCAACATTACTGTGATGACGTGTCCCATCATTACTGCGCTGTCCGTGGTGCTGATTACTGATGTTTGCTTTGGTGTATCC
template1_class3_HNF1A_XBP1_REST_NR2F2	GAGGAGTTAATGATTAACCAATTTCGTGATGACGTGTCCCATTTTCGCGCTGTCCGTGGTGCTGATCATCCCCCTGACCTTTGCCCCCTGCCGTGTATCC
template1_class3_HNF1A_XBP1_REST_ONECUT1	GAGGAGAAGTTAATGATTAACCAACATTACTGTGATGACGTGTCCCATCATTACTGCGCTGTCCGTGGTGCTGATTACTGACAAAATCAATAATGTATCC
template1_class3_HNF1A_XBP1_REST_PPARA	GAGGAAGTTAATGATTAACCAATTCATGTGATGACGTGTCCCATTTCATGCGCTGTCCGTGGTGCTGACATTACCGGGTCATTGGGGTCAGGGTGTATCC
template1_class3_NR2F2_CEBPA_CTCF_FOXA1	GAGGAGACCCCCTGACCTTTGCCCCCTGCCTGAGTGTGTTGCACAATAGAGTTTCCGGCCACCAGGGGGCGCCATTACTGATGTTTGCTTTGGTGTATCC
template1_class3_NR2F2_CEBPA_CTCF_HNF1A	GAGGAGCCCCCTGACCTTTGCCCCCTGCCCTGAGTGTTGCACAATAAGAGTTCGGCCACCAGGGGGCGCCAATTACTAGTTAATGATTAACCAAGTATCC
template1_class3_NR2F2_CEBPA_CTCF_ONECUT1	GAGGAGACCCCCTGACCTTTGCCCCCTGCCTGAGTGTGTTGCACAATAGAGTTTCCGGCCACCAGGGGGCGCCATTACTGACAAAATCAATAATGTATCC
template1_class3_NR2F2_CEBPA_CTCF_PPARA	GAGGACCCCCTGACCTTTGCCCCCTGCCACTGAGTTGCACAATAGAGAGCGGCCACCAGGGGGCGCCACATTACCGGGTCATTGGGGTCAGGGTGTATCC
template1_class3_NR2F2_CEBPA_CTCF_REST	GAGGACCCCCTGACCTTTGCCCCCTGCCACTGAGTTGCACAATAGAGAGCGGCCACCAGGGGGCGCCACATTAGCGCTGTCCGTGGTGCTGAGTGTATCC
template1_class3_NR2F2_CEBPA_CTCF_XBP1	GAGGAGCCCCCTGACCTTTGCCCCCTGCCCTGAGTGTTGCACAATAAGAGTTCGGCCACCAGGGGGCGCCAATTACTGTGATGACGTGTCCCATGTATCC
template1_class3_NR2F2_CEBPA_FOXA1_CTCF	GAGGAGACCCCCTGACCTTTGCCCCCTGCCTGAGTGTGTTGCACAATAGAGTTTCTGTTTGCTTTGGAGTTTCCGGCCACCAGGGGGCGCCAGTGTATCC
template1_class3_NR2F2_CEBPA_FOXA1_HNF1A	GAGGAGACCCCCTGACCTTTGCCCCCTGCCTGAGTGTGTTGCACAATAGAGTTTCTGTTTGCTTTGGAGTTTCAGTTAATGATTAACCAAATGTGTATCC
template1_class3_NR2F2_CEBPA_FOXA1_ONECUT1	GAGGAGAACCCCCTGACCTTTGCCCCCTGCCGAGTGTTGGTTGCACAATAAGTTTCATTGTTTGCTTTGAGTTTCATCAAAATCAATAAAATGTGTATCC
template1_class3_NR2F2_CEBPA_FOXA1_PPARA	GAGGAGACCCCCTGACCTTTGCCCCCTGCCTGAGTGTGTTGCACAATAGAGTTTCTGTTTGCTTTGGAGTTTCCCGGGTCATTGGGGTCAGGGTGTATCC
template1_class3_NR2F2_CEBPA_FOXA1_REST	GAGGAGACCCCCTGACCTTTGCCCCCTGCCTGAGTGTGTTGCACAATAGAGTTTCTGTTTGCTTTGGAGTTTCGCGCTGTCCGTGGTGCTGAGTGTATCC
template1_class3_NR2F2_CEBPA_FOXA1_XBP1	GAGGAGACCCCCTGACCTTTGCCCCCTGCCTGAGTGTGTTGCACAATAGAGTTTCTGTTTGCTTTGGAGTTTCGTGATGACGTGTCCCATATGTGTATCC
template1_class3_NR2F2_CEBPA_HNF1A_CTCF	GAGGAGCCCCCTGACCTTTGCCCCCTGCCCTGAGTGTTGCACAATAAGAGTTAGTTAATGATTAACCAATCATTACGGCCACCAGGGGGCGCCAGTATCC
template1_class3_NR2F2_CEBPA_HNF1A_FOXA1	GAGGAGACCCCCTGACCTTTGCCCCCTGCCTGAGTGTGTTGCACAATAGAGTTTCAGTTAATGATTAACCAACATTACTTGTTTGCTTTGATGTGTATCC
template1_class3_NR2F2_CEBPA_HNF1A_ONECUT1	GAGGAGACCCCCTGACCTTTGCCCCCTGCCTGAGTGTGTTGCACAATAGAGTTTCAGTTAATGATTAACCAACATTACTCAAAATCAATAATGTGTATCC
template1_class3_NR2F2_CEBPA_HNF1A_PPARA	GAGGAGCCCCCTGACCTTTGCCCCCTGCCCTGAGTGTTGCACAATAAGAGTTAGTTAATGATTAACCAATCATTACCGGGTCATTGGGGTCAGGGTATCC
template1_class3_NR2F2_CEBPA_HNF1A_REST	GAGGAGCCCCCTGACCTTTGCCCCCTGCCCTGAGTGTTGCACAATAAGAGTTAGTTAATGATTAACCAATCATTAGCGCTGTCCGTGGTGCTGAGTATCC
template1_class3_NR2F2_CEBPA_HNF1A_XBP1	GAGGAGCCCCCTGACCTTTGCCCCCTGCCCTGAGTGTTGCACAATAAGAGTTAGTTAATGATTAACCAATCATTAGTGATGACGTGTCCCATGTGTATCC
template1_class3_NR2F2_CEBPA_ONECUT1_CTCF	GAGGAGACCCCCTGACCTTTGCCCCCTGCCTGAGTGTGTTGCACAATAGAGTTTCCAAAATCAATAAAGTTTCACGGCCACCAGGGGGCGCCATGTATCC
template1_class3_NR2F2_CEBPA_ONECUT1_FOXA1	GAGGAGAACCCCCTGACCTTTGCCCCCTGCCGAGTGTTGGTTGCACAATAAGTTTCATCAAAATCAATAAGTTTCATTTGTTTGCTTTGAATGTGTATCC
template1_class3_NR2F2_CEBPA_ONECUT1_HNF1A	GAGGAGACCCCCTGACCTTTGCCCCCTGCCTGAGTGTGTTGCACAATAGAGTTTCCAAAATCAATAAAGTTTCAAGTTAATGATTAACCAATGTGTATCC
template1_class3_NR2F2_CEBPA_ONECUT1_PPARA	GAGGAGACCCCCTGACCTTTGCCCCCTGCCTGAGTGTGTTGCACAATAGAGTTTCCAAAATCAATAAAGTTTCACCGGGTCATTGGGGTCAGGTGTATCC
template1_class3_NR2F2_CEBPA_ONECUT1_REST	GAGGAGACCCCCTGACCTTTGCCCCCTGCCTGAGTGTGTTGCACAATAGAGTTTCCAAAATCAATAAAGTTTCAGCGCTGTCCGTGGTGCTGATGTATCC
template1_class3_NR2F2_CEBPA_ONECUT1_XBP1	GAGGAGACCCCCTGACCTTTGCCCCCTGCCTGAGTGTGTTGCACAATAGAGTTTCCAAAATCAATAAAGTTTCAGTGATGACGTGTCCCATTGTGTATCC
template1_class3_NR2F2_CEBPA_PPARA_CTCF	GAGGACCCCCTGACCTTTGCCCCCTGCCACTGAGTTGCACAATAGAGAGCCGGGTCATTGGGGTCAGGCATTACGGCCACCAGGGGGCGCCAGTGTATCC
template1_class3_NR2F2_CEBPA_PPARA_FOXA1	GAGGAGACCCCCTGACCTTTGCCCCCTGCCTGAGTGTGTTGCACAATAGAGTTTCCCGGGTCATTGGGGTCAGGTTACTGATGTTTGCTTTGGTGTATCC
template1_class3_NR2F2_CEBPA_PPARA_HNF1A	GAGGAGCCCCCTGACCTTTGCCCCCTGCCCTGAGTGTTGCACAATAAGAGTTCCGGGTCATTGGGGTCAGGATTACTAGTTAATGATTAACCAAGTATCC
template1_class3_NR2F2_CEBPA_PPARA_ONECUT1	GAGGAGACCCCCTGACCTTTGCCCCCTGCCTGAGTGTGTTGCACAATAGAGTTTCCCGGGTCATTGGGGTCAGGTTACTGACAAAATCAATAATGTATCC
template1_class3_NR2F2_CEBPA_PPARA_REST	GAGGACCCCCTGACCTTTGCCCCCTGCCACTGAGTTGCACAATAGAGAGCCGGGTCATTGGGGTCAGGCATTAGCGCTGTCCGTGGTGCTGAGTGTATCC
template1_class3_NR2F2_CEBPA_PPARA_XBP1	GAGGAGCCCCCTGACCTTTGCCCCCTGCCCTGAGTGTTGCACAATAAGAGTTCCGGGTCATTGGGGTCAGGATTACTGTGATGACGTGTCCCATGTATCC
template1_class3_NR2F2_CEBPA_REST_CTCF	GAGGACCCCCTGACCTTTGCCCCCTGCCACTGAGTTGCACAATAGAGAGGCGCTGTCCGTGGTGCTGACATTACGGCCACCAGGGGGCGCCAGTGTATCC
template1_class3_NR2F2_CEBPA_REST_FOXA1	GAGGAGACCCCCTGACCTTTGCCCCCTGCCTGAGTGTGTTGCACAATAGAGTTTCGCGCTGTCCGTGGTGCTGATTACTGATGTTTGCTTTGGTGTATCC
template1_class3_NR2F2_CEBPA_REST_HNF1A	GAGGAGCCCCCTGACCTTTGCCCCCTGCCCTGAGTGTTGCACAATAAGAGTTGCGCTGTCCGTGGTGCTGAATTACTAGTTAATGATTAACCAAGTATCC
template1_class3_NR2F2_CEBPA_REST_ONECUT1	GAGGAGACCCCCTGACCTTTGCCCCCTGCCTGAGTGTGTTGCACAATAGAGTTTCGCGCTGTCCGTGGTGCTGATTACTGACAAAATCAATAATGTATCC
template1_class3_NR2F2_CEBPA_REST_PPARA	GAGGACCCCCTGACCTTTGCCCCCTGCCACTGAGTTGCACAATAGAGAGGCGCTGTCCGTGGTGCTGACATTACCGGGTCATTGGGGTCAGGGTGTATCC
template1_class3_NR2F2_CEBPA_REST_XBP1	GAGGAGCCCCCTGACCTTTGCCCCCTGCCCTGAGTGTTGCACAATAAGAGTTGCGCTGTCCGTGGTGCTGAATTACTGTGATGACGTGTCCCATGTATCC
template1_class3_NR2F2_CEBPA_XBP1_CTCF	GAGGAGCCCCCTGACCTTTGCCCCCTGCCCTGAGTGTTGCACAATAAGAGTTGTGATGACGTGTCCCATTCATTACGGCCACCAGGGGGCGCCAGTATCC
template1_class3_NR2F2_CEBPA_XBP1_FOXA1	GAGGAGACCCCCTGACCTTTGCCCCCTGCCTGAGTGTGTTGCACAATAGAGTTTCGTGATGACGTGTCCCATCATTACTTGTTTGCTTTGATGTGTATCC
template1_class3_NR2F2_CEBPA_XBP1_HNF1A	GAGGAGCCCCCTGACCTTTGCCCCCTGCCCTGAGTGTTGCACAATAAGAGTTGTGATGACGTGTCCCATTCATTAAGTTAATGATTAACCAAGTGTATCC
template1_class3_NR2F2_CEBPA_XBP1_ONECUT1	GAGGAGACCCCCTGACCTTTGCCCCCTGCCTGAGTGTGTTGCACAATAGAGTTTCGTGATGACGTGTCCCATCATTACTCAAAATCAATAATGTGTATCC
template1_class3_NR2F2_CEBPA_XBP1_PPARA	GAGGAGCCCCCTGACCTTTGCCCCCTGCCCTGAGTGTTGCACAATAAGAGTTGTGATGACGTGTCCCATTCATTACCGGGTCATTGGGGTCAGGGTATCC
template1_class3_NR2F2_CEBPA_XBP1_REST	GAGGAGCCCCCTGACCTTTGCCCCCTGCCCTGAGTGTTGCACAATAAGAGTTGTGATGACGTGTCCCATTCATTAGCGCTGTCCGTGGTGCTGAGTATCC
template1_class3_NR2F2_CTCF_CEBPA_FOXA1	GAGGAGACCCCCTGACCTTTGCCCCCTGCCTGAGTGTCGGCCACCAGGGGGCGCCATTACTGAGTTGCACAATAGAGTTTCTGTTTGCTTTGGTGTATCC
template1_class3_NR2F2_CTCF_CEBPA_HNF1A	GAGGAGCCCCCTGACCTTTGCCCCCTGCCCTGAGTCGGCCACCAGGGGGCGCCAATTACTGTTGCACAATAAGAGTTAGTTAATGATTAACCAAGTATCC
template1_class3_NR2F2_CTCF_CEBPA_ONECUT1	GAGGAGACCCCCTGACCTTTGCCCCCTGCCTGAGTGTCGGCCACCAGGGGGCGCCATTACTGAGTTGCACAATAGAGTTTCCAAAATCAATAATGTATCC
template1_class3_NR2F2_CTCF_CEBPA_PPARA	GAGGACCCCCTGACCTTTGCCCCCTGCCACTGACGGCCACCAGGGGGCGCCACATTAGTTGCACAATAGAGAGCCGGGTCATTGGGGTCAGGGTGTATCC
template1_class3_NR2F2_CTCF_CEBPA_REST	GAGGACCCCCTGACCTTTGCCCCCTGCCACTGACGGCCACCAGGGGGCGCCACATTAGTTGCACAATAGAGAGGCGCTGTCCGTGGTGCTGAGTGTATCC
template1_class3_NR2F2_CTCF_CEBPA_XBP1	GAGGAGCCCCCTGACCTTTGCCCCCTGCCCTGAGTCGGCCACCAGGGGGCGCCAATTACTGTTGCACAATAAGAGTTGTGATGACGTGTCCCATGTATCC
template1_class3_NR2F2_CTCF_FOXA1_CEBPA	GAGGAGACCCCCTGACCTTTGCCCCCTGCCTGAGTGTCGGCCACCAGGGGGCGCCATTACTGATGTTTGCTTTGGAGTTTCGTTGCACAATAGTGTATCC
template1_class3_NR2F2_CTCF_FOXA1_HNF1A	GAGGAGCCCCCTGACCTTTGCCCCCTGCCCTGAGTCGGCCACCAGGGGGCGCCAATTACTTGTTTGCTTTGAGAGTTAGTTAATGATTAACCAAGTATCC
template1_class3_NR2F2_CTCF_FOXA1_ONECUT1	GAGGAGACCCCCTGACCTTTGCCCCCTGCCTGAGTGTCGGCCACCAGGGGGCGCCATTACTGATGTTTGCTTTGGAGTTTCCAAAATCAATAATGTATCC
template1_class3_NR2F2_CTCF_FOXA1_PPARA	GAGGACCCCCTGACCTTTGCCCCCTGCCACTGACGGCCACCAGGGGGCGCCACATTATGTTTGCTTTGGAGAGCCGGGTCATTGGGGTCAGGGTGTATCC
template1_class3_NR2F2_CTCF_FOXA1_REST	GAGGACCCCCTGACCTTTGCCCCCTGCCACTGACGGCCACCAGGGGGCGCCACATTATGTTTGCTTTGGAGAGGCGCTGTCCGTGGTGCTGAGTGTATCC
template1_class3_NR2F2_CTCF_FOXA1_XBP1	GAGGAGCCCCCTGACCTTTGCCCCCTGCCCTGAGTCGGCCACCAGGGGGCGCCAATTACTTGTTTGCTTTGAGAGTTGTGATGACGTGTCCCATGTATCC
template1_class3_NR2F2_CTCF_HNF1A_CEBPA	GAGGAGCCCCCTGACCTTTGCCCCCTGCCCTGAGTCGGCCACCAGGGGGCGCCAATTACTAGTTAATGATTAACCAATCATTAGTTGCACAATAGTATCC
template1_class3_NR2F2_CTCF_HNF1A_FOXA1	GAGGAGCCCCCTGACCTTTGCCCCCTGCCCTGAGTCGGCCACCAGGGGGCGCCAATTACTAGTTAATGATTAACCAATCATTATGTTTGCTTTGGTATCC
template1_class3_NR2F2_CTCF_HNF1A_ONECUT1	GAGGACCCCCTGACCTTTGCCCCCTGCCACTGACGGCCACCAGGGGGCGCCACATTAAGTTAATGATTAACCAATTCATCAAAATCAATAATGTGTATCC
template1_class3_NR2F2_CTCF_HNF1A_PPARA	GAGGCCCCCTGACCTTTGCCCCCTGCCTACTCGGCCACCAGGGGGCGCCATCATAGTTAATGATTAACCAATTTCCCGGGTCATTGGGGTCAGGGTATCC
template1_class3_NR2F2_CTCF_HNF1A_REST	GAGGCCCCCTGACCTTTGCCCCCTGCCTACTCGGCCACCAGGGGGCGCCATCATAGTTAATGATTAACCAATTTCGCGCTGTCCGTGGTGCTGAGTATCC
template1_class3_NR2F2_CTCF_HNF1A_XBP1	GAGGCCCCCTGACCTTTGCCCCCTGCCTACTCGGCCACCAGGGGGCGCCATCATAGTTAATGATTAACCAATTTCGTGATGACGTGTCCCATGTGTATCC
template1_class3_NR2F2_CTCF_ONECUT1_CEBPA	GAGGAGACCCCCTGACCTTTGCCCCCTGCCTGAGTGTCGGCCACCAGGGGGCGCCATTACTGACAAAATCAATAAAGTTTCAGTTGCACAATATGTATCC
template1_class3_NR2F2_CTCF_ONECUT1_FOXA1	GAGGAGACCCCCTGACCTTTGCCCCCTGCCTGAGTGTCGGCCACCAGGGGGCGCCATTACTGACAAAATCAATAAAGTTTCATGTTTGCTTTGTGTATCC
template1_class3_NR2F2_CTCF_ONECUT1_HNF1A	GAGGACCCCCTGACCTTTGCCCCCTGCCACTGACGGCCACCAGGGGGCGCCACATTACAAAATCAATAAAGAGTAGTTAATGATTAACCAATGTGTATCC
template1_class3_NR2F2_CTCF_ONECUT1_PPARA	GAGGACCCCCTGACCTTTGCCCCCTGCCACTGACGGCCACCAGGGGGCGCCACATTACAAAATCAATAAAGAGTCCGGGTCATTGGGGTCAGGTGTATCC
template1_class3_NR2F2_CTCF_ONECUT1_REST	GAGGACCCCCTGACCTTTGCCCCCTGCCACTGACGGCCACCAGGGGGCGCCACATTACAAAATCAATAAAGAGTGCGCTGTCCGTGGTGCTGATGTATCC
template1_class3_NR2F2_CTCF_ONECUT1_XBP1	GAGGACCCCCTGACCTTTGCCCCCTGCCACTGACGGCCACCAGGGGGCGCCACATTACAAAATCAATAAAGAGTGTGATGACGTGTCCCATTGTGTATCC
template1_class3_NR2F2_CTCF_PPARA_CEBPA	GAGGACCCCCTGACCTTTGCCCCCTGCCACTGACGGCCACCAGGGGGCGCCACATTACCGGGTCATTGGGGTCAGGCATTAGTTGCACAATAGTGTATCC
template1_class3_NR2F2_CTCF_PPARA_FOXA1	GAGGACCCCCTGACCTTTGCCCCCTGCCACTGACGGCCACCAGGGGGCGCCACATTACCGGGTCATTGGGGTCAGGCATTATGTTTGCTTTGGTGTATCC
template1_class3_NR2F2_CTCF_PPARA_HNF1A	GAGGCCCCCTGACCTTTGCCCCCTGCCTACTCGGCCACCAGGGGGCGCCATCATCCGGGTCATTGGGGTCAGGTCATAGTTAATGATTAACCAAGTATCC
template1_class3_NR2F2_CTCF_PPARA_ONECUT1	GAGGACCCCCTGACCTTTGCCCCCTGCCACTGACGGCCACCAGGGGGCGCCACATTACCGGGTCATTGGGGTCAGGCATTACAAAATCAATAATGTATCC
template1_class3_NR2F2_CTCF_PPARA_REST	GAGGCCCCCTGACCTTTGCCCCCTGCCTACTCGGCCACCAGGGGGCGCCATCATCCGGGTCATTGGGGTCAGGTCATGCGCTGTCCGTGGTGCTGAATCC
template1_class3_NR2F2_CTCF_PPARA_XBP1	GAGGCCCCCTGACCTTTGCCCCCTGCCTACTCGGCCACCAGGGGGCGCCATCATCCGGGTCATTGGGGTCAGGTCATGTGATGACGTGTCCCATGTATCC
template1_class3_NR2F2_CTCF_REST_CEBPA	GAGGACCCCCTGACCTTTGCCCCCTGCCACTGACGGCCACCAGGGGGCGCCACATTAGCGCTGTCCGTGGTGCTGACATTAGTTGCACAATAGTGTATCC
template1_class3_NR2F2_CTCF_REST_FOXA1	GAGGACCCCCTGACCTTTGCCCCCTGCCACTGACGGCCACCAGGGGGCGCCACATTAGCGCTGTCCGTGGTGCTGACATTATGTTTGCTTTGGTGTATCC
template1_class3_NR2F2_CTCF_REST_HNF1A	GAGGCCCCCTGACCTTTGCCCCCTGCCTACTCGGCCACCAGGGGGCGCCATCATGCGCTGTCCGTGGTGCTGATCATAGTTAATGATTAACCAAGTATCC
template1_class3_NR2F2_CTCF_REST_ONECUT1	GAGGACCCCCTGACCTTTGCCCCCTGCCACTGACGGCCACCAGGGGGCGCCACATTAGCGCTGTCCGTGGTGCTGACATTACAAAATCAATAATGTATCC
template1_class3_NR2F2_CTCF_REST_PPARA	GAGGCCCCCTGACCTTTGCCCCCTGCCTACTCGGCCACCAGGGGGCGCCATCATGCGCTGTCCGTGGTGCTGATCATCCGGGTCATTGGGGTCAGGATCC
template1_class3_NR2F2_CTCF_REST_XBP1	GAGGCCCCCTGACCTTTGCCCCCTGCCTACTCGGCCACCAGGGGGCGCCATCATGCGCTGTCCGTGGTGCTGATCATGTGATGACGTGTCCCATGTATCC
template1_class3_NR2F2_CTCF_XBP1_CEBPA	GAGGAGCCCCCTGACCTTTGCCCCCTGCCCTGAGTCGGCCACCAGGGGGCGCCAATTACTGTGATGACGTGTCCCATTCATTAGTTGCACAATAGTATCC
template1_class3_NR2F2_CTCF_XBP1_FOXA1	GAGGAGCCCCCTGACCTTTGCCCCCTGCCCTGAGTCGGCCACCAGGGGGCGCCAATTACTGTGATGACGTGTCCCATTCATTATGTTTGCTTTGGTATCC
template1_class3_NR2F2_CTCF_XBP1_HNF1A	GAGGCCCCCTGACCTTTGCCCCCTGCCTACTCGGCCACCAGGGGGCGCCATCATGTGATGACGTGTCCCATTTTCAGTTAATGATTAACCAAGTGTATCC
template1_class3_NR2F2_CTCF_XBP1_ONECUT1	GAGGACCCCCTGACCTTTGCCCCCTGCCACTGACGGCCACCAGGGGGCGCCACATTAGTGATGACGTGTCCCATTTCATCAAAATCAATAATGTGTATCC
template1_class3_NR2F2_CTCF_XBP1_PPARA	GAGGCCCCCTGACCTTTGCCCCCTGCCTACTCGGCCACCAGGGGGCGCCATCATGTGATGACGTGTCCCATTTTCCCGGGTCATTGGGGTCAGGGTATCC
template1_class3_NR2F2_CTCF_XBP1_REST	GAGGCCCCCTGACCTTTGCCCCCTGCCTACTCGGCCACCAGGGGGCGCCATCATGTGATGACGTGTCCCATTTTCGCGCTGTCCGTGGTGCTGAGTATCC
template1_class3_NR2F2_FOXA1_CEBPA_CTCF	GAGGAGACCCCCTGACCTTTGCCCCCTGCCTGAGTGTTGTTTGCTTTGGAGTTTCGTTGCACAATAGAGTTTCCGGCCACCAGGGGGCGCCAGTGTATCC
template1_class3_NR2F2_FOXA1_CEBPA_HNF1A	GAGGAGACCCCCTGACCTTTGCCCCCTGCCTGAGTGTTGTTTGCTTTGGAGTTTCGTTGCACAATAGAGTTTCAGTTAATGATTAACCAAATGTGTATCC
template1_class3_NR2F2_FOXA1_CEBPA_ONECUT1	GAGGAGAACCCCCTGACCTTTGCCCCCTGCCGAGTGTTGTGTTTGCTTTGAGTTTCATGTTGCACAATAAGTTTCATCAAAATCAATAAAATGTGTATCC
template1_class3_NR2F2_FOXA1_CEBPA_PPARA	GAGGAGACCCCCTGACCTTTGCCCCCTGCCTGAGTGTTGTTTGCTTTGGAGTTTCGTTGCACAATAGAGTTTCCCGGGTCATTGGGGTCAGGGTGTATCC
template1_class3_NR2F2_FOXA1_CEBPA_REST	GAGGAGACCCCCTGACCTTTGCCCCCTGCCTGAGTGTTGTTTGCTTTGGAGTTTCGTTGCACAATAGAGTTTCGCGCTGTCCGTGGTGCTGAGTGTATCC
template1_class3_NR2F2_FOXA1_CEBPA_XBP1	GAGGAGACCCCCTGACCTTTGCCCCCTGCCTGAGTGTTGTTTGCTTTGGAGTTTCGTTGCACAATAGAGTTTCGTGATGACGTGTCCCATATGTGTATCC
template1_class3_NR2F2_FOXA1_CTCF_CEBPA	GAGGAGACCCCCTGACCTTTGCCCCCTGCCTGAGTGTTGTTTGCTTTGGAGTTTCCGGCCACCAGGGGGCGCCATTACTGAGTTGCACAATAGTGTATCC
template1_class3_NR2F2_FOXA1_CTCF_HNF1A	GAGGAGCCCCCTGACCTTTGCCCCCTGCCCTGAGTTGTTTGCTTTGAGAGTTCGGCCACCAGGGGGCGCCAATTACTAGTTAATGATTAACCAAGTATCC
template1_class3_NR2F2_FOXA1_CTCF_ONECUT1	GAGGAGACCCCCTGACCTTTGCCCCCTGCCTGAGTGTTGTTTGCTTTGGAGTTTCCGGCCACCAGGGGGCGCCATTACTGACAAAATCAATAATGTATCC
template1_class3_NR2F2_FOXA1_CTCF_PPARA	GAGGACCCCCTGACCTTTGCCCCCTGCCACTGATGTTTGCTTTGGAGAGCGGCCACCAGGGGGCGCCACATTACCGGGTCATTGGGGTCAGGGTGTATCC
template1_class3_NR2F2_FOXA1_CTCF_REST	GAGGACCCCCTGACCTTTGCCCCCTGCCACTGATGTTTGCTTTGGAGAGCGGCCACCAGGGGGCGCCACATTAGCGCTGTCCGTGGTGCTGAGTGTATCC
template1_class3_NR2F2_FOXA1_CTCF_XBP1	GAGGAGCCCCCTGACCTTTGCCCCCTGCCCTGAGTTGTTTGCTTTGAGAGTTCGGCCACCAGGGGGCGCCAATTACTGTGATGACGTGTCCCATGTATCC
template1_class3_NR2F2_FOXA1_HNF1A_CEBPA	GAGGAGACCCCCTGACCTTTGCCCCCTGCCTGAGTGTTGTTTGCTTTGGAGTTTCAGTTAATGATTAACCAACATTACTGTTGCACAATAATGTGTATCC
template1_class3_NR2F2_FOXA1_HNF1A_CTCF	GAGGAGCCCCCTGACCTTTGCCCCCTGCCCTGAGTTGTTTGCTTTGAGAGTTAGTTAATGATTAACCAATCATTACGGCCACCAGGGGGCGCCAGTATCC
template1_class3_NR2F2_FOXA1_HNF1A_ONECUT1	GAGGAGACCCCCTGACCTTTGCCCCCTGCCTGAGTGTTGTTTGCTTTGGAGTTTCAGTTAATGATTAACCAACATTACTCAAAATCAATAATGTGTATCC
template1_class3_NR2F2_FOXA1_HNF1A_PPARA	GAGGAGCCCCCTGACCTTTGCCCCCTGCCCTGAGTTGTTTGCTTTGAGAGTTAGTTAATGATTAACCAATCATTACCGGGTCATTGGGGTCAGGGTATCC
template1_class3_NR2F2_FOXA1_HNF1A_REST	GAGGAGCCCCCTGACCTTTGCCCCCTGCCCTGAGTTGTTTGCTTTGAGAGTTAGTTAATGATTAACCAATCATTAGCGCTGTCCGTGGTGCTGAGTATCC
template1_class3_NR2F2_FOXA1_HNF1A_XBP1	GAGGAGCCCCCTGACCTTTGCCCCCTGCCCTGAGTTGTTTGCTTTGAGAGTTAGTTAATGATTAACCAATCATTAGTGATGACGTGTCCCATGTGTATCC
template1_class3_NR2F2_FOXA1_ONECUT1_CEBPA	GAGGAGAACCCCCTGACCTTTGCCCCCTGCCGAGTGTTGTGTTTGCTTTGAGTTTCATCAAAATCAATAAGTTTCATTGTTGCACAATAAATGTGTATCC
template1_class3_NR2F2_FOXA1_ONECUT1_CTCF	GAGGAGACCCCCTGACCTTTGCCCCCTGCCTGAGTGTTGTTTGCTTTGGAGTTTCCAAAATCAATAAAGTTTCACGGCCACCAGGGGGCGCCATGTATCC
template1_class3_NR2F2_FOXA1_ONECUT1_HNF1A	GAGGAGACCCCCTGACCTTTGCCCCCTGCCTGAGTGTTGTTTGCTTTGGAGTTTCCAAAATCAATAAAGTTTCAAGTTAATGATTAACCAATGTGTATCC
template1_class3_NR2F2_FOXA1_ONECUT1_PPARA	GAGGAGACCCCCTGACCTTTGCCCCCTGCCTGAGTGTTGTTTGCTTTGGAGTTTCCAAAATCAATAAAGTTTCACCGGGTCATTGGGGTCAGGTGTATCC
template1_class3_NR2F2_FOXA1_ONECUT1_REST	GAGGAGACCCCCTGACCTTTGCCCCCTGCCTGAGTGTTGTTTGCTTTGGAGTTTCCAAAATCAATAAAGTTTCAGCGCTGTCCGTGGTGCTGATGTATCC
template1_class3_NR2F2_FOXA1_ONECUT1_XBP1	GAGGAGACCCCCTGACCTTTGCCCCCTGCCTGAGTGTTGTTTGCTTTGGAGTTTCCAAAATCAATAAAGTTTCAGTGATGACGTGTCCCATTGTGTATCC
template1_class3_NR2F2_FOXA1_PPARA_CEBPA	GAGGAGACCCCCTGACCTTTGCCCCCTGCCTGAGTGTTGTTTGCTTTGGAGTTTCCCGGGTCATTGGGGTCAGGTTACTGAGTTGCACAATAGTGTATCC
template1_class3_NR2F2_FOXA1_PPARA_CTCF	GAGGACCCCCTGACCTTTGCCCCCTGCCACTGATGTTTGCTTTGGAGAGCCGGGTCATTGGGGTCAGGCATTACGGCCACCAGGGGGCGCCAGTGTATCC
template1_class3_NR2F2_FOXA1_PPARA_HNF1A	GAGGAGCCCCCTGACCTTTGCCCCCTGCCCTGAGTTGTTTGCTTTGAGAGTTCCGGGTCATTGGGGTCAGGATTACTAGTTAATGATTAACCAAGTATCC
template1_class3_NR2F2_FOXA1_PPARA_ONECUT1	GAGGAGACCCCCTGACCTTTGCCCCCTGCCTGAGTGTTGTTTGCTTTGGAGTTTCCCGGGTCATTGGGGTCAGGTTACTGACAAAATCAATAATGTATCC
template1_class3_NR2F2_FOXA1_PPARA_REST	GAGGACCCCCTGACCTTTGCCCCCTGCCACTGATGTTTGCTTTGGAGAGCCGGGTCATTGGGGTCAGGCATTAGCGCTGTCCGTGGTGCTGAGTGTATCC
template1_class3_NR2F2_FOXA1_PPARA_XBP1	GAGGAGCCCCCTGACCTTTGCCCCCTGCCCTGAGTTGTTTGCTTTGAGAGTTCCGGGTCATTGGGGTCAGGATTACTGTGATGACGTGTCCCATGTATCC
template1_class3_NR2F2_FOXA1_REST_CEBPA	GAGGAGACCCCCTGACCTTTGCCCCCTGCCTGAGTGTTGTTTGCTTTGGAGTTTCGCGCTGTCCGTGGTGCTGATTACTGAGTTGCACAATAGTGTATCC
template1_class3_NR2F2_FOXA1_REST_CTCF	GAGGACCCCCTGACCTTTGCCCCCTGCCACTGATGTTTGCTTTGGAGAGGCGCTGTCCGTGGTGCTGACATTACGGCCACCAGGGGGCGCCAGTGTATCC
template1_class3_NR2F2_FOXA1_REST_HNF1A	GAGGAGCCCCCTGACCTTTGCCCCCTGCCCTGAGTTGTTTGCTTTGAGAGTTGCGCTGTCCGTGGTGCTGAATTACTAGTTAATGATTAACCAAGTATCC
template1_class3_NR2F2_FOXA1_REST_ONECUT1	GAGGAGACCCCCTGACCTTTGCCCCCTGCCTGAGTGTTGTTTGCTTTGGAGTTTCGCGCTGTCCGTGGTGCTGATTACTGACAAAATCAATAATGTATCC
template1_class3_NR2F2_FOXA1_REST_PPARA	GAGGACCCCCTGACCTTTGCCCCCTGCCACTGATGTTTGCTTTGGAGAGGCGCTGTCCGTGGTGCTGACATTACCGGGTCATTGGGGTCAGGGTGTATCC
template1_class3_NR2F2_FOXA1_REST_XBP1	GAGGAGCCCCCTGACCTTTGCCCCCTGCCCTGAGTTGTTTGCTTTGAGAGTTGCGCTGTCCGTGGTGCTGAATTACTGTGATGACGTGTCCCATGTATCC
template1_class3_NR2F2_FOXA1_XBP1_CEBPA	GAGGAGACCCCCTGACCTTTGCCCCCTGCCTGAGTGTTGTTTGCTTTGGAGTTTCGTGATGACGTGTCCCATCATTACTGTTGCACAATAATGTGTATCC
template1_class3_NR2F2_FOXA1_XBP1_CTCF	GAGGAGCCCCCTGACCTTTGCCCCCTGCCCTGAGTTGTTTGCTTTGAGAGTTGTGATGACGTGTCCCATTCATTACGGCCACCAGGGGGCGCCAGTATCC
template1_class3_NR2F2_FOXA1_XBP1_HNF1A	GAGGAGCCCCCTGACCTTTGCCCCCTGCCCTGAGTTGTTTGCTTTGAGAGTTGTGATGACGTGTCCCATTCATTAAGTTAATGATTAACCAAGTGTATCC
template1_class3_NR2F2_FOXA1_XBP1_ONECUT1	GAGGAGACCCCCTGACCTTTGCCCCCTGCCTGAGTGTTGTTTGCTTTGGAGTTTCGTGATGACGTGTCCCATCATTACTCAAAATCAATAATGTGTATCC
template1_class3_NR2F2_FOXA1_XBP1_PPARA	GAGGAGCCCCCTGACCTTTGCCCCCTGCCCTGAGTTGTTTGCTTTGAGAGTTGTGATGACGTGTCCCATTCATTACCGGGTCATTGGGGTCAGGGTATCC
template1_class3_NR2F2_FOXA1_XBP1_REST	GAGGAGCCCCCTGACCTTTGCCCCCTGCCCTGAGTTGTTTGCTTTGAGAGTTGTGATGACGTGTCCCATTCATTAGCGCTGTCCGTGGTGCTGAGTATCC
template1_class3_NR2F2_HNF1A_CEBPA_CTCF	GAGGAGCCCCCTGACCTTTGCCCCCTGCCCTGAGTAGTTAATGATTAACCAATCATTAGTTGCACAATAAGAGTTCGGCCACCAGGGGGCGCCAGTATCC
template1_class3_NR2F2_HNF1A_CEBPA_FOXA1	GAGGAGACCCCCTGACCTTTGCCCCCTGCCTGAGTGTAGTTAATGATTAACCAACATTACTGTTGCACAATAGAGTTTCTGTTTGCTTTGATGTGTATCC
template1_class3_NR2F2_HNF1A_CEBPA_ONECUT1	GAGGAGACCCCCTGACCTTTGCCCCCTGCCTGAGTGTAGTTAATGATTAACCAACATTACTGTTGCACAATAGAGTTTCCAAAATCAATAATGTGTATCC
template1_class3_NR2F2_HNF1A_CEBPA_PPARA	GAGGAGCCCCCTGACCTTTGCCCCCTGCCCTGAGTAGTTAATGATTAACCAATCATTAGTTGCACAATAAGAGTTCCGGGTCATTGGGGTCAGGGTATCC
template1_class3_NR2F2_HNF1A_CEBPA_REST	GAGGAGCCCCCTGACCTTTGCCCCCTGCCCTGAGTAGTTAATGATTAACCAATCATTAGTTGCACAATAAGAGTTGCGCTGTCCGTGGTGCTGAGTATCC
template1_class3_NR2F2_HNF1A_CEBPA_XBP1	GAGGAGCCCCCTGACCTTTGCCCCCTGCCCTGAGTAGTTAATGATTAACCAATCATTAGTTGCACAATAAGAGTTGTGATGACGTGTCCCATGTGTATCC
template1_class3_NR2F2_HNF1A_CTCF_CEBPA	GAGGAGCCCCCTGACCTTTGCCCCCTGCCCTGAGTAGTTAATGATTAACCAATCATTACGGCCACCAGGGGGCGCCAATTACTGTTGCACAATAGTATCC
template1_class3_NR2F2_HNF1A_CTCF_FOXA1	GAGGAGCCCCCTGACCTTTGCCCCCTGCCCTGAGTAGTTAATGATTAACCAATCATTACGGCCACCAGGGGGCGCCAATTACTTGTTTGCTTTGGTATCC
template1_class3_NR2F2_HNF1A_CTCF_ONECUT1	GAGGACCCCCTGACCTTTGCCCCCTGCCACTGAAGTTAATGATTAACCAATTCATCGGCCACCAGGGGGCGCCACATTACAAAATCAATAATGTGTATCC
template1_class3_NR2F2_HNF1A_CTCF_PPARA	GAGGCCCCCTGACCTTTGCCCCCTGCCTACTAGTTAATGATTAACCAATTTCCGGCCACCAGGGGGCGCCATCATCCGGGTCATTGGGGTCAGGGTATCC
template1_class3_NR2F2_HNF1A_CTCF_REST	GAGGCCCCCTGACCTTTGCCCCCTGCCTACTAGTTAATGATTAACCAATTTCCGGCCACCAGGGGGCGCCATCATGCGCTGTCCGTGGTGCTGAGTATCC
template1_class3_NR2F2_HNF1A_CTCF_XBP1	GAGGCCCCCTGACCTTTGCCCCCTGCCTACTAGTTAATGATTAACCAATTTCCGGCCACCAGGGGGCGCCATCATGTGATGACGTGTCCCATGTGTATCC
template1_class3_NR2F2_HNF1A_FOXA1_CEBPA	GAGGAGACCCCCTGACCTTTGCCCCCTGCCTGAGTGTAGTTAATGATTAACCAACATTACTTGTTTGCTTTGGAGTTTCGTTGCACAATAATGTGTATCC
template1_class3_NR2F2_HNF1A_FOXA1_CTCF	GAGGAGCCCCCTGACCTTTGCCCCCTGCCCTGAGTAGTTAATGATTAACCAATCATTATGTTTGCTTTGAGAGTTCGGCCACCAGGGGGCGCCAGTATCC
template1_class3_NR2F2_HNF1A_FOXA1_ONECUT1	GAGGAGACCCCCTGACCTTTGCCCCCTGCCTGAGTGTAGTTAATGATTAACCAACATTACTTGTTTGCTTTGGAGTTTCCAAAATCAATAATGTGTATCC
template1_class3_NR2F2_HNF1A_FOXA1_PPARA	GAGGAGCCCCCTGACCTTTGCCCCCTGCCCTGAGTAGTTAATGATTAACCAATCATTATGTTTGCTTTGAGAGTTCCGGGTCATTGGGGTCAGGGTATCC
template1_class3_NR2F2_HNF1A_FOXA1_REST	GAGGAGCCCCCTGACCTTTGCCCCCTGCCCTGAGTAGTTAATGATTAACCAATCATTATGTTTGCTTTGAGAGTTGCGCTGTCCGTGGTGCTGAGTATCC
template1_class3_NR2F2_HNF1A_FOXA1_XBP1	GAGGAGCCCCCTGACCTTTGCCCCCTGCCCTGAGTAGTTAATGATTAACCAATCATTATGTTTGCTTTGAGAGTTGTGATGACGTGTCCCATGTGTATCC
template1_class3_NR2F2_HNF1A_ONECUT1_CEBPA	GAGGAGACCCCCTGACCTTTGCCCCCTGCCTGAGTGTAGTTAATGATTAACCAACATTACTCAAAATCAATAAAGTTTCAGTTGCACAATATGTGTATCC
template1_class3_NR2F2_HNF1A_ONECUT1_CTCF	GAGGACCCCCTGACCTTTGCCCCCTGCCACTGAAGTTAATGATTAACCAATTCATCAAAATCAATAAAGAGTCGGCCACCAGGGGGCGCCATGTGTATCC
template1_class3_NR2F2_HNF1A_ONECUT1_FOXA1	GAGGAGACCCCCTGACCTTTGCCCCCTGCCTGAGTGTAGTTAATGATTAACCAACATTACTCAAAATCAATAAAGTTTCATGTTTGCTTTGTGTGTATCC
template1_class3_NR2F2_HNF1A_ONECUT1_PPARA	GAGGACCCCCTGACCTTTGCCCCCTGCCACTGAAGTTAATGATTAACCAATTCATCAAAATCAATAAAGAGTCCGGGTCATTGGGGTCAGGTGTGTATCC
template1_class3_NR2F2_HNF1A_ONECUT1_REST	GAGGACCCCCTGACCTTTGCCCCCTGCCACTGAAGTTAATGATTAACCAATTCATCAAAATCAATAAAGAGTGCGCTGTCCGTGGTGCTGATGTGTATCC
template1_class3_NR2F2_HNF1A_ONECUT1_XBP1	GAGGAGCCCCCTGACCTTTGCCCCCTGCCCTGAGTAGTTAATGATTAACCAATCATTACAAAATCAATAAGAGTTTGTGATGACGTGTCCCATTGTATCC
template1_class3_NR2F2_HNF1A_PPARA_CEBPA	GAGGAGCCCCCTGACCTTTGCCCCCTGCCCTGAGTAGTTAATGATTAACCAATCATTACCGGGTCATTGGGGTCAGGATTACTGTTGCACAATAGTATCC
template1_class3_NR2F2_HNF1A_PPARA_CTCF	GAGGCCCCCTGACCTTTGCCCCCTGCCTACTAGTTAATGATTAACCAATTTCCCGGGTCATTGGGGTCAGGTCATCGGCCACCAGGGGGCGCCAGTATCC
template1_class3_NR2F2_HNF1A_PPARA_FOXA1	GAGGAGCCCCCTGACCTTTGCCCCCTGCCCTGAGTAGTTAATGATTAACCAATCATTACCGGGTCATTGGGGTCAGGATTACTTGTTTGCTTTGGTATCC
template1_class3_NR2F2_HNF1A_PPARA_ONECUT1	GAGGACCCCCTGACCTTTGCCCCCTGCCACTGAAGTTAATGATTAACCAATTCATCCGGGTCATTGGGGTCAGGCATTACAAAATCAATAATGTGTATCC
template1_class3_NR2F2_HNF1A_PPARA_REST	GAGGCCCCCTGACCTTTGCCCCCTGCCTACTAGTTAATGATTAACCAATTTCCCGGGTCATTGGGGTCAGGTCATGCGCTGTCCGTGGTGCTGAGTATCC
template1_class3_NR2F2_HNF1A_PPARA_XBP1	GAGGCCCCCTGACCTTTGCCCCCTGCCTACTAGTTAATGATTAACCAATTTCCCGGGTCATTGGGGTCAGGTCATGTGATGACGTGTCCCATGTGTATCC
template1_class3_NR2F2_HNF1A_REST_CEBPA	GAGGAGCCCCCTGACCTTTGCCCCCTGCCCTGAGTAGTTAATGATTAACCAATCATTAGCGCTGTCCGTGGTGCTGAATTACTGTTGCACAATAGTATCC
template1_class3_NR2F2_HNF1A_REST_CTCF	GAGGCCCCCTGACCTTTGCCCCCTGCCTACTAGTTAATGATTAACCAATTTCGCGCTGTCCGTGGTGCTGATCATCGGCCACCAGGGGGCGCCAGTATCC
template1_class3_NR2F2_HNF1A_REST_FOXA1	GAGGAGCCCCCTGACCTTTGCCCCCTGCCCTGAGTAGTTAATGATTAACCAATCATTAGCGCTGTCCGTGGTGCTGAATTACTTGTTTGCTTTGGTATCC
template1_class3_NR2F2_HNF1A_REST_ONECUT1	GAGGACCCCCTGACCTTTGCCCCCTGCCACTGAAGTTAATGATTAACCAATTCATGCGCTGTCCGTGGTGCTGACATTACAAAATCAATAATGTGTATCC
template1_class3_NR2F2_HNF1A_REST_PPARA	GAGGCCCCCTGACCTTTGCCCCCTGCCTACTAGTTAATGATTAACCAATTTCGCGCTGTCCGTGGTGCTGATCATCCGGGTCATTGGGGTCAGGGTATCC
template1_class3_NR2F2_HNF1A_REST_XBP1	GAGGCCCCCTGACCTTTGCCCCCTGCCTACTAGTTAATGATTAACCAATTTCGCGCTGTCCGTGGTGCTGATCATGTGATGACGTGTCCCATGTGTATCC
template1_class3_NR2F2_HNF1A_XBP1_CEBPA	GAGGAGCCCCCTGACCTTTGCCCCCTGCCCTGAGTAGTTAATGATTAACCAATCATTAGTGATGACGTGTCCCATTCATTAGTTGCACAATAGTGTATCC
template1_class3_NR2F2_HNF1A_XBP1_CTCF	GAGGCCCCCTGACCTTTGCCCCCTGCCTACTAGTTAATGATTAACCAATTTCGTGATGACGTGTCCCATTTTCCGGCCACCAGGGGGCGCCAGTGTATCC
template1_class3_NR2F2_HNF1A_XBP1_FOXA1	GAGGAGCCCCCTGACCTTTGCCCCCTGCCCTGAGTAGTTAATGATTAACCAATCATTAGTGATGACGTGTCCCATTCATTATGTTTGCTTTGGTGTATCC
template1_class3_NR2F2_HNF1A_XBP1_ONECUT1	GAGGAGCCCCCTGACCTTTGCCCCCTGCCCTGAGTAGTTAATGATTAACCAATCATTAGTGATGACGTGTCCCATTCATTACAAAATCAATAATGTATCC
template1_class3_NR2F2_HNF1A_XBP1_PPARA	GAGGCCCCCTGACCTTTGCCCCCTGCCTACTAGTTAATGATTAACCAATTTCGTGATGACGTGTCCCATTTTCCCGGGTCATTGGGGTCAGGGTGTATCC
template1_class3_NR2F2_HNF1A_XBP1_REST	GAGGCCCCCTGACCTTTGCCCCCTGCCTACTAGTTAATGATTAACCAATTTCGTGATGACGTGTCCCATTTTCGCGCTGTCCGTGGTGCTGAGTGTATCC
template1_class3_NR2F2_ONECUT1_CEBPA_CTCF	GAGGAGACCCCCTGACCTTTGCCCCCTGCCTGAGTGTCAAAATCAATAAAGTTTCAGTTGCACAATAGAGTTTCCGGCCACCAGGGGGCGCCATGTATCC
template1_class3_NR2F2_ONECUT1_CEBPA_FOXA1	GAGGAGAACCCCCTGACCTTTGCCCCCTGCCGAGTGTTGCAAAATCAATAAGTTTCATTGTTGCACAATAAGTTTCATTGTTTGCTTTGAATGTGTATCC
template1_class3_NR2F2_ONECUT1_CEBPA_HNF1A	GAGGAGACCCCCTGACCTTTGCCCCCTGCCTGAGTGTCAAAATCAATAAAGTTTCAGTTGCACAATAGAGTTTCAGTTAATGATTAACCAATGTGTATCC
template1_class3_NR2F2_ONECUT1_CEBPA_PPARA	GAGGAGACCCCCTGACCTTTGCCCCCTGCCTGAGTGTCAAAATCAATAAAGTTTCAGTTGCACAATAGAGTTTCCCGGGTCATTGGGGTCAGGTGTATCC
template1_class3_NR2F2_ONECUT1_CEBPA_REST	GAGGAGACCCCCTGACCTTTGCCCCCTGCCTGAGTGTCAAAATCAATAAAGTTTCAGTTGCACAATAGAGTTTCGCGCTGTCCGTGGTGCTGATGTATCC
template1_class3_NR2F2_ONECUT1_CEBPA_XBP1	GAGGAGACCCCCTGACCTTTGCCCCCTGCCTGAGTGTCAAAATCAATAAAGTTTCAGTTGCACAATAGAGTTTCGTGATGACGTGTCCCATTGTGTATCC
template1_class3_NR2F2_ONECUT1_CTCF_CEBPA	GAGGAGACCCCCTGACCTTTGCCCCCTGCCTGAGTGTCAAAATCAATAAAGTTTCACGGCCACCAGGGGGCGCCATTACTGAGTTGCACAATATGTATCC
template1_class3_NR2F2_ONECUT1_CTCF_FOXA1	GAGGAGACCCCCTGACCTTTGCCCCCTGCCTGAGTGTCAAAATCAATAAAGTTTCACGGCCACCAGGGGGCGCCATTACTGATGTTTGCTTTGTGTATCC
template1_class3_NR2F2_ONECUT1_CTCF_HNF1A	GAGGACCCCCTGACCTTTGCCCCCTGCCACTGACAAAATCAATAAAGAGTCGGCCACCAGGGGGCGCCACATTAAGTTAATGATTAACCAATGTGTATCC
template1_class3_NR2F2_ONECUT1_CTCF_PPARA	GAGGACCCCCTGACCTTTGCCCCCTGCCACTGACAAAATCAATAAAGAGTCGGCCACCAGGGGGCGCCACATTACCGGGTCATTGGGGTCAGGTGTATCC
template1_class3_NR2F2_ONECUT1_CTCF_REST	GAGGACCCCCTGACCTTTGCCCCCTGCCACTGACAAAATCAATAAAGAGTCGGCCACCAGGGGGCGCCACATTAGCGCTGTCCGTGGTGCTGATGTATCC
template1_class3_NR2F2_ONECUT1_CTCF_XBP1	GAGGACCCCCTGACCTTTGCCCCCTGCCACTGACAAAATCAATAAAGAGTCGGCCACCAGGGGGCGCCACATTAGTGATGACGTGTCCCATTGTGTATCC
template1_class3_NR2F2_ONECUT1_FOXA1_CEBPA	GAGGAGAACCCCCTGACCTTTGCCCCCTGCCGAGTGTTGCAAAATCAATAAGTTTCATTTGTTTGCTTTGAGTTTCATGTTGCACAATAAATGTGTATCC
template1_class3_NR2F2_ONECUT1_FOXA1_CTCF	GAGGAGACCCCCTGACCTTTGCCCCCTGCCTGAGTGTCAAAATCAATAAAGTTTCATGTTTGCTTTGGAGTTTCCGGCCACCAGGGGGCGCCATGTATCC
template1_class3_NR2F2_ONECUT1_FOXA1_HNF1A	GAGGAGACCCCCTGACCTTTGCCCCCTGCCTGAGTGTCAAAATCAATAAAGTTTCATGTTTGCTTTGGAGTTTCAGTTAATGATTAACCAATGTGTATCC
template1_class3_NR2F2_ONECUT1_FOXA1_PPARA	GAGGAGACCCCCTGACCTTTGCCCCCTGCCTGAGTGTCAAAATCAATAAAGTTTCATGTTTGCTTTGGAGTTTCCCGGGTCATTGGGGTCAGGTGTATCC
template1_class3_NR2F2_ONECUT1_FOXA1_REST	GAGGAGACCCCCTGACCTTTGCCCCCTGCCTGAGTGTCAAAATCAATAAAGTTTCATGTTTGCTTTGGAGTTTCGCGCTGTCCGTGGTGCTGATGTATCC
template1_class3_NR2F2_ONECUT1_FOXA1_XBP1	GAGGAGACCCCCTGACCTTTGCCCCCTGCCTGAGTGTCAAAATCAATAAAGTTTCATGTTTGCTTTGGAGTTTCGTGATGACGTGTCCCATTGTGTATCC
template1_class3_NR2F2_ONECUT1_HNF1A_CEBPA	GAGGAGACCCCCTGACCTTTGCCCCCTGCCTGAGTGTCAAAATCAATAAAGTTTCAAGTTAATGATTAACCAACATTACTGTTGCACAATATGTGTATCC
template1_class3_NR2F2_ONECUT1_HNF1A_CTCF	GAGGACCCCCTGACCTTTGCCCCCTGCCACTGACAAAATCAATAAAGAGTAGTTAATGATTAACCAATTCATCGGCCACCAGGGGGCGCCATGTGTATCC
template1_class3_NR2F2_ONECUT1_HNF1A_FOXA1	GAGGAGACCCCCTGACCTTTGCCCCCTGCCTGAGTGTCAAAATCAATAAAGTTTCAAGTTAATGATTAACCAACATTACTTGTTTGCTTTGTGTGTATCC
template1_class3_NR2F2_ONECUT1_HNF1A_PPARA	GAGGACCCCCTGACCTTTGCCCCCTGCCACTGACAAAATCAATAAAGAGTAGTTAATGATTAACCAATTCATCCGGGTCATTGGGGTCAGGTGTGTATCC
template1_class3_NR2F2_ONECUT1_HNF1A_REST	GAGGACCCCCTGACCTTTGCCCCCTGCCACTGACAAAATCAATAAAGAGTAGTTAATGATTAACCAATTCATGCGCTGTCCGTGGTGCTGATGTGTATCC
template1_class3_NR2F2_ONECUT1_HNF1A_XBP1	GAGGAGCCCCCTGACCTTTGCCCCCTGCCCTGAGTCAAAATCAATAAGAGTTTAGTTAATGATTAACCAATCATTAGTGATGACGTGTCCCATTGTATCC
template1_class3_NR2F2_ONECUT1_PPARA_CEBPA	GAGGAGACCCCCTGACCTTTGCCCCCTGCCTGAGTGTCAAAATCAATAAAGTTTCACCGGGTCATTGGGGTCAGGTTACTGAGTTGCACAATATGTATCC
template1_class3_NR2F2_ONECUT1_PPARA_CTCF	GAGGACCCCCTGACCTTTGCCCCCTGCCACTGACAAAATCAATAAAGAGTCCGGGTCATTGGGGTCAGGCATTACGGCCACCAGGGGGCGCCATGTATCC
template1_class3_NR2F2_ONECUT1_PPARA_FOXA1	GAGGAGACCCCCTGACCTTTGCCCCCTGCCTGAGTGTCAAAATCAATAAAGTTTCACCGGGTCATTGGGGTCAGGTTACTGATGTTTGCTTTGTGTATCC
template1_class3_NR2F2_ONECUT1_PPARA_HNF1A	GAGGACCCCCTGACCTTTGCCCCCTGCCACTGACAAAATCAATAAAGAGTCCGGGTCATTGGGGTCAGGCATTAAGTTAATGATTAACCAATGTGTATCC
template1_class3_NR2F2_ONECUT1_PPARA_REST	GAGGACCCCCTGACCTTTGCCCCCTGCCACTGACAAAATCAATAAAGAGTCCGGGTCATTGGGGTCAGGCATTAGCGCTGTCCGTGGTGCTGATGTATCC
template1_class3_NR2F2_ONECUT1_PPARA_XBP1	GAGGACCCCCTGACCTTTGCCCCCTGCCACTGACAAAATCAATAAAGAGTCCGGGTCATTGGGGTCAGGCATTAGTGATGACGTGTCCCATTGTGTATCC
template1_class3_NR2F2_ONECUT1_REST_CEBPA	GAGGAGACCCCCTGACCTTTGCCCCCTGCCTGAGTGTCAAAATCAATAAAGTTTCAGCGCTGTCCGTGGTGCTGATTACTGAGTTGCACAATATGTATCC
template1_class3_NR2F2_ONECUT1_REST_CTCF	GAGGACCCCCTGACCTTTGCCCCCTGCCACTGACAAAATCAATAAAGAGTGCGCTGTCCGTGGTGCTGACATTACGGCCACCAGGGGGCGCCATGTATCC
template1_class3_NR2F2_ONECUT1_REST_FOXA1	GAGGAGACCCCCTGACCTTTGCCCCCTGCCTGAGTGTCAAAATCAATAAAGTTTCAGCGCTGTCCGTGGTGCTGATTACTGATGTTTGCTTTGTGTATCC
template1_class3_NR2F2_ONECUT1_REST_HNF1A	GAGGACCCCCTGACCTTTGCCCCCTGCCACTGACAAAATCAATAAAGAGTGCGCTGTCCGTGGTGCTGACATTAAGTTAATGATTAACCAATGTGTATCC
template1_class3_NR2F2_ONECUT1_REST_PPARA	GAGGACCCCCTGACCTTTGCCCCCTGCCACTGACAAAATCAATAAAGAGTGCGCTGTCCGTGGTGCTGACATTACCGGGTCATTGGGGTCAGGTGTATCC
template1_class3_NR2F2_ONECUT1_REST_XBP1	GAGGACCCCCTGACCTTTGCCCCCTGCCACTGACAAAATCAATAAAGAGTGCGCTGTCCGTGGTGCTGACATTAGTGATGACGTGTCCCATTGTGTATCC
template1_class3_NR2F2_ONECUT1_XBP1_CEBPA	GAGGAGACCCCCTGACCTTTGCCCCCTGCCTGAGTGTCAAAATCAATAAAGTTTCAGTGATGACGTGTCCCATCATTACTGTTGCACAATATGTGTATCC
template1_class3_NR2F2_ONECUT1_XBP1_CTCF	GAGGACCCCCTGACCTTTGCCCCCTGCCACTGACAAAATCAATAAAGAGTGTGATGACGTGTCCCATTTCATCGGCCACCAGGGGGCGCCATGTGTATCC
template1_class3_NR2F2_ONECUT1_XBP1_FOXA1	GAGGAGACCCCCTGACCTTTGCCCCCTGCCTGAGTGTCAAAATCAATAAAGTTTCAGTGATGACGTGTCCCATCATTACTTGTTTGCTTTGTGTGTATCC
template1_class3_NR2F2_ONECUT1_XBP1_HNF1A	GAGGAGCCCCCTGACCTTTGCCCCCTGCCCTGAGTCAAAATCAATAAGAGTTTGTGATGACGTGTCCCATTCATTAAGTTAATGATTAACCAATGTATCC
template1_class3_NR2F2_ONECUT1_XBP1_PPARA	GAGGACCCCCTGACCTTTGCCCCCTGCCACTGACAAAATCAATAAAGAGTGTGATGACGTGTCCCATTTCATCCGGGTCATTGGGGTCAGGTGTGTATCC
template1_class3_NR2F2_ONECUT1_XBP1_REST	GAGGACCCCCTGACCTTTGCCCCCTGCCACTGACAAAATCAATAAAGAGTGTGATGACGTGTCCCATTTCATGCGCTGTCCGTGGTGCTGATGTGTATCC
template1_class3_NR2F2_PPARA_CEBPA_CTCF	GAGGACCCCCTGACCTTTGCCCCCTGCCACTGACCGGGTCATTGGGGTCAGGCATTAGTTGCACAATAGAGAGCGGCCACCAGGGGGCGCCAGTGTATCC
template1_class3_NR2F2_PPARA_CEBPA_FOXA1	GAGGAGACCCCCTGACCTTTGCCCCCTGCCTGAGTGTCCGGGTCATTGGGGTCAGGTTACTGAGTTGCACAATAGAGTTTCTGTTTGCTTTGGTGTATCC
template1_class3_NR2F2_PPARA_CEBPA_HNF1A	GAGGAGCCCCCTGACCTTTGCCCCCTGCCCTGAGTCCGGGTCATTGGGGTCAGGATTACTGTTGCACAATAAGAGTTAGTTAATGATTAACCAAGTATCC
template1_class3_NR2F2_PPARA_CEBPA_ONECUT1	GAGGAGACCCCCTGACCTTTGCCCCCTGCCTGAGTGTCCGGGTCATTGGGGTCAGGTTACTGAGTTGCACAATAGAGTTTCCAAAATCAATAATGTATCC
template1_class3_NR2F2_PPARA_CEBPA_REST	GAGGACCCCCTGACCTTTGCCCCCTGCCACTGACCGGGTCATTGGGGTCAGGCATTAGTTGCACAATAGAGAGGCGCTGTCCGTGGTGCTGAGTGTATCC
template1_class3_NR2F2_PPARA_CEBPA_XBP1	GAGGAGCCCCCTGACCTTTGCCCCCTGCCCTGAGTCCGGGTCATTGGGGTCAGGATTACTGTTGCACAATAAGAGTTGTGATGACGTGTCCCATGTATCC
template1_class3_NR2F2_PPARA_CTCF_CEBPA	GAGGACCCCCTGACCTTTGCCCCCTGCCACTGACCGGGTCATTGGGGTCAGGCATTACGGCCACCAGGGGGCGCCACATTAGTTGCACAATAGTGTATCC
template1_class3_NR2F2_PPARA_CTCF_FOXA1	GAGGACCCCCTGACCTTTGCCCCCTGCCACTGACCGGGTCATTGGGGTCAGGCATTACGGCCACCAGGGGGCGCCACATTATGTTTGCTTTGGTGTATCC
template1_class3_NR2F2_PPARA_CTCF_HNF1A	GAGGCCCCCTGACCTTTGCCCCCTGCCTACTCCGGGTCATTGGGGTCAGGTCATCGGCCACCAGGGGGCGCCATCATAGTTAATGATTAACCAAGTATCC
template1_class3_NR2F2_PPARA_CTCF_ONECUT1	GAGGACCCCCTGACCTTTGCCCCCTGCCACTGACCGGGTCATTGGGGTCAGGCATTACGGCCACCAGGGGGCGCCACATTACAAAATCAATAATGTATCC
template1_class3_NR2F2_PPARA_CTCF_REST	GAGGCCCCCTGACCTTTGCCCCCTGCCTACTCCGGGTCATTGGGGTCAGGTCATCGGCCACCAGGGGGCGCCATCATGCGCTGTCCGTGGTGCTGAATCC
template1_class3_NR2F2_PPARA_CTCF_XBP1	GAGGCCCCCTGACCTTTGCCCCCTGCCTACTCCGGGTCATTGGGGTCAGGTCATCGGCCACCAGGGGGCGCCATCATGTGATGACGTGTCCCATGTATCC
template1_class3_NR2F2_PPARA_FOXA1_CEBPA	GAGGAGACCCCCTGACCTTTGCCCCCTGCCTGAGTGTCCGGGTCATTGGGGTCAGGTTACTGATGTTTGCTTTGGAGTTTCGTTGCACAATAGTGTATCC
template1_class3_NR2F2_PPARA_FOXA1_CTCF	GAGGACCCCCTGACCTTTGCCCCCTGCCACTGACCGGGTCATTGGGGTCAGGCATTATGTTTGCTTTGGAGAGCGGCCACCAGGGGGCGCCAGTGTATCC
template1_class3_NR2F2_PPARA_FOXA1_HNF1A	GAGGAGCCCCCTGACCTTTGCCCCCTGCCCTGAGTCCGGGTCATTGGGGTCAGGATTACTTGTTTGCTTTGAGAGTTAGTTAATGATTAACCAAGTATCC
template1_class3_NR2F2_PPARA_FOXA1_ONECUT1	GAGGAGACCCCCTGACCTTTGCCCCCTGCCTGAGTGTCCGGGTCATTGGGGTCAGGTTACTGATGTTTGCTTTGGAGTTTCCAAAATCAATAATGTATCC
template1_class3_NR2F2_PPARA_FOXA1_REST	GAGGACCCCCTGACCTTTGCCCCCTGCCACTGACCGGGTCATTGGGGTCAGGCATTATGTTTGCTTTGGAGAGGCGCTGTCCGTGGTGCTGAGTGTATCC
template1_class3_NR2F2_PPARA_FOXA1_XBP1	GAGGAGCCCCCTGACCTTTGCCCCCTGCCCTGAGTCCGGGTCATTGGGGTCAGGATTACTTGTTTGCTTTGAGAGTTGTGATGACGTGTCCCATGTATCC
template1_class3_NR2F2_PPARA_HNF1A_CEBPA	GAGGAGCCCCCTGACCTTTGCCCCCTGCCCTGAGTCCGGGTCATTGGGGTCAGGATTACTAGTTAATGATTAACCAATCATTAGTTGCACAATAGTATCC
template1_class3_NR2F2_PPARA_HNF1A_CTCF	GAGGCCCCCTGACCTTTGCCCCCTGCCTACTCCGGGTCATTGGGGTCAGGTCATAGTTAATGATTAACCAATTTCCGGCCACCAGGGGGCGCCAGTATCC
template1_class3_NR2F2_PPARA_HNF1A_FOXA1	GAGGAGCCCCCTGACCTTTGCCCCCTGCCCTGAGTCCGGGTCATTGGGGTCAGGATTACTAGTTAATGATTAACCAATCATTATGTTTGCTTTGGTATCC
template1_class3_NR2F2_PPARA_HNF1A_ONECUT1	GAGGACCCCCTGACCTTTGCCCCCTGCCACTGACCGGGTCATTGGGGTCAGGCATTAAGTTAATGATTAACCAATTCATCAAAATCAATAATGTGTATCC
template1_class3_NR2F2_PPARA_HNF1A_REST	GAGGCCCCCTGACCTTTGCCCCCTGCCTACTCCGGGTCATTGGGGTCAGGTCATAGTTAATGATTAACCAATTTCGCGCTGTCCGTGGTGCTGAGTATCC
template1_class3_NR2F2_PPARA_HNF1A_XBP1	GAGGCCCCCTGACCTTTGCCCCCTGCCTACTCCGGGTCATTGGGGTCAGGTCATAGTTAATGATTAACCAATTTCGTGATGACGTGTCCCATGTGTATCC
template1_class3_NR2F2_PPARA_ONECUT1_CEBPA	GAGGAGACCCCCTGACCTTTGCCCCCTGCCTGAGTGTCCGGGTCATTGGGGTCAGGTTACTGACAAAATCAATAAAGTTTCAGTTGCACAATATGTATCC
template1_class3_NR2F2_PPARA_ONECUT1_CTCF	GAGGACCCCCTGACCTTTGCCCCCTGCCACTGACCGGGTCATTGGGGTCAGGCATTACAAAATCAATAAAGAGTCGGCCACCAGGGGGCGCCATGTATCC
template1_class3_NR2F2_PPARA_ONECUT1_FOXA1	GAGGAGACCCCCTGACCTTTGCCCCCTGCCTGAGTGTCCGGGTCATTGGGGTCAGGTTACTGACAAAATCAATAAAGTTTCATGTTTGCTTTGTGTATCC
template1_class3_NR2F2_PPARA_ONECUT1_HNF1A	GAGGACCCCCTGACCTTTGCCCCCTGCCACTGACCGGGTCATTGGGGTCAGGCATTACAAAATCAATAAAGAGTAGTTAATGATTAACCAATGTGTATCC
template1_class3_NR2F2_PPARA_ONECUT1_REST	GAGGACCCCCTGACCTTTGCCCCCTGCCACTGACCGGGTCATTGGGGTCAGGCATTACAAAATCAATAAAGAGTGCGCTGTCCGTGGTGCTGATGTATCC
template1_class3_NR2F2_PPARA_ONECUT1_XBP1	GAGGACCCCCTGACCTTTGCCCCCTGCCACTGACCGGGTCATTGGGGTCAGGCATTACAAAATCAATAAAGAGTGTGATGACGTGTCCCATTGTGTATCC
template1_class3_NR2F2_PPARA_REST_CEBPA	GAGGACCCCCTGACCTTTGCCCCCTGCCACTGACCGGGTCATTGGGGTCAGGCATTAGCGCTGTCCGTGGTGCTGACATTAGTTGCACAATAGTGTATCC
template1_class3_NR2F2_PPARA_REST_CTCF	GAGGCCCCCTGACCTTTGCCCCCTGCCTACTCCGGGTCATTGGGGTCAGGTCATGCGCTGTCCGTGGTGCTGATCATCGGCCACCAGGGGGCGCCAATCC
template1_class3_NR2F2_PPARA_REST_FOXA1	GAGGACCCCCTGACCTTTGCCCCCTGCCACTGACCGGGTCATTGGGGTCAGGCATTAGCGCTGTCCGTGGTGCTGACATTATGTTTGCTTTGGTGTATCC
template1_class3_NR2F2_PPARA_REST_HNF1A	GAGGCCCCCTGACCTTTGCCCCCTGCCTACTCCGGGTCATTGGGGTCAGGTCATGCGCTGTCCGTGGTGCTGATCATAGTTAATGATTAACCAAGTATCC
template1_class3_NR2F2_PPARA_REST_ONECUT1	GAGGACCCCCTGACCTTTGCCCCCTGCCACTGACCGGGTCATTGGGGTCAGGCATTAGCGCTGTCCGTGGTGCTGACATTACAAAATCAATAATGTATCC
template1_class3_NR2F2_PPARA_REST_XBP1	GAGGCCCCCTGACCTTTGCCCCCTGCCTACTCCGGGTCATTGGGGTCAGGTCATGCGCTGTCCGTGGTGCTGATCATGTGATGACGTGTCCCATGTATCC
template1_class3_NR2F2_PPARA_XBP1_CEBPA	GAGGAGCCCCCTGACCTTTGCCCCCTGCCCTGAGTCCGGGTCATTGGGGTCAGGATTACTGTGATGACGTGTCCCATTCATTAGTTGCACAATAGTATCC
template1_class3_NR2F2_PPARA_XBP1_CTCF	GAGGCCCCCTGACCTTTGCCCCCTGCCTACTCCGGGTCATTGGGGTCAGGTCATGTGATGACGTGTCCCATTTTCCGGCCACCAGGGGGCGCCAGTATCC
template1_class3_NR2F2_PPARA_XBP1_FOXA1	GAGGAGCCCCCTGACCTTTGCCCCCTGCCCTGAGTCCGGGTCATTGGGGTCAGGATTACTGTGATGACGTGTCCCATTCATTATGTTTGCTTTGGTATCC
template1_class3_NR2F2_PPARA_XBP1_HNF1A	GAGGCCCCCTGACCTTTGCCCCCTGCCTACTCCGGGTCATTGGGGTCAGGTCATGTGATGACGTGTCCCATTTTCAGTTAATGATTAACCAAGTGTATCC
template1_class3_NR2F2_PPARA_XBP1_ONECUT1	GAGGACCCCCTGACCTTTGCCCCCTGCCACTGACCGGGTCATTGGGGTCAGGCATTAGTGATGACGTGTCCCATTTCATCAAAATCAATAATGTGTATCC
template1_class3_NR2F2_PPARA_XBP1_REST	GAGGCCCCCTGACCTTTGCCCCCTGCCTACTCCGGGTCATTGGGGTCAGGTCATGTGATGACGTGTCCCATTTTCGCGCTGTCCGTGGTGCTGAGTATCC
template1_class3_NR2F2_REST_CEBPA_CTCF	GAGGACCCCCTGACCTTTGCCCCCTGCCACTGAGCGCTGTCCGTGGTGCTGACATTAGTTGCACAATAGAGAGCGGCCACCAGGGGGCGCCAGTGTATCC
template1_class3_NR2F2_REST_CEBPA_FOXA1	GAGGAGACCCCCTGACCTTTGCCCCCTGCCTGAGTGTGCGCTGTCCGTGGTGCTGATTACTGAGTTGCACAATAGAGTTTCTGTTTGCTTTGGTGTATCC
template1_class3_NR2F2_REST_CEBPA_HNF1A	GAGGAGCCCCCTGACCTTTGCCCCCTGCCCTGAGTGCGCTGTCCGTGGTGCTGAATTACTGTTGCACAATAAGAGTTAGTTAATGATTAACCAAGTATCC
template1_class3_NR2F2_REST_CEBPA_ONECUT1	GAGGAGACCCCCTGACCTTTGCCCCCTGCCTGAGTGTGCGCTGTCCGTGGTGCTGATTACTGAGTTGCACAATAGAGTTTCCAAAATCAATAATGTATCC
template1_class3_NR2F2_REST_CEBPA_PPARA	GAGGACCCCCTGACCTTTGCCCCCTGCCACTGAGCGCTGTCCGTGGTGCTGACATTAGTTGCACAATAGAGAGCCGGGTCATTGGGGTCAGGGTGTATCC
template1_class3_NR2F2_REST_CEBPA_XBP1	GAGGAGCCCCCTGACCTTTGCCCCCTGCCCTGAGTGCGCTGTCCGTGGTGCTGAATTACTGTTGCACAATAAGAGTTGTGATGACGTGTCCCATGTATCC
template1_class3_NR2F2_REST_CTCF_CEBPA	GAGGACCCCCTGACCTTTGCCCCCTGCCACTGAGCGCTGTCCGTGGTGCTGACATTACGGCCACCAGGGGGCGCCACATTAGTTGCACAATAGTGTATCC
template1_class3_NR2F2_REST_CTCF_FOXA1	GAGGACCCCCTGACCTTTGCCCCCTGCCACTGAGCGCTGTCCGTGGTGCTGACATTACGGCCACCAGGGGGCGCCACATTATGTTTGCTTTGGTGTATCC
template1_class3_NR2F2_REST_CTCF_HNF1A	GAGGCCCCCTGACCTTTGCCCCCTGCCTACTGCGCTGTCCGTGGTGCTGATCATCGGCCACCAGGGGGCGCCATCATAGTTAATGATTAACCAAGTATCC
template1_class3_NR2F2_REST_CTCF_ONECUT1	GAGGACCCCCTGACCTTTGCCCCCTGCCACTGAGCGCTGTCCGTGGTGCTGACATTACGGCCACCAGGGGGCGCCACATTACAAAATCAATAATGTATCC
template1_class3_NR2F2_REST_CTCF_PPARA	GAGGCCCCCTGACCTTTGCCCCCTGCCTACTGCGCTGTCCGTGGTGCTGATCATCGGCCACCAGGGGGCGCCATCATCCGGGTCATTGGGGTCAGGATCC
template1_class3_NR2F2_REST_CTCF_XBP1	GAGGCCCCCTGACCTTTGCCCCCTGCCTACTGCGCTGTCCGTGGTGCTGATCATCGGCCACCAGGGGGCGCCATCATGTGATGACGTGTCCCATGTATCC
template1_class3_NR2F2_REST_FOXA1_CEBPA	GAGGAGACCCCCTGACCTTTGCCCCCTGCCTGAGTGTGCGCTGTCCGTGGTGCTGATTACTGATGTTTGCTTTGGAGTTTCGTTGCACAATAGTGTATCC
template1_class3_NR2F2_REST_FOXA1_CTCF	GAGGACCCCCTGACCTTTGCCCCCTGCCACTGAGCGCTGTCCGTGGTGCTGACATTATGTTTGCTTTGGAGAGCGGCCACCAGGGGGCGCCAGTGTATCC
template1_class3_NR2F2_REST_FOXA1_HNF1A	GAGGAGCCCCCTGACCTTTGCCCCCTGCCCTGAGTGCGCTGTCCGTGGTGCTGAATTACTTGTTTGCTTTGAGAGTTAGTTAATGATTAACCAAGTATCC
template1_class3_NR2F2_REST_FOXA1_ONECUT1	GAGGAGACCCCCTGACCTTTGCCCCCTGCCTGAGTGTGCGCTGTCCGTGGTGCTGATTACTGATGTTTGCTTTGGAGTTTCCAAAATCAATAATGTATCC
template1_class3_NR2F2_REST_FOXA1_PPARA	GAGGACCCCCTGACCTTTGCCCCCTGCCACTGAGCGCTGTCCGTGGTGCTGACATTATGTTTGCTTTGGAGAGCCGGGTCATTGGGGTCAGGGTGTATCC
template1_class3_NR2F2_REST_FOXA1_XBP1	GAGGAGCCCCCTGACCTTTGCCCCCTGCCCTGAGTGCGCTGTCCGTGGTGCTGAATTACTTGTTTGCTTTGAGAGTTGTGATGACGTGTCCCATGTATCC
template1_class3_NR2F2_REST_HNF1A_CEBPA	GAGGAGCCCCCTGACCTTTGCCCCCTGCCCTGAGTGCGCTGTCCGTGGTGCTGAATTACTAGTTAATGATTAACCAATCATTAGTTGCACAATAGTATCC
template1_class3_NR2F2_REST_HNF1A_CTCF	GAGGCCCCCTGACCTTTGCCCCCTGCCTACTGCGCTGTCCGTGGTGCTGATCATAGTTAATGATTAACCAATTTCCGGCCACCAGGGGGCGCCAGTATCC
template1_class3_NR2F2_REST_HNF1A_FOXA1	GAGGAGCCCCCTGACCTTTGCCCCCTGCCCTGAGTGCGCTGTCCGTGGTGCTGAATTACTAGTTAATGATTAACCAATCATTATGTTTGCTTTGGTATCC
template1_class3_NR2F2_REST_HNF1A_ONECUT1	GAGGACCCCCTGACCTTTGCCCCCTGCCACTGAGCGCTGTCCGTGGTGCTGACATTAAGTTAATGATTAACCAATTCATCAAAATCAATAATGTGTATCC
template1_class3_NR2F2_REST_HNF1A_PPARA	GAGGCCCCCTGACCTTTGCCCCCTGCCTACTGCGCTGTCCGTGGTGCTGATCATAGTTAATGATTAACCAATTTCCCGGGTCATTGGGGTCAGGGTATCC
template1_class3_NR2F2_REST_HNF1A_XBP1	GAGGCCCCCTGACCTTTGCCCCCTGCCTACTGCGCTGTCCGTGGTGCTGATCATAGTTAATGATTAACCAATTTCGTGATGACGTGTCCCATGTGTATCC
template1_class3_NR2F2_REST_ONECUT1_CEBPA	GAGGAGACCCCCTGACCTTTGCCCCCTGCCTGAGTGTGCGCTGTCCGTGGTGCTGATTACTGACAAAATCAATAAAGTTTCAGTTGCACAATATGTATCC
template1_class3_NR2F2_REST_ONECUT1_CTCF	GAGGACCCCCTGACCTTTGCCCCCTGCCACTGAGCGCTGTCCGTGGTGCTGACATTACAAAATCAATAAAGAGTCGGCCACCAGGGGGCGCCATGTATCC
template1_class3_NR2F2_REST_ONECUT1_FOXA1	GAGGAGACCCCCTGACCTTTGCCCCCTGCCTGAGTGTGCGCTGTCCGTGGTGCTGATTACTGACAAAATCAATAAAGTTTCATGTTTGCTTTGTGTATCC
template1_class3_NR2F2_REST_ONECUT1_HNF1A	GAGGACCCCCTGACCTTTGCCCCCTGCCACTGAGCGCTGTCCGTGGTGCTGACATTACAAAATCAATAAAGAGTAGTTAATGATTAACCAATGTGTATCC
template1_class3_NR2F2_REST_ONECUT1_PPARA	GAGGACCCCCTGACCTTTGCCCCCTGCCACTGAGCGCTGTCCGTGGTGCTGACATTACAAAATCAATAAAGAGTCCGGGTCATTGGGGTCAGGTGTATCC
template1_class3_NR2F2_REST_ONECUT1_XBP1	GAGGACCCCCTGACCTTTGCCCCCTGCCACTGAGCGCTGTCCGTGGTGCTGACATTACAAAATCAATAAAGAGTGTGATGACGTGTCCCATTGTGTATCC
template1_class3_NR2F2_REST_PPARA_CEBPA	GAGGACCCCCTGACCTTTGCCCCCTGCCACTGAGCGCTGTCCGTGGTGCTGACATTACCGGGTCATTGGGGTCAGGCATTAGTTGCACAATAGTGTATCC
[truncated: 4,592 more rows]

## Sheet: 3_WTC11lib_design
genomic_random_01	TTTTCACAAGTTGCTTATAAGGTTGCTTACATTTCTTGTGAATAAAAACTGTATTAGAAAGATAGCCCCCTCCTTACTGGTCTGTTTGTACAGGTGTTCA
genomic_random_02	TTGGTAAGCAAATGAAAACCAAGACATATTTTTCTGCTCTTTTATTTATATTGATGAAACCTCAAAGTCTGTACTCAAATACTTATTAAAATATATCCAT
genomic_random_03	AAACTACCAGCTAGGGATAGTGAGCTGAGAAGGGATGGAGAGATGGGCTGAGAAAATTTATTTGAACATTCAAAGCACAGAGAATCAAAGGCAGACATGA
genomic_random_04	AAATTTTTTAAGAAGGATACTGGGTGTTCACCAGTGTGTTTTTATTCTTTTTTAAATGGAATTCATTAATTTGACCACAGGGGAAGGGTTGATGCTGTGT
genomic_random_05	CTTGAAGTGCAACTGTCTGTAATTGCAGAAGTGGCCTGATACAGCAGAGTTTCCGTATTCTGCTGTGGGCGGTGAGAGGAAGTTGCGAAGGGTCTTGCAG
genomic_random_06	ATTTTCTAGGCATTTCCTAGAGAAGGAAACTGTATTTTTTTTTTTACTTATCTTTAAGGCCACTGTTCAGGAATTTTTTTTTTTAATTCTATTTAAAGTG
genomic_random_07	TTAAGCTGATTTCGCAGCTCACTCACTCATCAGCGACAGCCAGCTGTATGAAGACTGTGAGATAGAGAACTTGGCTAGCTGCACTCAGGCATTTGCTTGA
genomic_random_08	GATGGGACGTGACTCCTCCTGGCCCCCGCCGCCGGCCCGCAGGTGTTGGGGTCTCTGGGCTGGGTCTCCCGGCGTTGTGGCTGCTGCCGAGGGAGATGAG
genomic_random_09	CGAATACTATGTCTTTCTCACCCCACCTTTGTCCATCCTTCAAATTCCACAGACTCACTGCTCCTCTTGGGTTTGAACCATTGTATCTGTCCCCTTGAAT
genomic_random_10	ACTTAATTGAAAGCCATTTTAAGTCTAATTCTTTGTGCAGATAATACCACAGCAGAGAATTATAAACAAAGCAATTACCACCATAATAGCCAGAAATAAA
genomic_random_11	ATGGCTGGTGACTGATAGGCTGGGAGAGTGGCAATGGCCATGTGTGGTCAGAGTGCCAGGAAATGGCCTGAAGTTCTGATGATTCAGTGGGAAGGGTAGG
genomic_random_12	GTTTTGAGTAATTGTTCAATGCATGGATGAATGTTTATAGTGATGATTGTGAGTATAAGTTAAAGTCAAATTATCCATATTAAAATTCAAAAAGATATGT
genomic_random_13	TCAAGTTAATTTATGGATTGTAGTGTATCTTTCAGTTTTTACATCAAGAATATGCCAGAAATTTTTAGGAAAAAAGATTAAAATTTTTCAAGAGATCGTA
genomic_random_14	CCAAATTGCTTGCTTTGTATCTTCCAAGTCTATAGCTGAGGTTGGGCAGGCTTTCAAGATGAGCTACTTGAACAAATAGAACTGCAGGCACAGAACCAAT
genomic_random_15	TTTCCAGGCCCAGGAGCACATGTTCACATCACTCCTTCCCCAGTCTCACAACAGACCTAAGATTTAAGAGATAGAGGGCAGGCCATGTGACGGATAAAGA
genomic_random_16	TATCAGTCCCAGACTCCCTTGTTTAGACATTTCCTGGTGATATTACCACAGGCTCAGGGAAGATAACCTAAGATTAAGCTTTTCCACTAGACACATGACA
genomic_random_17	GGAAGGATTCAAGATTGTTCAGGAGGCAGAAGGGACCACGTGGTGGTTTTTGCCTTGGTGGTGAAAAACTGGGCAGATGGTGCAATTGTGTGCTGGTGTG
genomic_random_18	GTACCATCACTGGGTGTTTAGTTTCAGATAGGATGGCAGCATTAGAATGCTGCAGATTCTGTCTGAAGGAAGATTTACACAACTGACAGGATATTCCCCC
genomic_random_19	CTCAATAATCTGATGTGGCAGTTATGTTATGTGATTGCTCAATTTTAATCAGTCATATAAATATGGAAGAGTAAGCTGAAATTTTCAGTAGTAAATACTA
genomic_random_20	TGAGATTGATTCACATTTTCATCCTTGCCCCAGCATTTTCAAAGCATCTTTTTTTTCACTTGCTAAATTACTAAACATGGCTGGCTTCCATTTCTAGTTG
genomic_random_21	GTTTATGTTTTTTTTCTTTTGTTGAGTGCAGGGGACTTTATTGATGGTACATGACAAGGTGGGGCTCCCTAGGCTTCTCCCATTTTTCAGGGGGTCTGGT
genomic_random_22	CCGGGATGGCCAGGTTGGCTGTAGGTGCCGCAGGTCAGTTATGTAGACAAGAGGGACCCAGTTTTAGAGAGCAAATCCAAGTCAGTGAGTCCAGTCTTTG
genomic_random_23	AAGAACACAATCATCTGTCAGATATTTTATTTTATTTGCTTAAGGGAAACAATCCGTGTACTATTTTTTTGCCAGTCAACTTTTCTCTCAGAGATATGTT
genomic_random_24	CCGTTGGAGTCCGCCTTCCATCACGACCTCTTCAGAGACATCTTCATCATCCTCCAAGAAACAAGCAGCGTCCATGGCCGTCGTCATCCCAGAAGCTGCC
genomic_random_25	AAGATCTCTGCACTTACTGACTCCAACTGTACTTATCCTTTGAGAAGTATGTCTTCACCTCTAAACTGTGAGGCAAAGTTCTGCCACCGATTCTACACAA
genomic_random_26	AGAAGATTGATTACATTAGAACTCCAGAACTTCTATTTATTTAAAAGATTTAAGATTTGACACAAAAGCGGTTTATTTTAGAATGTTTATTTCTATAGAT
genomic_random_27	TTTATTCTACGGGAGATCTAGAGAGGTTGTGTGCCTCTCTAGATCCCCTTCCTCCATATCCTACAGTGAGTTAATAACCAGTGGTGGGCAAGAATGCAGA
genomic_random_28	CATTCCCATCTCAGCTGAGCACTCAACCTTGATGCTTTTATGCATCTGCAGTCAGCTCATTTTCCCGCTTCTGGCTCTTCTGTAAACTTCACCACTTGCC
genomic_random_29	TTTCACCATGCATTTGATGTAAAATGTGCAAGTGCGATATGACTTCACAAAGTATCAATTGTGTGGACAATGATAACTACTGTGACACTGCTAGCACCCC
genomic_random_30	ACATATGTTCTCTATATTGAGTAAATGCACATTACTATCTCCATTTTAAAACATTCTTTCATTTTAAAAAAGGAAATAAAATGGACTTATTATAGGCATA
genomic_random_31	TTTATTCATTTTAGTGCTTGAAATGAATCATGTCATTTTGAAATTTCTTTTTTTCTCAATACGATTAAGCCTATGTTTTTTAATTTTTTCACTTTATTGA
genomic_random_32	TATGTTTGAAGCTCAGTTTCCACATCTACTTTGGTAACCTAGGAAGAAAACAAAATTTTTCATTCTATAATCACTACTATTAATACAGCATAGAAATACC
genomic_random_33	GATGTAAGGACTTCAATTGATTTGTGTAATTACAACTGGAAGATAAAAGACATTTTCTTGGCCAATAAGGTAGGAGAGAGAGTTTGTATGTTTGTGTGGT
genomic_random_34	TTCTTGGAACACCAGAGACCTCTACACTATTTTCTGTTGCTTTTTTCCTTCATTTTCAGAGATGAGATCCTGGATTGAATGACTACTATGGAAAGTGATT
genomic_random_35	CCCAGGCTCTTCCTTATTTAGTATGTTTTTATGTGGATGAATGTTATGGAAAACAAAAGTATTATAGGAAAATTAAAATGTCCTTTTTGTACATTTTTGG
genomic_random_36	CTTGACTAATGATGAAAAGTATCAAAAATGACTATTATGTGTTTATAAATCACCTCTTTTATTCTGATGCAGTTCTGGGATTTTATGCTGTTAAGTACCA
genomic_random_37	AAAAATGTAAAGAGCTATGTACTAGGGAATAAAGTATGCTTTTCTTTCAAATATTGTCGGCCATTTGTCCAATAAATATTCTTTAAGCTGGCCATGGTCA
genomic_random_38	GCCACCATTCTTTGCTTCCCAGTTGCCAAAATTCTTATGGCCACTACAGCTTTAGATAAAAACAGACTGCAGGTATATACTGATTCTTCCTGCTAAAGCG
genomic_random_39	AGATGCTGGCTTTGTCTGAAAACTCCACTTCTTATTAAATGTTATTAGCTTATTACTGGAATTTCAGACCATTTGCTTAATTAGACCTTTACATTAACTC
genomic_random_40	TCCAGCAAAACTGATGAGAAGCAGTGACACATGCAATGCACACCAAGGCTGTGCTGAACACTCCAAGATCCCATCCCTCAGAGTGCAACAGTTAGTTCAG
genomic_random_41	TCTCAGAGTGAGCGTTCTCTGGTCTCATGGATAGGACGCATTCCACATTCACAGGCTCCAATTGCTTTTTTTGTTGTTGTTTTCTTTTCTACTTGTGGGT
genomic_random_42	GTCTCTAGCTGTATTGGTTTCATGGACCCAACACTCATCTTTATCAAGTTTGATTAATTCTTTTTCCACAGGAATATAATATCATAATACTCCCTTAAGG
genomic_random_43	TGAGGAAACAGTAGGAAAGGAGTCAGGCTGCTAACTTTAACCCTGGGTATCATTTGTAATTTTTCCCATGGAGCCAACTCTAAATTCTCATTCAGCATTA
genomic_random_44	GAAAAAGTATTTATCAGGGTATTTCTATGTGGAAAATTATGGGTGCTTTTATTTTCTTATTGTGCTTTTTAATGTTTTATTTGTAGTGTCATGCATTAAC
genomic_random_45	TCTCTGGCTTTTATCATCCCATGAAAAGAGGGAAGAATGACTTCTTTCTGTTGCCAAGGCAGTATTTAGCATAAGAAGAATGATACTCTGGGCACCATGA
genomic_random_46	ATATATAGCAATATGCTATTGTCTTTAAATTATGATCTCAGAATTGTAAGAATTGTCTATAAATCCTTGTATGTAGTTTATTCTGCATCAGTCATGAACA
genomic_random_47	TCCTGGAGACGCTCCTTTCACCAACAAGGTAAGGGAGTGGTTTATCAAATTTCTTTGGTCCATAGGTATTGACAAACGTTGTGGGCTTCAGGTTCTAGCC
genomic_random_48	CAGCAGGTGCCAGGCCAACCTCTGCTAAGGAGTGGGTGTGTAGCCTCCACATTTGAGCCCAGAGGAATCACTAGACCTGTGGTAAGGGATGTTGCTGGCT
genomic_random_49	GGGACAGTGGCAGTTGCTGCCCCCATCTCAAGAAGGCTTGAGCAGCCGGCAGTTTGGCATCATTCTACAGCAGGAGGTTAAGGGCCCCCCTCCCAGAGTG
genomic_random_50	AACTATTGTTTACAAATATATGTTATGAGAATCATATATAATTAACATAATATTTTTGATATTTGAGTATAGTCATATTTATTATTATCATATGTTCAGC
DNasePeakNoPromoter_02_shuffled	ACTTTTACCACACACAGTACCACTCTGCAACTTGATGACGCGCTAGTGACGTCTTTCCAACATATAACTATTGTCCCTATCTAACGCCTAGCCGAAGCAT
DNasePeakNoPromoter_03_shuffled	TTGCCCCGGTGCCTGAACAGTTGCCATTCTTGCATCGGCCAGCCACCGACAGCCGACGCGCTTGCGAATGGTCGCCTAATTCTTCTACGCGCCGCGGGCC
DNasePeakNoPromoter_04_shuffled	GTCGGCTCGTCCTGCTTGACGAGGGCCCCCCTGGTGGGACAGCAGACTGGGATGCGCGCTTCAACCGGGCGGCGGTCGGCGGCCGTGTCAGATTAAGGGG
DNasePeakNoPromoter_05_shuffled	TGGGATTCTGGTGATGGATCGCAGGGCCTATTCAAGAGGTCGTATCTGTTCAATTAGAATGGGGAATTTATGACCTAGCCATGATGCTGGAACTATAGTA
DNasePeakNoPromoter_06_shuffled	CCTACTGAGGTGTAACGCACCTTACATGATTAGATTATACTAATCTGCACGCATCAGTGATACAGAGTTGGGCAACCTCGTAGAGCTCGAGGACATAGCC
DNasePeakNoPromoter_08_shuffled	ACTAGAATGCGATAAGGTACAACTAACTGCATTTCCTTCGCCCCGAGCAAGGTTGAAAGCTCGCAACATCTCTAATAGGACCTAACTCAGGGCAGAGAAA
DNasePeakNoPromoter_11_shuffled	TCAGCGTCACAGAGCGTCCCACTCCTAGGTAGACGTTGAGCGGACTGCACCGCGTACGCCCCGGCGTCGATCCTCAGATGACCGGCCATTTACAAAGCGT
DNasePeakNoPromoter_13_shuffled	CCCTGCTACGTAGGTGTATCAATTGCACACTCTCGTGCGACGGTGGTCGGGTGGTTGGATGTCGTCCGGGAGCGCGTTGGAAATACTTTAGGATCTACTG
DNasePeakNoPromoter_14_shuffled	ATCTGGGGACCCCCTTCGCGGCTAAGCAGACGCATGGGGCCTCACTCGTTGGCGTTATCCGCTGAGTGTCTACGAACCGCGTCGACAGTGTTGCGCCCCT
DNasePeakNoPromoter_15_shuffled	TTATAAAGCACTGCTCGGTTCAGAATTTTTACATAGGAGTTTGTTGAGTTGGTTGCAGGTAAGTCACGGAGTATAACACAAAGGACTGTGCGGCTCAACT
DNasePeakNoPromoter_18_shuffled	ACGGGCTCCATCCCCCCAGGAGCATTGCCGTGGCGTAGGGCCCGCACCGTCGGCTGGCTCTTCGCCCGTCCATCACTCTGCAGGGGGGCCCCGAAAAGCA
DNasePeakNoPromoter_19_shuffled	CCTTGGACCATATCTCTGCCCGGCTTTGACAGTTTTATGACTTTTGTTCAGCCATACACTATCCTAAATCTTATCGTAATAAGACCTATGGCGGGCAACA
DNasePeakNoPromoter_20_shuffled	ACTGGAGGACTGTCAACAGGGCACCATTCCTGTGAGCGGTCGGCTCCATCCGGAGGCGCCGCTCCTGCCCCCCACAGGGCGCGCTGTTGCTACGGTAGAA
DNasePeakNoPromoter_25_shuffled	TGACAACTCTGGTGTTACGACTGTTGGAGTAGGAGGGCGTAGCGTAACCGTCATCACTCTCATTAAGCGAAGATGTTTTTTAGCCGTCGAGTGTACCCCC
DNasePeakNoPromoter_27_shuffled	TCTAGCACGTAGATGTATGTACTGCTAGGGTAATCATTCCTTACCCTCGAGATTAGGCGAAGCGAGGGTAAGCCAATGACGCCATCCTTCACAATCGCCT
DNasePeakNoPromoter_29_shuffled	GAGGCTGTCGGGGGGGAGGCGGGGCGGGCCCCCACCCGCCGCGGGAGGCGAGACGCCCCGCCTCCATCGCCGGACCCCAGGACGGCACCGACACGCTGAC
DNasePeakNoPromoter_32_shuffled	ATTAGTTGGGATTAGACATCGTTAAAATTCCTACAATTATAACAGTGTATTTTATTTAAAAACAGGAAAGGGCATGGTCAGGGCTACCTAAACTCCCATG
DNasePeakNoPromoter_33_shuffled	TCAACCTGAGAAGGAGTAACTAGCACCCTGGGTGCGTAATTGTTCGGACGCTGGAAGACCCTTTACATTGTCCACAGTTCGCGGACGATATAAAATAGAA
DNasePeakNoPromoter_41_shuffled	GACTCCCGGAGGGAGCCAGGGGCGCGGGGCGTGGCGGCAGATGGGGGACTCGGGGGTACGAAGCCGTGTGTCCGAGAGGGCCATCTCTCCGCGCCGCCCA
DNasePeakNoPromoter_45_shuffled	ACAAAGGAGCCCGAGGCTGAGGCTCTTCGAGTGCAATTTGAGCCGAGTGGAGGAGAGATACTATAAACGGGGGATAGCCACAGCGGACAGGCAAGCAGCA
DNasePeakNoPromoter_46_shuffled	CCAAACGGCCATTGACGATAAGCGTACGACGTACTACTCATAGCTGTACAGGACGTTCTAGTGTTTTCGCCTATCATATACAGGGCAACGCGGACGCATA
DNasePeakNoPromoter_47_shuffled	CATCTGAATAAATAGGGTTATCCAAATTCCTTAACCGTGCTGCTCAATGACCCCTCCGATGCGAGCGATGAATCACGCACCGATAAGTTGCACGCACTTC
DNasePeakNoPromoter_51_shuffled	CCGTGCAGAGGGTTTAGTTGGCCATAGACCGAGTGAGGCTGCAGTAACTTAAGATGAGGTGACAGAGCAGGCAGCTTGCTGGATCCCGGTGAATGCGAGG
DNasePeakNoPromoter_52_shuffled	CGTCCGCCCTGCTCAGTGCTAAGACCGGACCCCACTTATCGACATTGACCGTAGTCCCGCGTCACGGCCGCCCCGCTTAAGGATACGTCTGCTCGGTCCA
DNasePeakNoPromoter_53_shuffled	AATACACTAGTCAACAATAGTTGTCCGTAGTTATCCTACAAAGGTTTTACTATTTTTAGGCGGTGACGGTAGTTAGTCTTCGTCTTATCCTGGCCCCGTT
DNasePeakNoPromoter_55_shuffled	CGGTATCGTGGCACCGAGGCTTCAGCGGGGGTTGGATCATGCGGGAGGGAAAGTACCGGGGCTGCCCGAGGTAACTAGTTTCTTCGGTAGCCAGCCCGGG
DNasePeakNoPromoter_58_shuffled	CTGGTCCCTGCGTTGGTGGCAGGTACTGTTAGAACTGCAGCGTTGTGTCCGACTGATTCTTGGAGTAGGGTACCACTGCCCCGCACGGCTGAGCTGTGAG
DNasePeakNoPromoter_59_shuffled	CACGCAGCTATACAGCCGTCGATGTAATATGTGGGTCCACGGCACGTCCCACTCGGCGTCCGGCGGCAGCTTTTTGTCTCCATTCCCACTGTCTATCCGG
DNasePeakNoPromoter_60_shuffled	TTGCTAGATAATCCACTAAGCTCTTTCAATCGGGACGCATAAGATCTTAGCATTTGTTCTGGTTTTGTCGCCGACGGCATCTTACATGAACACTATCAGA
DNasePeakNoPromoter_61_shuffled	ACGTCATTTACTACTTCCCTTCAGTTTCACCCAATTCAAGCCTACCAATCTACTCTCACAAGAGCGTTTCGTACTTCCAATACAACAATACCAACCGTCT
DNasePeakNoPromoter_64_shuffled	TTGGCAAGCTTCGCGTAAGCCCAAAGGCGCTTTAACAGGCACCGGAAACTATTCGCGTGTCGCTTTGGAAGCTCTCCGCTGGCTCAGCCAGAACGGGAGA
DNasePeakNoPromoter_66_shuffled	AATTTGAGGCGGCCTGAAAGGGGAGGCATATAGGACGGCGATCATCGGAGGACAACCACGTTACATATTTATAGTAAGGGTCTAGAATTCGTGGGAGGTC
DNasePeakNoPromoter_67_shuffled	TATTGTGCACAAAGTCAGCGCGCATTTCATGTCCCGACGATGGTATAGAACTAGTTAAAGCCCAAATCGCGTAATGACGTTCTGCTGCACCCGCGCATCT
DNasePeakNoPromoter_70_shuffled	ATAAGGAATTATGTGCTATAGGGAGCGATACTAATCGCGTGCGTACTTTAAATTGCGTTACCACTAACGGGAGTCTCACGGCATGTGGGTCCAGTAGATT
DNasePeakNoPromoter_71_shuffled	ATAAGTCTCCCTAGTGAAACTTTAGAAGAATCCACAAAACGGATACTGACCAATAAACGTTTTGAACACTAGTAACTCAGAACACCAAACTGCATCCGAT
DNasePeakNoPromoter_72_shuffled	CTTGATGCCTATCAGTGTACGTATGACTTTCAACTGGAATAAGGGGGTGTGATGCATATAATGTCGATGATAACATGCGGACGCATAAACATGTACGAGG
DNasePeakNoPromoter_73_shuffled	CCATCGGGATCGCTTCCGGGTGCCGGCTTTCGCTCGCTATTAGAATTCTTCGCCCTGCCTAAGTTATCGATCCTATGTATGCTTAAAGCCGAATCCTTGA
DNasePeakNoPromoter_75_shuffled	GTGCCGCGAAGGTCGCGGCGGAGCATCGGCACGAAGTCCGTGCTGGGTCTGCCCTCGCGGCCTTACGTTCGGACACTGTGATGTCGTCGGCGGTTCGCCT
DNasePeakNoPromoter_76_shuffled	TCCCCTAAGGTCGGCGTTTCAGGATACTGCTGTCGATGGGGGGCGCCACACGCGGGCGGGCGGAGTTGGGGCCTGCACGTGGGGGCCTGGGCCAAGGCGG
DNasePeakNoPromoter_81_shuffled	CGCTTTCCTTAGAGTAGCTTGAGATAACCCGTTTAATTGATATTCGATGAATGTTCAGCTTAAGTCCTTTTGTTACTTATCGGATTTGTTCAGTTTAGGC
DNasePeakNoPromoter_83_shuffled	AACTGAAATGCAGTTCTGATTTTACCTCATCAGATCGCACGGCGTACCGTACCCGAGGGGGTAACTATGAATATCGTCATCTACCGTGTGTTAAGAGGGC
DNasePeakNoPromoter_85_shuffled	TGATCTCATACCGATGTTAAGGACGTTAGCTAATTACGATTGTGAACAATCTGTAGACTTTGAGTTGCAAGCATTATTTGTTAATCAATGAATGCTCGAT
DNasePeakNoPromoter_87_shuffled	CGGGTTGCGCGAGTCCAAGTGTGTGGCTGCGGGACCAGCGGGAGGGGCGGCCTTACAGTTCGAGCGTCTGTCACTGATGTGCAAAGTTGGTCCGGGGACC
DNasePeakNoPromoter_91_shuffled	ATCACACGGACATCACCTAACGATTGAATCCTTTCCTATGATTCTGCTCGTCTCGGAGCACCGAGTGAAACTTCAGACGTGTCGGGAACATCTAGCTTCA
DNasePeakNoPromoter_92_shuffled	GCAACCTAATTTTTGCAGCGGTGACGATCTACGTAGCGGTGTTTCCCCAATGGTCAATGCTTACCTAATATTGAACAAGGAGTACCTTTTCCGTCCTGAG
DNasePeakNoPromoter_93_shuffled	TCAGCACAAATCTGCGTCCGGAGACTATCGGTTGTAGCAGGCATGCGTTTATTTACCTAGGTCGATACTGACCATTAAAGCCACCCACTCCGTACAATCC
DNasePeakNoPromoter_94_shuffled	TTTTCCGATTTGATGGAGGAAACCATTTAATTGAGAACGCAAATATTGTACTAAGGTTTCATAGGGTGCAACGACGCCCCTAGATAGACTGCCACTACGG
DNasePeakNoPromoter_96_shuffled	CGAGCCGCCTGTAACCGAGGATCCCTTAATGACACGAGTGTGAGCTCCTATGACATCGGGAACCCTCCCTGGAGGTCCCTCCGCCCGCCCGTTTCGCCAC
DNasePeakNoPromoter_98_shuffled	TGCATCTTGGATAGAGTCTAGTAACAGGTCTGTCGGAAGATGCGGTCGGCTTATGGACGGCCTGCCGGCTAAGAGGCGGGACAATCAGACGCTCCTTGTG
DNasePeakNoPromoter_99_shuffled	GAATCTCGAATGAATGGCCCCCGCAGCGCAATCCTGCTCTGGAGCAGTATAGTCAAACCCAAGCCGCCACTGCTCGGGCCTACTGCCTCCCCATCCTGCA
DNasePeakNoPromoter_02	ATTTCTCAACAGCACATGGCCTCCTACTTCCTCTACTCCATAGACCAGGCATTGTTGAGGAACACATTGAACTTTTCCCCAGTGAGTCACATTAACACAC
DNasePeakNoPromoter_03	TCCCGGCAAACTGGAGTGGGGACTCATGGTGCCTCTTCTGGCCCGCCCATGGCCACCCTTGGACCAATCGGCAGGCGCTTCCTCCCCTCTGAGGTCCATA
DNasePeakNoPromoter_04	AAGAGTGGCGCGCCTGCAGATTCGGTTCCGCGCTTGGGGCTCTCGCGAGACCCGGCGCTGGAGTGTGGACCGCGCGTGCCGGTGACGCGTGGTGCAGACA
DNasePeakNoPromoter_05	ATCATAGGCAGAACAGACTTGCCTTGTCTCAGATGAGACTTTGGACTTGAACTTTTGGGTTAATGCTGGAATGAGTTAGGACTCTGGGGGACTATTGAGA
DNasePeakNoPromoter_06	CTCAGCCAATCACAGCAGCTGGGCTTCAGTTAGTCACAAGTGGACAGTTCATCAGACCTTGTTCAAATAAGGCAAAGGCTGAGCTTTAACCAGTTGAGCT
DNasePeakNoPromoter_08	CCAGCACTGCCTGGACAGAGCTTTACACCAACAGGTATCAGAGTCAATTCCAAAGTTCACTCAGTGACCAGCTTGTGAAAAGAGCAAATAAACCATGGGT
DNasePeakNoPromoter_11	AAGCCCCCTCTTGCATCATGAAGGCCCCTGCCAAGTACTCCGCCCACATGCCTTCAGGGGCAGGGAGCTCATGATGTGGCAACACAGTCCTCTGGGACGG
DNasePeakNoPromoter_13	GTTCCAGTAAGTCTTTGTATTCCTGTTGGCAGGGTCAGGACAAGGTCCACCTCGCAAGCTGGGGCTGTGGGGCAGTGAGCTCAGTCTCTGTGTTGCGTAA
DNasePeakNoPromoter_14	GCTGGGTTCTAGGCGCCTGCTCGCCCCAGCGGTTGACGGTCACGTGATACCCCCCAGTGTACCTTTCCTGCAGCGTGTTACGTGGCGCACAGAGAACGTC
DNasePeakNoPromoter_15	GCCATTCAGGCTTTGATGTTCCACTGATAGAGCACAGGAAGAGGAGATTTAGCATAATTCTTAAGGGCCCTGGAATTTCTGGAATGGTAAATATTGGCTT
DNasePeakNoPromoter_18	CGGGCCCAACAATGCGCCTCTGATTGGTGGAGAAACCACCTGGCCCCGCCCATCCCCAATCGTGTCCGTGCGCCGCCGGTGGCCCGGCTTAGGGGACCGC
DNasePeakNoPromoter_19	GTAGCCTTTCCTCGTTGTGAAACCTTTCTCCTTCCTGTTTACATTTTCACTTCAGCCAACATATATTGCGTACCTAGAAGGGGGCTAAACATAGCACAAG
DNasePeakNoPromoter_20	CCCCAGTGGAATTTCCCCAGTGCCATGATCACCCGGAAGGTGGGGGCCGCCCTGGCAGCCGGCTGTACTGTCGTGGTGAAGCCTGCCGAAGACACGCCCT
DNasePeakNoPromoter_25	AGTGGATGTCACTTTAAGTTGCTCAAGGTCACAGGCTGTATAACTGGAAGTGGCTGAGCTGGGCGTGGACTCCAACTGTGCCCTACTTCAAAGTCCTTCT
DNasePeakNoPromoter_27	ACCAGCACCCAGGCTCTGATAGCCTGCCAGTGCCCTTTGCACCAACTCTACTAGGTTTGGTGAGGGCTATTCAATAATTAACCGTGGATTCTGAGAAAGA
DNasePeakNoPromoter_29	CTCGCCGCCACCGGGATCCGCCCCCGCGCCGACACGCACTTCCGGCAGCGCCGCGGCCGGGAGGGACCGAGCGGGGAGCAAGGCCTGCGGGGAGGCGCAG
DNasePeakNoPromoter_32	TTTCAATGGAACAAAGGTCATCTTTTCAACTAATAGAGCTGGAACAACTTGTCCACAAAAGAGTCAAACTCTGTAAATATTTGAGGAGATTTGTTCTGAG
DNasePeakNoPromoter_33	TTAGCCAGACATGGTGACATACACATGTAGTCCCAGCTACTCAGGAAGCTGAGGTAAGAGAATCCCTTGAGTCCAGCAGTTCAAGGTTACAGTGAGCTAT
DNasePeakNoPromoter_41	GGGGGCGGGGTGACCTCTGACCTCACACTGCAGCCTGGCCTGGCCACGTCCCCAGGGAGGGGAGGAGGGGAGGAAGGCCTGGCTCGGGCTGGGCCGCAGC
DNasePeakNoPromoter_45	GATAGGGCTGGAATGTGGTTTCAGGGTCACTCTAAACGGAAGTGAGGAACCAAAACAGGAAGAGGCAGGCCCACAGCTAAGAGGAGGCCACACGGGCTGC
DNasePeakNoPromoter_46	GCCTTTGGCTTCCAACTGAGGATCAAAGCAAGGACAGGCATGAGTCATAGTAGAGTCCCCTTAAACCCTTAGCTGGTGAGCGTTATTTCACCACAAGCCA
DNasePeakNoPromoter_47	AGGACATTCTATAACCAGGGATCCACCTCTGTGGCTTAGTCATCGGATCAGCCTCAAGGTCACCGACTAGAGTAACCTGATGACAATTACCTCATTCACC
DNasePeakNoPromoter_51	GGGCAGAGAAGGAGGGAGTCAGGCAGGAGGTTAGAGGACCTTGGCCTGGAGCTGAACACTCATTCCTGGGTCAAAGTTTGCATGCCTTTGCGTGAGAAGC
DNasePeakNoPromoter_52	CACCTCTTCCCGGCCTGCCCATGGCCGCCCATGGGCCAATCAGCATGCACTTCCTCCCTTCTGAGGTCCATAAAAGCCTTGGGCTCAGCCAGCGCAGGGT
DNasePeakNoPromoter_53	GTGAATGACTGCCCAGCAGTTAGGCATACAATAACTATTTGTTGAATGACTCAGTGATTTCCTTTTTCCTATTGGCTTTTTCCTCTGCCTAGGGAAATGC
DNasePeakNoPromoter_55	CATCTGGGCCCCACCAGGAAGGAAGTGGCCCCATTGGTGACTCATACAGGGAGGGGTGGGGCCAGTGGGTGCCTGGGAGCTCTGGTACTTGGGCAGGTCT
DNasePeakNoPromoter_58	ATGGCCAAAGTCCTCTCGGAGCTGGGGCCTGGGCCAGTGGAAGGTGTGTGACTCCCTCGTGCTATGTTGCCCTTTGCTCTGGCAGTAGGAATGCACTGTG
DNasePeakNoPromoter_59	TCCCTGGACACCTCCTAAAACAAAGGCCTCTTTGTGGTCCTGGCCTACTGGCCTGCGGCCAGCGGCATTCTTTGCGTGTTTCCTGAGCACGGATCCCAGC
DNasePeakNoPromoter_60	TTCTTTAGCTATCTATGAAACTGATAAACGGTCTGAAAGTAGAAGGGCCTTATTGTATCTTACCAGCCATATCAGTCAGACTTTGGCCTCAGCCTTGCCT
DNasePeakNoPromoter_61	CCTACCCCACCACCACTACCACCAATCCTCAGATTTCTACCTTCCAAAGTTCAACTCATTTCCTGACTTTGGTTAATGTTCAACAGATTACTATCAGACA
DNasePeakNoPromoter_64	GGAGTGACCTCACCCTTTGGGCATCCTCTGTTGGACAAAAGGCCAATTGTTCCCCAGACTGGAAGCAGGAGGCGGAGGATGACACTCCAGTCCTTGGACC
DNasePeakNoPromoter_66	CCAAACCACACTTGGATGTTTATGGTGAGGGTGGGACTAAGAAATGGAACAGAAGCAGAGCTAAATCGCTTTGATTGGCTGTTCATCGAAGGGGCGGGGA
DNasePeakNoPromoter_67	CACGTGCTGCCACACAGACGGACCTTGAGAGCCTTGTGCTTGAGTCAATAAGCCAAAGTCCGCATGTTATATGACCCCACTTCTGTGAAATGTCTGCAAT
DNasePeakNoPromoter_70	AGGAGGAAAAAGGCTAATTAAGTCTCATTGGTCCCACCAGGTCACATGTACAGGCTTTAGCCAATCACTGTGGTCAGAGGTAGGCTATGTTTTGATTGGT
DNasePeakNoPromoter_71	AACAAAGGGATCTTTCAACCAGCCTATGAGTTCAGCTAAATTAAAAACAAATAAACTAACTTGACCTCTAGACCCATCTGAAAGGCAAAGCAGCCATTTC
DNasePeakNoPromoter_72	GTGCAGTGTTGCACCACAGACAGGATCAGTTCATGGCAGCGGGGATAGAGATTAATCATTAATCTGACTAGGAGTTTTAAATTAGCCGGAAGATCTGTTA
DNasePeakNoPromoter_73	TTCCCACTGTGTTATCTCCCTGGCTGCCAGCCAGTTTGCTGATGGCTGTCTTCAAAGACAACTGCCATTTCCTGGTTTCATCAGCCAGGATCATAGGGTC
DNasePeakNoPromoter_75	GTCACGTGACTGGACTCTGGATCGGCTGTGCTGTGATGGCCGCGTAGCGCGCTGCTGTGCGCGCGAGACTATAAGCCTCTGGGCCGCCGGTGCCTCCGCG
DNasePeakNoPromoter_76	TGGAAGTCATTGTGCGGGCTGGCGTCTGCGTTGTCAGGGCGACCGCCCGGCCGGCGCCAGCGGAGCGGGGGAGGCGGGCTCCGTGAATGGGTGACGTCAC
DNasePeakNoPromoter_81	ATCAGGTGAAGGAAGTTTCCACCTATTCCTTGTTTATTCAGCATTTTTATCTTGAACGAGTGTTGGACTTTGTCACATGCTTTTTATCTTGAACGAGTGT
DNasePeakNoPromoter_83	GCTGACCTCAAGGGTCTTTGCTGCCTGGAGATGAAAGGCCTGTGAAGGTCAAAGACCTCGGTTAAGTCAATATCCTACACAGTGATAGCTCTCTGATACT
DNasePeakNoPromoter_85	CATAGATTGTTCACAATGGAGTTACTGTTTACAGGAAATTCCAATGTCAAAGAGATGATCTAATCCTGATTCCTTTGGGGTGAGTCAATATTGATTATTC
DNasePeakNoPromoter_87	GGTGGGGCCTCATGGACTTTGGAGCCTCCTGGGAGACTGGAGGGGGCCTGGGGGGCAAAGGTTCTCCCAGGGGGCCCTGCAGACAGGCGGTTTCTTTACA
DNasePeakNoPromoter_91	ATACACCACTTCGGTTGGACCAAGAGTTTCCAGCTCGGGTGGCCCCTCCTTCCCTGGAAATAAATAGCTGCCTATAGAATATCAGAGTCATTCTGACTCA
DNasePeakNoPromoter_92	AGTGAGATGGAAAAAACCAATTCTTCACCCCAGTTCACTTCCATGACTTCCGGCAGTGTCTGTTCAGAGGTCAAAGCTGTTGGTGATTTTCCACTTGTGC
DNasePeakNoPromoter_93	TGTAACTTTAATTCAGCCTCTCATTGGTTGCTTTGCACAACCAATCAGACTGACTGCGGGCCACCACTTCATCTACATGAGGTGACCACCAAGGGGCCAA
DNasePeakNoPromoter_94	CTATTTGCTTAGTTTCGGTCCCAGGAAGAGCTGATGTCTCAGTTCAAATAGAAAAAAGCCAATGACCCAGTTCAAAGGTAGTTTGGCACGAGGAATTCTC
DNasePeakNoPromoter_96	GAAGAGGCCAGGCTCCTCCCCTGCATAAGGCACAAATTCCTGGTGGCTCCACCCCATTCCCCCAGTGCATGTGGGCCTCCAGTCCACTGTGGGCATGCCC
DNasePeakNoPromoter_98	CATGCTCACTGGGGCAAGTGGGTGGAGCCATGAGGAATTCATGCCTTGCAAAGGGGAGGAGCCTGCCCTCTTGAGCTCTTGTGGTGACCTGGGAATCAAT
DNasePeakNoPromoter_99	GACCCGGGCCTTCAAGAGCTATTTACACCTACAACAGCCCACCAGCGCCTGACCACGCCGGAGCCAATCAGCGGCCCCCAAGCTTGTCTGATTCTGTCTG
DNasePeakNoPromoter_lowest_01	CCATAGATGGTATGCACCCATCCACATAAAACTGTTCAGGGGGGGAAAACATGTTATCACAGTGACACCTGCTGGTGTTCAGCTATACATTTTATATTCT
DNasePeakNoPromoter_lowest_02	GCTGTCCCTGGTGCTGAACCCACATCCCTAGCACTTCCCTTTTGTGTCCCGCTGCCTGCTGTTCTTGGTGCTGAACACACACCTTAGTGCCTCCCTTTTG
DNasePeakNoPromoter_lowest_03	CATAAATGCCTGTTTACTTAGCTCTATCCCACATTAAACAGGCCTATATCTTCAGCACCTAGGACAGTGGCTAGCACATACCATGCATTCCATAAAGACT
DNasePeakNoPromoter_lowest_04	TTCCAGCACCTCGGACAGAGGTGTCCCCCTCCCGAAGCCCAGGCGTCCGGCCGATTCAATTGTTTCAGCACCAGGGACAGGGACTCACACATTAAATGGC
DNasePeakNoPromoter_lowest_05	TGTGACAGTTGTTAACTGTTCTAATGTCAGTATTGGCCAAGGCCCACGGGAAGGGAGCTGGCCAAAGTGCTGAAATGCCTGGCCAGTCCAACAAAACGCA
DNasePeakNoPromoter_lowest_06	TGTGGTAGCTCTCTCTGCTGCCTTCACCTACGCAGTCTCCAGCTGGCTCTATGACCAGCACCACGGACAGCTCCCGCTGGCCAGGCCATCCCCCTTCCTC
DNasePeakNoPromoter_lowest_07	CACAAAGTCCAAGCATGTCAAAAATAGTCTGTGTAAGTCATAAGAAGGTTTGTAAAGGGAAATTTAGGAAAGGAATTTTGTATGTGATTAAGTTGGTTAT
DNasePeakNoPromoter_lowest_08	ACCTCACTCACCCTGAGCAGGGACTAGTGAGGTTCAGGACCATGGAGAGCACCACAGTGATCTTACAGGCACCATTTTGCTCTTGCTAATTACCTAAAGG
DNasePeakNoPromoter_lowest_09	CTTGTTCCTTCCTATGGCCAATGGTTTGTGTAACACTGATAACCTTCCAGATAGCAAATCTTTACAGAGCAATAGTAAATCTTTACAGAGCAAATAATAC
DNasePeakNoPromoter_lowest_10	AGAGCCACTTTAATCACTAAGACAGGAACTGGTGGCATTTCAGGACCGGGGACAGCGCCAGAACGGCCTCAGTCACCTTACTTGCTAGAAACACCTCTGC
DNasePeakNoPromoter_lowest_11	TGGAGCTGGAAACAGGCAGAGGCAATGACAATAGGGTTTTGGAGGGAGATTGAGGTGCTGTCCATGGTTCTGAACCATTCTAGACTGGTACTATCAACTG
DNasePeakNoPromoter_lowest_12	AAAAAAAATAGGAAGTATCATTCTTTTAGGAGAAACATCACCATCTGGTGGTATTTTCAGGTATTGCCAGTAAAGATATTTAAAACAGGAAGGGTGGTTT
DNasePeakNoPromoter_lowest_13	CTCCGAGATGTGTGCCAGGAGCCACCTCTTGTTCAAGGTTGAGAAGTAATTCTGCCCCGGGACTCTGGTTCAGGACCATGGAGAGCATCCTATAAGGGAG
DNasePeakNoPromoter_lowest_14	AACTCAAGTCAATATCAAACAGGCCCACAGTCACTCTAGCTGAAACACAAATATTAACTTTCAAAATAATGGTCAGGTACTCCAATTACTCACTGCATGT
DNasePeakNoPromoter_lowest_15	TCTTCCCTCTTATTCTGGCTTTGCATTCTGCTGACTCCAAAAGGGCTTAGACAAGCTCAGTACCTGAACAGCCTCTGCAGGGAGCTGTTCTTCACCCGGG
DNasePeakNoPromoter_lowest_16	CACTCCCTGTTTGCATTCTCTCAATGGCTTCCCAGTAGTGTCAGAACAGGGGCCAAAAGCATTCCCGTGGTTTACAAGGTCCTGTATGACCTGACCCCTG
DNasePeakNoPromoter_lowest_17	ATAGGGAGTGCATATACAAAGGGAATATAGGTAATGGGCAAATATTTACATGTATGTTATTGGATACCAAATGGTATACATAGGATTCAGTAAATATTTG
DNasePeakNoPromoter_lowest_18	TTCAGTTGGCTAGCCCTCAATCATAGTAATTATGCGGAGGGGCCAAAGTATTAATAAACAAATAGTGACATCTTGTGGCCTTCCAGCAATATGCTAGGTT
DNasePeakNoPromoter_lowest_19	CCCTGGCATTCTGCCCTGACCCCAGGGCACTCAGAGCTCTCCAAGGTGCTGAACTTGTCTCTTGCCTCTGGCCCCAACTATCTATCCTGGCTTCTTCAAT
DNasePeakNoPromoter_lowest_20	AATAGAAAAGGCCACCGGATACCTGGGCCAGATTTCAGCACCAAGGACAGAGCACCGCTTCCTGGACGGCGTCTAAAGACTCAAAGGCCTCTCACTAAAG
DNasePeakNoPromoter_lowest_21	AATACTACTAGCTATCAATAATGTGACCTGTGGAAGTAGAATGCTACTGCCACCTACTGAAAGTTTAGGGAACTAACTTTGAAAGAAGGCAACAATAAAA
DNasePeakNoPromoter_lowest_22	ACTGCAGGCGACGGCCGCCCGGGCTCCAGGACCAGGGACAGCGCCCCGGGAGCATCTCAGAGAAGGGTGGGGACCCGGAGCCGCCGGGACAGCGCCCCCA
DNasePeakNoPromoter_lowest_23	CCCTTGTCCAGATCAGCCCTGGACCAGTTGTACATCAATATGTGCAATGAGGGCACCCCCTAGTGGTTAGATACTAAAGCAGCTTTTCAACTGACACTTC
DNasePeakNoPromoter_lowest_24	TCTAAAATGCGATTAAGTCCACAGCAAAGAACTGGCGTGTGCAGGAACTGTCCGTGGTGCTGACTGAGCACAGAGGACTGGGCCTGCCTAGGGCAGAGGT
DNasePeakNoPromoter_lowest_25	TTAACAGCTACCAATAAAAGTATTTTGGCTAAAACTAAATATTCACCACAAGGGGGAGTAGGTGGATCAGTCATTAGGTTTCTACGAAACTAATATAAAG
DNasePeakNoPromoter_lowest_26	GCCTCCCTAGTGATGCGTTGGGAGCTCTCCAAGGTGCTGATGGCTGAGGGTAGGGAGAGATTAGCTAAGAGAAGTTGTTTTTCTCCGCTGCTTACAGGCT
DNasePeakNoPromoter_lowest_27	TCTTTTGTCTTCTAAACCCATTAATCCTTGCAAGCACCTCTGTCCATGGTGCTGATTATGCAGGTTGGGTTGGTACACTCAAAGACTGAGGGCTCTATAG
DNasePeakNoPromoter_lowest_28	CCAGCTGGAGGCAGAGGGAGGGAAGAGAACATTTTAGCACAATACGGTGTGCTGGGAGCTGTCCAGGGTGCTGAAACCTGTAACCCGCTAAGCTTCCAAC
DNasePeakNoPromoter_lowest_29	CAACCCCTAGGAACTCTGATTAAAATTCACCAGCAGGTGGTGCCAGGGTCTTTGTCACACTCTTTAATACAACAGACAGTATCTGGTACAGTGATGCTAG
DNasePeakNoPromoter_lowest_30	TCTCGCTGCACATCCAGACACGTTTTGGTCCTGGCGAGCCACAGGCATCAGGGAGAGTGGCGCTGTCCCTGGTGCTGAAGCAGGACTGTGTCCCTGGTTT
DNasePeakNoPromoter_lowest_31	TACAACAGTGAGGAATCCAAAGCACTGTAGACCCCAGGTCAGCGCTTTCCGCTGTCCATGGTGCTGGAGGCTGCAAGAGTTTTGGAGCAGAGGAGACTGA
DNasePeakNoPromoter_lowest_32	CAGGAATAAACACTGGTAGCAAGACCAACGCCTAGTGACTGGGTTTAGACGTGTCAGCACCATGGACAGCTCAACGTGAGCAGGAATGTAGCCTTTCTAA
DNasePeakNoPromoter_lowest_33	GGATAAGCCCATGCCCAGGCAAAACTAGATAACGGACATCTGGGTTGCTTGGCAACGGTCATGTGCAATCCTGTCTTTGTCCTGCCTCAGTATCCCTGCT
DNasePeakNoPromoter_lowest_34	TAATGCATTTTTTAAGGAGTGCTAGCTTTATTCCCTAAAATTAAACCTTGACTGCCATCTTGTGGTTAACAAGTGAATTAGCATTAGAATGGACACTGCC
DNasePeakNoPromoter_lowest_35	TGCGGTAGCTGCAGCGGCGGCGGCAGGAGTTTCCCACAATGCAGCGCGGCGCGCTGTCCCCGGTGCTGATGCTCAGCGCTGCCCCGGAGCCTCCGCCGCG
DNasePeakNoPromoter_lowest_36	TGGACGACTGTGGTGTTTCAGCACCACGGACAGTAGCAAGGTCCCTATCTACCTATCCCACCCCCAGCGTTGGTCAGCACCAGGGTAGGTAGGGAAGGAG
DNasePeakNoPromoter_lowest_37	AGTGAGTTCCTGCTATGTGCCAAGAACTCTGCTGGCCACTAGAGGCGAAATCTAGGTATGGCACATGGTCCCTACTCAAGAGCTCCAGTCTGGTTGGGGA
DNasePeakNoPromoter_lowest_38	TTGACAGCTCTCTGGGCACCTAGCTACAATTCAAAACATTTACCACTAGATGGCACTATTTTAATGAAGCAGTAAAGCCCTTATTCTGGCATCCTTACTA
DNasePeakNoPromoter_lowest_39	GGGGCTCGGCCCCGCCGGCGCGCGACCCCATCCCCATCCCGGTCCCTGCAGAGCGATCCCCGGGCCCAGATATGGACGCAGCAGAGCCGGGTAGGGGGTC
DNasePeakNoPromoter_lowest_40	CTCTCCCCAACAAGATTAAGTCCTCAGTAGAGGATATGGGTTGGGGCGGGCGGCGCTATCCCTGGTGCTGAAATATCTTCTAAAGCTGCCGGTGACTCCG
DNasePeakNoPromoter_lowest_41	GTAATTTACAGGGCGGACGAAAGTGCGTGCGCTATCCATGGTTCTGAAATAGCTAGTGAGCGCCTAGTCTGGATTTGAGCTGACCGTGGTACTGAACAAG
DNasePeakNoPromoter_lowest_42	AAAGAAGAAAAGATAGCTAGAGGCAGCATGGATACAACATAAATGACAGCTGACATCCTAGCACCAGGGGAAGAGAGGCACCTACAGGAAGCTACAAGGT
DNasePeakNoPromoter_lowest_43	GTACATGTGCACATTGTGCAGGTTAGTTACATATGTATACATGTGCCATGCTGGTGCGCTGCACCCACTAACGTGTCAGTTACATATGTATACATGTGCC
DNasePeakNoPromoter_lowest_44	CCACCTACCTAGACTCGAGAGCTTTGCATTTCCTCCAGCACCAAGGACAGTTCCCAGCAGGCCACAGGCGTTCCACCAATGTTCACTAATTTGAGGAGAA
DNasePeakNoPromoter_lowest_45	ATGTGAGTCAGTGGTTCTCAAGCAGCAGTGATTGTGCCCCCTAGGGGACATTTTTGGTTGTCAGAACTTGGGGCATGTTGCTATTGGCATCTATTGGGTA
DNasePeakNoPromoter_lowest_46	GGATCAGCACCGCGGACAGCGCCCAGGCCGCCAGGCCGCGATCCGCTCCGCCCCTCCCGCCCTGGCGTAGGAAGGAGAGGCAGCGCCCGCAGCCGCGCAG
DNasePeakNoPromoter_lowest_47	AGAAATTCTGGTGTAGTCACAGTCATCAAGGGACAACCTCACACTGTGATGTTTCAGCACCGTGGACAGCTACAAACATTAGGAAAAAGCGGTCCCAAAG
DNasePeakNoPromoter_lowest_48	ACCCTCTGAATTCCCCAGGTGCCAGACAAGACTCAGCACCATGGTCAGCAACACGCCCGGCAAGCGCCCCCTGCTGGCCACATCCCCATCCCCATCCCCC
DNasePeakNoPromoter_lowest_49	CAGCAGACAGGGAGTCCCGGATAACGCCAACTTCAGTACCTTGGACAGAGTCCTGCCCTCTGAAAACTTAGCTTAGACTTGTCCTTTAGGAAAACCACCC
DNasePeakNoPromoter_lowest_50	GGTTCCAGCAGCCACTCCTTATCCCTGAGGGTCCAAAGCTTTAGGGAGTGCCTGGAATACTGCACACCCAAAAGACAAACACAGGCCAATTACAGGACTG
seq6846_R	AGGAGGGAGGGCAGCCCCATCCTTTGTCATGCAGAGGAAGGAGCCTGGCTTCCTAGGCCTGTGGGTGGGTGGGGGTGGGGGATCTGGCTGGTCTGCAGGG
seq68781_R	GGCCTGCTTTCAGCAGCATTGCCGGATGTACTAAACTAGCTTAATTGTTATGTAAATTGCACTCTCCGTCCCATCTGTTTATCCCGGATGGCCCATTCAT
seq5934_F	CCTCCTACAGACTATGACAGAAGTCCCTTTGTAACATCCCCCATTAGCATGACAATGCCCCCTCACGGCAGCCTGCAAGGTTACCAAACATATGGCCACT
POU5F1_DE_core	TCCCCAGCCATCTCAATCCCCAGGACAGAACCATCACGGCACCTTTGTCATGCATCTCTCTGCTGTCTGCCAAGAAGACGGCCTCTCAGAGGAGGGGGAG
NANOG_p	GTTTTCTAGTTCCCCACCTAGTCTGGGTTACTCTGCAGCTACTTTTGCATTACAATGGCCTTGGTGAGACTGGTAGACGGGATTAACTGAGAATTCACAA
seq16767_R	CTGTGCTGGGCCTGCTTCTTTTGAAGTGTCTGGTGATTGTACCATTGTCATGCCAGTTGGAGGAGTCCTTTTGTTTTACAATGGCAAAGCTCTGAAGAGC
seq34039_F	CTGTTAACTCTATCAGGCAATGCAGTGTAATGGAAATGGCAGCAAGGTGTTGGTGTTAGACAGATCTGCATGTGAATGGCCAACAGATTAACCACTTGGC
seq34899_R	GTTACAGAATCCAGATGGCCTAACCACAGGGTCGCTTTACTCACTTTCCTTAGATCATTTACATTAAAAAAGTTGTAATTGTAAAATCTTTCTTTTCCCC
seq2846_R	AAACCATGTTACTGTTATCGGTGGAGTGTTCGGGCCTTCCCCAATTCATATGCTGATGTCCTAACCCCCAGGGCAACGGTATTTGGCGATGGGGCCTTTT
seq6846_R_A1T	TGGAGGGAGGGCAGCCCCATCCTTTGTCATGCAGAGGAAGGAGCCTGGCTTCCTAGGCCTGTGGGTGGGTGGGGGTGGGGGATCTGGCTGGTCTGCAGGG
seq6846_R_A1G	GGGAGGGAGGGCAGCCCCATCCTTTGTCATGCAGAGGAAGGAGCCTGGCTTCCTAGGCCTGTGGGTGGGTGGGGGTGGGGGATCTGGCTGGTCTGCAGGG
seq6846_R_A1C	CGGAGGGAGGGCAGCCCCATCCTTTGTCATGCAGAGGAAGGAGCCTGGCTTCCTAGGCCTGTGGGTGGGTGGGGGTGGGGGATCTGGCTGGTCTGCAGGG
seq6846_R_G2A	AAGAGGGAGGGCAGCCCCATCCTTTGTCATGCAGAGGAAGGAGCCTGGCTTCCTAGGCCTGTGGGTGGGTGGGGGTGGGGGATCTGGCTGGTCTGCAGGG
seq6846_R_G2T	ATGAGGGAGGGCAGCCCCATCCTTTGTCATGCAGAGGAAGGAGCCTGGCTTCCTAGGCCTGTGGGTGGGTGGGGGTGGGGGATCTGGCTGGTCTGCAGGG
seq6846_R_G2C	ACGAGGGAGGGCAGCCCCATCCTTTGTCATGCAGAGGAAGGAGCCTGGCTTCCTAGGCCTGTGGGTGGGTGGGGGTGGGGGATCTGGCTGGTCTGCAGGG
seq6846_R_G3A	AGAAGGGAGGGCAGCCCCATCCTTTGTCATGCAGAGGAAGGAGCCTGGCTTCCTAGGCCTGTGGGTGGGTGGGGGTGGGGGATCTGGCTGGTCTGCAGGG
seq6846_R_G3T	AGTAGGGAGGGCAGCCCCATCCTTTGTCATGCAGAGGAAGGAGCCTGGCTTCCTAGGCCTGTGGGTGGGTGGGGGTGGGGGATCTGGCTGGTCTGCAGGG
seq6846_R_G3C	AGCAGGGAGGGCAGCCCCATCCTTTGTCATGCAGAGGAAGGAGCCTGGCTTCCTAGGCCTGTGGGTGGGTGGGGGTGGGGGATCTGGCTGGTCTGCAGGG
seq6846_R_A4T	AGGTGGGAGGGCAGCCCCATCCTTTGTCATGCAGAGGAAGGAGCCTGGCTTCCTAGGCCTGTGGGTGGGTGGGGGTGGGGGATCTGGCTGGTCTGCAGGG
seq6846_R_A4G	AGGGGGGAGGGCAGCCCCATCCTTTGTCATGCAGAGGAAGGAGCCTGGCTTCCTAGGCCTGTGGGTGGGTGGGGGTGGGGGATCTGGCTGGTCTGCAGGG
seq6846_R_A4C	AGGCGGGAGGGCAGCCCCATCCTTTGTCATGCAGAGGAAGGAGCCTGGCTTCCTAGGCCTGTGGGTGGGTGGGGGTGGGGGATCTGGCTGGTCTGCAGGG
seq6846_R_G5A	AGGAAGGAGGGCAGCCCCATCCTTTGTCATGCAGAGGAAGGAGCCTGGCTTCCTAGGCCTGTGGGTGGGTGGGGGTGGGGGATCTGGCTGGTCTGCAGGG
seq6846_R_G5T	AGGATGGAGGGCAGCCCCATCCTTTGTCATGCAGAGGAAGGAGCCTGGCTTCCTAGGCCTGTGGGTGGGTGGGGGTGGGGGATCTGGCTGGTCTGCAGGG
seq6846_R_G5C	AGGACGGAGGGCAGCCCCATCCTTTGTCATGCAGAGGAAGGAGCCTGGCTTCCTAGGCCTGTGGGTGGGTGGGGGTGGGGGATCTGGCTGGTCTGCAGGG
seq6846_R_G6A	AGGAGAGAGGGCAGCCCCATCCTTTGTCATGCAGAGGAAGGAGCCTGGCTTCCTAGGCCTGTGGGTGGGTGGGGGTGGGGGATCTGGCTGGTCTGCAGGG
seq6846_R_G6T	AGGAGTGAGGGCAGCCCCATCCTTTGTCATGCAGAGGAAGGAGCCTGGCTTCCTAGGCCTGTGGGTGGGTGGGGGTGGGGGATCTGGCTGGTCTGCAGGG
seq6846_R_G6C	AGGAGCGAGGGCAGCCCCATCCTTTGTCATGCAGAGGAAGGAGCCTGGCTTCCTAGGCCTGTGGGTGGGTGGGGGTGGGGGATCTGGCTGGTCTGCAGGG
seq6846_R_G7A	AGGAGGAAGGGCAGCCCCATCCTTTGTCATGCAGAGGAAGGAGCCTGGCTTCCTAGGCCTGTGGGTGGGTGGGGGTGGGGGATCTGGCTGGTCTGCAGGG
seq6846_R_G7T	AGGAGGTAGGGCAGCCCCATCCTTTGTCATGCAGAGGAAGGAGCCTGGCTTCCTAGGCCTGTGGGTGGGTGGGGGTGGGGGATCTGGCTGGTCTGCAGGG
seq6846_R_G7C	AGGAGGCAGGGCAGCCCCATCCTTTGTCATGCAGAGGAAGGAGCCTGGCTTCCTAGGCCTGTGGGTGGGTGGGGGTGGGGGATCTGGCTGGTCTGCAGGG
seq6846_R_A8T	AGGAGGGTGGGCAGCCCCATCCTTTGTCATGCAGAGGAAGGAGCCTGGCTTCCTAGGCCTGTGGGTGGGTGGGGGTGGGGGATCTGGCTGGTCTGCAGGG
seq6846_R_A8G	AGGAGGGGGGGCAGCCCCATCCTTTGTCATGCAGAGGAAGGAGCCTGGCTTCCTAGGCCTGTGGGTGGGTGGGGGTGGGGGATCTGGCTGGTCTGCAGGG
seq6846_R_A8C	AGGAGGGCGGGCAGCCCCATCCTTTGTCATGCAGAGGAAGGAGCCTGGCTTCCTAGGCCTGTGGGTGGGTGGGGGTGGGGGATCTGGCTGGTCTGCAGGG
seq6846_R_G9A	AGGAGGGAAGGCAGCCCCATCCTTTGTCATGCAGAGGAAGGAGCCTGGCTTCCTAGGCCTGTGGGTGGGTGGGGGTGGGGGATCTGGCTGGTCTGCAGGG
seq6846_R_G9T	AGGAGGGATGGCAGCCCCATCCTTTGTCATGCAGAGGAAGGAGCCTGGCTTCCTAGGCCTGTGGGTGGGTGGGGGTGGGGGATCTGGCTGGTCTGCAGGG
seq6846_R_G9C	AGGAGGGACGGCAGCCCCATCCTTTGTCATGCAGAGGAAGGAGCCTGGCTTCCTAGGCCTGTGGGTGGGTGGGGGTGGGGGATCTGGCTGGTCTGCAGGG
seq6846_R_G10A	AGGAGGGAGAGCAGCCCCATCCTTTGTCATGCAGAGGAAGGAGCCTGGCTTCCTAGGCCTGTGGGTGGGTGGGGGTGGGGGATCTGGCTGGTCTGCAGGG
seq6846_R_G10T	AGGAGGGAGTGCAGCCCCATCCTTTGTCATGCAGAGGAAGGAGCCTGGCTTCCTAGGCCTGTGGGTGGGTGGGGGTGGGGGATCTGGCTGGTCTGCAGGG
seq6846_R_G10C	AGGAGGGAGCGCAGCCCCATCCTTTGTCATGCAGAGGAAGGAGCCTGGCTTCCTAGGCCTGTGGGTGGGTGGGGGTGGGGGATCTGGCTGGTCTGCAGGG
seq6846_R_G11A	AGGAGGGAGGACAGCCCCATCCTTTGTCATGCAGAGGAAGGAGCCTGGCTTCCTAGGCCTGTGGGTGGGTGGGGGTGGGGGATCTGGCTGGTCTGCAGGG
seq6846_R_G11T	AGGAGGGAGGTCAGCCCCATCCTTTGTCATGCAGAGGAAGGAGCCTGGCTTCCTAGGCCTGTGGGTGGGTGGGGGTGGGGGATCTGGCTGGTCTGCAGGG
seq6846_R_G11C	AGGAGGGAGGCCAGCCCCATCCTTTGTCATGCAGAGGAAGGAGCCTGGCTTCCTAGGCCTGTGGGTGGGTGGGGGTGGGGGATCTGGCTGGTCTGCAGGG
seq6846_R_C12A	AGGAGGGAGGGAAGCCCCATCCTTTGTCATGCAGAGGAAGGAGCCTGGCTTCCTAGGCCTGTGGGTGGGTGGGGGTGGGGGATCTGGCTGGTCTGCAGGG
seq6846_R_C12T	AGGAGGGAGGGTAGCCCCATCCTTTGTCATGCAGAGGAAGGAGCCTGGCTTCCTAGGCCTGTGGGTGGGTGGGGGTGGGGGATCTGGCTGGTCTGCAGGG
seq6846_R_C12G	AGGAGGGAGGGGAGCCCCATCCTTTGTCATGCAGAGGAAGGAGCCTGGCTTCCTAGGCCTGTGGGTGGGTGGGGGTGGGGGATCTGGCTGGTCTGCAGGG
seq6846_R_A13T	AGGAGGGAGGGCTGCCCCATCCTTTGTCATGCAGAGGAAGGAGCCTGGCTTCCTAGGCCTGTGGGTGGGTGGGGGTGGGGGATCTGGCTGGTCTGCAGGG
seq6846_R_A13G	AGGAGGGAGGGCGGCCCCATCCTTTGTCATGCAGAGGAAGGAGCCTGGCTTCCTAGGCCTGTGGGTGGGTGGGGGTGGGGGATCTGGCTGGTCTGCAGGG
seq6846_R_A13C	AGGAGGGAGGGCCGCCCCATCCTTTGTCATGCAGAGGAAGGAGCCTGGCTTCCTAGGCCTGTGGGTGGGTGGGGGTGGGGGATCTGGCTGGTCTGCAGGG
seq6846_R_G14A	AGGAGGGAGGGCAACCCCATCCTTTGTCATGCAGAGGAAGGAGCCTGGCTTCCTAGGCCTGTGGGTGGGTGGGGGTGGGGGATCTGGCTGGTCTGCAGGG
seq6846_R_G14T	AGGAGGGAGGGCATCCCCATCCTTTGTCATGCAGAGGAAGGAGCCTGGCTTCCTAGGCCTGTGGGTGGGTGGGGGTGGGGGATCTGGCTGGTCTGCAGGG
seq6846_R_G14C	AGGAGGGAGGGCACCCCCATCCTTTGTCATGCAGAGGAAGGAGCCTGGCTTCCTAGGCCTGTGGGTGGGTGGGGGTGGGGGATCTGGCTGGTCTGCAGGG
seq6846_R_C15A	AGGAGGGAGGGCAGACCCATCCTTTGTCATGCAGAGGAAGGAGCCTGGCTTCCTAGGCCTGTGGGTGGGTGGGGGTGGGGGATCTGGCTGGTCTGCAGGG
seq6846_R_C15T	AGGAGGGAGGGCAGTCCCATCCTTTGTCATGCAGAGGAAGGAGCCTGGCTTCCTAGGCCTGTGGGTGGGTGGGGGTGGGGGATCTGGCTGGTCTGCAGGG
seq6846_R_C15G	AGGAGGGAGGGCAGGCCCATCCTTTGTCATGCAGAGGAAGGAGCCTGGCTTCCTAGGCCTGTGGGTGGGTGGGGGTGGGGGATCTGGCTGGTCTGCAGGG
seq6846_R_C16A	AGGAGGGAGGGCAGCACCATCCTTTGTCATGCAGAGGAAGGAGCCTGGCTTCCTAGGCCTGTGGGTGGGTGGGGGTGGGGGATCTGGCTGGTCTGCAGGG
seq6846_R_C16T	AGGAGGGAGGGCAGCTCCATCCTTTGTCATGCAGAGGAAGGAGCCTGGCTTCCTAGGCCTGTGGGTGGGTGGGGGTGGGGGATCTGGCTGGTCTGCAGGG
seq6846_R_C16G	AGGAGGGAGGGCAGCGCCATCCTTTGTCATGCAGAGGAAGGAGCCTGGCTTCCTAGGCCTGTGGGTGGGTGGGGGTGGGGGATCTGGCTGGTCTGCAGGG
seq6846_R_C17A	AGGAGGGAGGGCAGCCACATCCTTTGTCATGCAGAGGAAGGAGCCTGGCTTCCTAGGCCTGTGGGTGGGTGGGGGTGGGGGATCTGGCTGGTCTGCAGGG
seq6846_R_C17T	AGGAGGGAGGGCAGCCTCATCCTTTGTCATGCAGAGGAAGGAGCCTGGCTTCCTAGGCCTGTGGGTGGGTGGGGGTGGGGGATCTGGCTGGTCTGCAGGG
seq6846_R_C17G	AGGAGGGAGGGCAGCCGCATCCTTTGTCATGCAGAGGAAGGAGCCTGGCTTCCTAGGCCTGTGGGTGGGTGGGGGTGGGGGATCTGGCTGGTCTGCAGGG
seq6846_R_C18A	AGGAGGGAGGGCAGCCCAATCCTTTGTCATGCAGAGGAAGGAGCCTGGCTTCCTAGGCCTGTGGGTGGGTGGGGGTGGGGGATCTGGCTGGTCTGCAGGG
seq6846_R_C18T	AGGAGGGAGGGCAGCCCTATCCTTTGTCATGCAGAGGAAGGAGCCTGGCTTCCTAGGCCTGTGGGTGGGTGGGGGTGGGGGATCTGGCTGGTCTGCAGGG
seq6846_R_C18G	AGGAGGGAGGGCAGCCCGATCCTTTGTCATGCAGAGGAAGGAGCCTGGCTTCCTAGGCCTGTGGGTGGGTGGGGGTGGGGGATCTGGCTGGTCTGCAGGG
seq6846_R_A19T	AGGAGGGAGGGCAGCCCCTTCCTTTGTCATGCAGAGGAAGGAGCCTGGCTTCCTAGGCCTGTGGGTGGGTGGGGGTGGGGGATCTGGCTGGTCTGCAGGG
seq6846_R_A19G	AGGAGGGAGGGCAGCCCCGTCCTTTGTCATGCAGAGGAAGGAGCCTGGCTTCCTAGGCCTGTGGGTGGGTGGGGGTGGGGGATCTGGCTGGTCTGCAGGG
seq6846_R_A19C	AGGAGGGAGGGCAGCCCCCTCCTTTGTCATGCAGAGGAAGGAGCCTGGCTTCCTAGGCCTGTGGGTGGGTGGGGGTGGGGGATCTGGCTGGTCTGCAGGG
seq6846_R_T20A	AGGAGGGAGGGCAGCCCCAACCTTTGTCATGCAGAGGAAGGAGCCTGGCTTCCTAGGCCTGTGGGTGGGTGGGGGTGGGGGATCTGGCTGGTCTGCAGGG
seq6846_R_T20G	AGGAGGGAGGGCAGCCCCAGCCTTTGTCATGCAGAGGAAGGAGCCTGGCTTCCTAGGCCTGTGGGTGGGTGGGGGTGGGGGATCTGGCTGGTCTGCAGGG
seq6846_R_T20C	AGGAGGGAGGGCAGCCCCACCCTTTGTCATGCAGAGGAAGGAGCCTGGCTTCCTAGGCCTGTGGGTGGGTGGGGGTGGGGGATCTGGCTGGTCTGCAGGG
seq6846_R_C21A	AGGAGGGAGGGCAGCCCCATACTTTGTCATGCAGAGGAAGGAGCCTGGCTTCCTAGGCCTGTGGGTGGGTGGGGGTGGGGGATCTGGCTGGTCTGCAGGG
seq6846_R_C21T	AGGAGGGAGGGCAGCCCCATTCTTTGTCATGCAGAGGAAGGAGCCTGGCTTCCTAGGCCTGTGGGTGGGTGGGGGTGGGGGATCTGGCTGGTCTGCAGGG
seq6846_R_C21G	AGGAGGGAGGGCAGCCCCATGCTTTGTCATGCAGAGGAAGGAGCCTGGCTTCCTAGGCCTGTGGGTGGGTGGGGGTGGGGGATCTGGCTGGTCTGCAGGG
seq6846_R_C22A	AGGAGGGAGGGCAGCCCCATCATTTGTCATGCAGAGGAAGGAGCCTGGCTTCCTAGGCCTGTGGGTGGGTGGGGGTGGGGGATCTGGCTGGTCTGCAGGG
seq6846_R_C22T	AGGAGGGAGGGCAGCCCCATCTTTTGTCATGCAGAGGAAGGAGCCTGGCTTCCTAGGCCTGTGGGTGGGTGGGGGTGGGGGATCTGGCTGGTCTGCAGGG
seq6846_R_C22G	AGGAGGGAGGGCAGCCCCATCGTTTGTCATGCAGAGGAAGGAGCCTGGCTTCCTAGGCCTGTGGGTGGGTGGGGGTGGGGGATCTGGCTGGTCTGCAGGG
seq6846_R_T23A	AGGAGGGAGGGCAGCCCCATCCATTGTCATGCAGAGGAAGGAGCCTGGCTTCCTAGGCCTGTGGGTGGGTGGGGGTGGGGGATCTGGCTGGTCTGCAGGG
seq6846_R_T23G	AGGAGGGAGGGCAGCCCCATCCGTTGTCATGCAGAGGAAGGAGCCTGGCTTCCTAGGCCTGTGGGTGGGTGGGGGTGGGGGATCTGGCTGGTCTGCAGGG
seq6846_R_T23C	AGGAGGGAGGGCAGCCCCATCCCTTGTCATGCAGAGGAAGGAGCCTGGCTTCCTAGGCCTGTGGGTGGGTGGGGGTGGGGGATCTGGCTGGTCTGCAGGG
seq6846_R_T24A	AGGAGGGAGGGCAGCCCCATCCTATGTCATGCAGAGGAAGGAGCCTGGCTTCCTAGGCCTGTGGGTGGGTGGGGGTGGGGGATCTGGCTGGTCTGCAGGG
seq6846_R_T24G	AGGAGGGAGGGCAGCCCCATCCTGTGTCATGCAGAGGAAGGAGCCTGGCTTCCTAGGCCTGTGGGTGGGTGGGGGTGGGGGATCTGGCTGGTCTGCAGGG
seq6846_R_T24C	AGGAGGGAGGGCAGCCCCATCCTCTGTCATGCAGAGGAAGGAGCCTGGCTTCCTAGGCCTGTGGGTGGGTGGGGGTGGGGGATCTGGCTGGTCTGCAGGG
seq6846_R_T25A	AGGAGGGAGGGCAGCCCCATCCTTAGTCATGCAGAGGAAGGAGCCTGGCTTCCTAGGCCTGTGGGTGGGTGGGGGTGGGGGATCTGGCTGGTCTGCAGGG
seq6846_R_T25G	AGGAGGGAGGGCAGCCCCATCCTTGGTCATGCAGAGGAAGGAGCCTGGCTTCCTAGGCCTGTGGGTGGGTGGGGGTGGGGGATCTGGCTGGTCTGCAGGG
seq6846_R_T25C	AGGAGGGAGGGCAGCCCCATCCTTCGTCATGCAGAGGAAGGAGCCTGGCTTCCTAGGCCTGTGGGTGGGTGGGGGTGGGGGATCTGGCTGGTCTGCAGGG
seq6846_R_G26A	AGGAGGGAGGGCAGCCCCATCCTTTATCATGCAGAGGAAGGAGCCTGGCTTCCTAGGCCTGTGGGTGGGTGGGGGTGGGGGATCTGGCTGGTCTGCAGGG
seq6846_R_G26T	AGGAGGGAGGGCAGCCCCATCCTTTTTCATGCAGAGGAAGGAGCCTGGCTTCCTAGGCCTGTGGGTGGGTGGGGGTGGGGGATCTGGCTGGTCTGCAGGG
seq6846_R_G26C	AGGAGGGAGGGCAGCCCCATCCTTTCTCATGCAGAGGAAGGAGCCTGGCTTCCTAGGCCTGTGGGTGGGTGGGGGTGGGGGATCTGGCTGGTCTGCAGGG
seq6846_R_T27A	AGGAGGGAGGGCAGCCCCATCCTTTGACATGCAGAGGAAGGAGCCTGGCTTCCTAGGCCTGTGGGTGGGTGGGGGTGGGGGATCTGGCTGGTCTGCAGGG
seq6846_R_T27G	AGGAGGGAGGGCAGCCCCATCCTTTGGCATGCAGAGGAAGGAGCCTGGCTTCCTAGGCCTGTGGGTGGGTGGGGGTGGGGGATCTGGCTGGTCTGCAGGG
seq6846_R_T27C	AGGAGGGAGGGCAGCCCCATCCTTTGCCATGCAGAGGAAGGAGCCTGGCTTCCTAGGCCTGTGGGTGGGTGGGGGTGGGGGATCTGGCTGGTCTGCAGGG
seq6846_R_C28A	AGGAGGGAGGGCAGCCCCATCCTTTGTAATGCAGAGGAAGGAGCCTGGCTTCCTAGGCCTGTGGGTGGGTGGGGGTGGGGGATCTGGCTGGTCTGCAGGG
seq6846_R_C28T	AGGAGGGAGGGCAGCCCCATCCTTTGTTATGCAGAGGAAGGAGCCTGGCTTCCTAGGCCTGTGGGTGGGTGGGGGTGGGGGATCTGGCTGGTCTGCAGGG
seq6846_R_C28G	AGGAGGGAGGGCAGCCCCATCCTTTGTGATGCAGAGGAAGGAGCCTGGCTTCCTAGGCCTGTGGGTGGGTGGGGGTGGGGGATCTGGCTGGTCTGCAGGG
seq6846_R_A29T	AGGAGGGAGGGCAGCCCCATCCTTTGTCTTGCAGAGGAAGGAGCCTGGCTTCCTAGGCCTGTGGGTGGGTGGGGGTGGGGGATCTGGCTGGTCTGCAGGG
seq6846_R_A29G	AGGAGGGAGGGCAGCCCCATCCTTTGTCGTGCAGAGGAAGGAGCCTGGCTTCCTAGGCCTGTGGGTGGGTGGGGGTGGGGGATCTGGCTGGTCTGCAGGG
seq6846_R_A29C	AGGAGGGAGGGCAGCCCCATCCTTTGTCCTGCAGAGGAAGGAGCCTGGCTTCCTAGGCCTGTGGGTGGGTGGGGGTGGGGGATCTGGCTGGTCTGCAGGG
seq6846_R_T30A	AGGAGGGAGGGCAGCCCCATCCTTTGTCAAGCAGAGGAAGGAGCCTGGCTTCCTAGGCCTGTGGGTGGGTGGGGGTGGGGGATCTGGCTGGTCTGCAGGG
seq6846_R_T30G	AGGAGGGAGGGCAGCCCCATCCTTTGTCAGGCAGAGGAAGGAGCCTGGCTTCCTAGGCCTGTGGGTGGGTGGGGGTGGGGGATCTGGCTGGTCTGCAGGG
seq6846_R_T30C	AGGAGGGAGGGCAGCCCCATCCTTTGTCACGCAGAGGAAGGAGCCTGGCTTCCTAGGCCTGTGGGTGGGTGGGGGTGGGGGATCTGGCTGGTCTGCAGGG
seq6846_R_G31A	AGGAGGGAGGGCAGCCCCATCCTTTGTCATACAGAGGAAGGAGCCTGGCTTCCTAGGCCTGTGGGTGGGTGGGGGTGGGGGATCTGGCTGGTCTGCAGGG
seq6846_R_G31T	AGGAGGGAGGGCAGCCCCATCCTTTGTCATTCAGAGGAAGGAGCCTGGCTTCCTAGGCCTGTGGGTGGGTGGGGGTGGGGGATCTGGCTGGTCTGCAGGG
seq6846_R_G31C	AGGAGGGAGGGCAGCCCCATCCTTTGTCATCCAGAGGAAGGAGCCTGGCTTCCTAGGCCTGTGGGTGGGTGGGGGTGGGGGATCTGGCTGGTCTGCAGGG
seq6846_R_C32A	AGGAGGGAGGGCAGCCCCATCCTTTGTCATGAAGAGGAAGGAGCCTGGCTTCCTAGGCCTGTGGGTGGGTGGGGGTGGGGGATCTGGCTGGTCTGCAGGG
seq6846_R_C32T	AGGAGGGAGGGCAGCCCCATCCTTTGTCATGTAGAGGAAGGAGCCTGGCTTCCTAGGCCTGTGGGTGGGTGGGGGTGGGGGATCTGGCTGGTCTGCAGGG
seq6846_R_C32G	AGGAGGGAGGGCAGCCCCATCCTTTGTCATGGAGAGGAAGGAGCCTGGCTTCCTAGGCCTGTGGGTGGGTGGGGGTGGGGGATCTGGCTGGTCTGCAGGG
seq6846_R_A33T	AGGAGGGAGGGCAGCCCCATCCTTTGTCATGCTGAGGAAGGAGCCTGGCTTCCTAGGCCTGTGGGTGGGTGGGGGTGGGGGATCTGGCTGGTCTGCAGGG
seq6846_R_A33G	AGGAGGGAGGGCAGCCCCATCCTTTGTCATGCGGAGGAAGGAGCCTGGCTTCCTAGGCCTGTGGGTGGGTGGGGGTGGGGGATCTGGCTGGTCTGCAGGG
seq6846_R_A33C	AGGAGGGAGGGCAGCCCCATCCTTTGTCATGCCGAGGAAGGAGCCTGGCTTCCTAGGCCTGTGGGTGGGTGGGGGTGGGGGATCTGGCTGGTCTGCAGGG
seq6846_R_G34A	AGGAGGGAGGGCAGCCCCATCCTTTGTCATGCAAAGGAAGGAGCCTGGCTTCCTAGGCCTGTGGGTGGGTGGGGGTGGGGGATCTGGCTGGTCTGCAGGG
seq6846_R_G34T	AGGAGGGAGGGCAGCCCCATCCTTTGTCATGCATAGGAAGGAGCCTGGCTTCCTAGGCCTGTGGGTGGGTGGGGGTGGGGGATCTGGCTGGTCTGCAGGG
seq6846_R_G34C	AGGAGGGAGGGCAGCCCCATCCTTTGTCATGCACAGGAAGGAGCCTGGCTTCCTAGGCCTGTGGGTGGGTGGGGGTGGGGGATCTGGCTGGTCTGCAGGG
seq6846_R_A35T	AGGAGGGAGGGCAGCCCCATCCTTTGTCATGCAGTGGAAGGAGCCTGGCTTCCTAGGCCTGTGGGTGGGTGGGGGTGGGGGATCTGGCTGGTCTGCAGGG
seq6846_R_A35G	AGGAGGGAGGGCAGCCCCATCCTTTGTCATGCAGGGGAAGGAGCCTGGCTTCCTAGGCCTGTGGGTGGGTGGGGGTGGGGGATCTGGCTGGTCTGCAGGG
seq6846_R_A35C	AGGAGGGAGGGCAGCCCCATCCTTTGTCATGCAGCGGAAGGAGCCTGGCTTCCTAGGCCTGTGGGTGGGTGGGGGTGGGGGATCTGGCTGGTCTGCAGGG
seq6846_R_G36A	AGGAGGGAGGGCAGCCCCATCCTTTGTCATGCAGAAGAAGGAGCCTGGCTTCCTAGGCCTGTGGGTGGGTGGGGGTGGGGGATCTGGCTGGTCTGCAGGG
seq6846_R_G36T	AGGAGGGAGGGCAGCCCCATCCTTTGTCATGCAGATGAAGGAGCCTGGCTTCCTAGGCCTGTGGGTGGGTGGGGGTGGGGGATCTGGCTGGTCTGCAGGG
seq6846_R_G36C	AGGAGGGAGGGCAGCCCCATCCTTTGTCATGCAGACGAAGGAGCCTGGCTTCCTAGGCCTGTGGGTGGGTGGGGGTGGGGGATCTGGCTGGTCTGCAGGG
seq6846_R_G37A	AGGAGGGAGGGCAGCCCCATCCTTTGTCATGCAGAGAAAGGAGCCTGGCTTCCTAGGCCTGTGGGTGGGTGGGGGTGGGGGATCTGGCTGGTCTGCAGGG
seq6846_R_G37T	AGGAGGGAGGGCAGCCCCATCCTTTGTCATGCAGAGTAAGGAGCCTGGCTTCCTAGGCCTGTGGGTGGGTGGGGGTGGGGGATCTGGCTGGTCTGCAGGG
seq6846_R_G37C	AGGAGGGAGGGCAGCCCCATCCTTTGTCATGCAGAGCAAGGAGCCTGGCTTCCTAGGCCTGTGGGTGGGTGGGGGTGGGGGATCTGGCTGGTCTGCAGGG
seq6846_R_A38T	AGGAGGGAGGGCAGCCCCATCCTTTGTCATGCAGAGGTAGGAGCCTGGCTTCCTAGGCCTGTGGGTGGGTGGGGGTGGGGGATCTGGCTGGTCTGCAGGG
seq6846_R_A38G	AGGAGGGAGGGCAGCCCCATCCTTTGTCATGCAGAGGGAGGAGCCTGGCTTCCTAGGCCTGTGGGTGGGTGGGGGTGGGGGATCTGGCTGGTCTGCAGGG
seq6846_R_A38C	AGGAGGGAGGGCAGCCCCATCCTTTGTCATGCAGAGGCAGGAGCCTGGCTTCCTAGGCCTGTGGGTGGGTGGGGGTGGGGGATCTGGCTGGTCTGCAGGG
seq6846_R_A39T	AGGAGGGAGGGCAGCCCCATCCTTTGTCATGCAGAGGATGGAGCCTGGCTTCCTAGGCCTGTGGGTGGGTGGGGGTGGGGGATCTGGCTGGTCTGCAGGG
seq6846_R_A39G	AGGAGGGAGGGCAGCCCCATCCTTTGTCATGCAGAGGAGGGAGCCTGGCTTCCTAGGCCTGTGGGTGGGTGGGGGTGGGGGATCTGGCTGGTCTGCAGGG
seq6846_R_A39C	AGGAGGGAGGGCAGCCCCATCCTTTGTCATGCAGAGGACGGAGCCTGGCTTCCTAGGCCTGTGGGTGGGTGGGGGTGGGGGATCTGGCTGGTCTGCAGGG
seq6846_R_G40A	AGGAGGGAGGGCAGCCCCATCCTTTGTCATGCAGAGGAAAGAGCCTGGCTTCCTAGGCCTGTGGGTGGGTGGGGGTGGGGGATCTGGCTGGTCTGCAGGG
seq6846_R_G40T	AGGAGGGAGGGCAGCCCCATCCTTTGTCATGCAGAGGAATGAGCCTGGCTTCCTAGGCCTGTGGGTGGGTGGGGGTGGGGGATCTGGCTGGTCTGCAGGG
seq6846_R_G40C	AGGAGGGAGGGCAGCCCCATCCTTTGTCATGCAGAGGAACGAGCCTGGCTTCCTAGGCCTGTGGGTGGGTGGGGGTGGGGGATCTGGCTGGTCTGCAGGG
seq6846_R_G41A	AGGAGGGAGGGCAGCCCCATCCTTTGTCATGCAGAGGAAGAAGCCTGGCTTCCTAGGCCTGTGGGTGGGTGGGGGTGGGGGATCTGGCTGGTCTGCAGGG
seq6846_R_G41T	AGGAGGGAGGGCAGCCCCATCCTTTGTCATGCAGAGGAAGTAGCCTGGCTTCCTAGGCCTGTGGGTGGGTGGGGGTGGGGGATCTGGCTGGTCTGCAGGG
seq6846_R_G41C	AGGAGGGAGGGCAGCCCCATCCTTTGTCATGCAGAGGAAGCAGCCTGGCTTCCTAGGCCTGTGGGTGGGTGGGGGTGGGGGATCTGGCTGGTCTGCAGGG
seq6846_R_A42T	AGGAGGGAGGGCAGCCCCATCCTTTGTCATGCAGAGGAAGGTGCCTGGCTTCCTAGGCCTGTGGGTGGGTGGGGGTGGGGGATCTGGCTGGTCTGCAGGG
seq6846_R_A42G	AGGAGGGAGGGCAGCCCCATCCTTTGTCATGCAGAGGAAGGGGCCTGGCTTCCTAGGCCTGTGGGTGGGTGGGGGTGGGGGATCTGGCTGGTCTGCAGGG
seq6846_R_A42C	AGGAGGGAGGGCAGCCCCATCCTTTGTCATGCAGAGGAAGGCGCCTGGCTTCCTAGGCCTGTGGGTGGGTGGGGGTGGGGGATCTGGCTGGTCTGCAGGG
seq6846_R_G43A	AGGAGGGAGGGCAGCCCCATCCTTTGTCATGCAGAGGAAGGAACCTGGCTTCCTAGGCCTGTGGGTGGGTGGGGGTGGGGGATCTGGCTGGTCTGCAGGG
seq6846_R_G43T	AGGAGGGAGGGCAGCCCCATCCTTTGTCATGCAGAGGAAGGATCCTGGCTTCCTAGGCCTGTGGGTGGGTGGGGGTGGGGGATCTGGCTGGTCTGCAGGG
seq6846_R_G43C	AGGAGGGAGGGCAGCCCCATCCTTTGTCATGCAGAGGAAGGACCCTGGCTTCCTAGGCCTGTGGGTGGGTGGGGGTGGGGGATCTGGCTGGTCTGCAGGG
seq6846_R_C44A	AGGAGGGAGGGCAGCCCCATCCTTTGTCATGCAGAGGAAGGAGACTGGCTTCCTAGGCCTGTGGGTGGGTGGGGGTGGGGGATCTGGCTGGTCTGCAGGG
seq6846_R_C44T	AGGAGGGAGGGCAGCCCCATCCTTTGTCATGCAGAGGAAGGAGTCTGGCTTCCTAGGCCTGTGGGTGGGTGGGGGTGGGGGATCTGGCTGGTCTGCAGGG
seq6846_R_C44G	AGGAGGGAGGGCAGCCCCATCCTTTGTCATGCAGAGGAAGGAGGCTGGCTTCCTAGGCCTGTGGGTGGGTGGGGGTGGGGGATCTGGCTGGTCTGCAGGG
seq6846_R_C45A	AGGAGGGAGGGCAGCCCCATCCTTTGTCATGCAGAGGAAGGAGCATGGCTTCCTAGGCCTGTGGGTGGGTGGGGGTGGGGGATCTGGCTGGTCTGCAGGG
seq6846_R_C45T	AGGAGGGAGGGCAGCCCCATCCTTTGTCATGCAGAGGAAGGAGCTTGGCTTCCTAGGCCTGTGGGTGGGTGGGGGTGGGGGATCTGGCTGGTCTGCAGGG
seq6846_R_C45G	AGGAGGGAGGGCAGCCCCATCCTTTGTCATGCAGAGGAAGGAGCGTGGCTTCCTAGGCCTGTGGGTGGGTGGGGGTGGGGGATCTGGCTGGTCTGCAGGG
seq6846_R_T46A	AGGAGGGAGGGCAGCCCCATCCTTTGTCATGCAGAGGAAGGAGCCAGGCTTCCTAGGCCTGTGGGTGGGTGGGGGTGGGGGATCTGGCTGGTCTGCAGGG
seq6846_R_T46G	AGGAGGGAGGGCAGCCCCATCCTTTGTCATGCAGAGGAAGGAGCCGGGCTTCCTAGGCCTGTGGGTGGGTGGGGGTGGGGGATCTGGCTGGTCTGCAGGG
seq6846_R_T46C	AGGAGGGAGGGCAGCCCCATCCTTTGTCATGCAGAGGAAGGAGCCCGGCTTCCTAGGCCTGTGGGTGGGTGGGGGTGGGGGATCTGGCTGGTCTGCAGGG
seq6846_R_G47A	AGGAGGGAGGGCAGCCCCATCCTTTGTCATGCAGAGGAAGGAGCCTAGCTTCCTAGGCCTGTGGGTGGGTGGGGGTGGGGGATCTGGCTGGTCTGCAGGG
seq6846_R_G47T	AGGAGGGAGGGCAGCCCCATCCTTTGTCATGCAGAGGAAGGAGCCTTGCTTCCTAGGCCTGTGGGTGGGTGGGGGTGGGGGATCTGGCTGGTCTGCAGGG
seq6846_R_G47C	AGGAGGGAGGGCAGCCCCATCCTTTGTCATGCAGAGGAAGGAGCCTCGCTTCCTAGGCCTGTGGGTGGGTGGGGGTGGGGGATCTGGCTGGTCTGCAGGG
seq6846_R_G48A	AGGAGGGAGGGCAGCCCCATCCTTTGTCATGCAGAGGAAGGAGCCTGACTTCCTAGGCCTGTGGGTGGGTGGGGGTGGGGGATCTGGCTGGTCTGCAGGG
seq6846_R_G48T	AGGAGGGAGGGCAGCCCCATCCTTTGTCATGCAGAGGAAGGAGCCTGTCTTCCTAGGCCTGTGGGTGGGTGGGGGTGGGGGATCTGGCTGGTCTGCAGGG
seq6846_R_G48C	AGGAGGGAGGGCAGCCCCATCCTTTGTCATGCAGAGGAAGGAGCCTGCCTTCCTAGGCCTGTGGGTGGGTGGGGGTGGGGGATCTGGCTGGTCTGCAGGG
seq6846_R_C49A	AGGAGGGAGGGCAGCCCCATCCTTTGTCATGCAGAGGAAGGAGCCTGGATTCCTAGGCCTGTGGGTGGGTGGGGGTGGGGGATCTGGCTGGTCTGCAGGG
seq6846_R_C49T	AGGAGGGAGGGCAGCCCCATCCTTTGTCATGCAGAGGAAGGAGCCTGGTTTCCTAGGCCTGTGGGTGGGTGGGGGTGGGGGATCTGGCTGGTCTGCAGGG
seq6846_R_C49G	AGGAGGGAGGGCAGCCCCATCCTTTGTCATGCAGAGGAAGGAGCCTGGGTTCCTAGGCCTGTGGGTGGGTGGGGGTGGGGGATCTGGCTGGTCTGCAGGG
seq6846_R_T50A	AGGAGGGAGGGCAGCCCCATCCTTTGTCATGCAGAGGAAGGAGCCTGGCATCCTAGGCCTGTGGGTGGGTGGGGGTGGGGGATCTGGCTGGTCTGCAGGG
seq6846_R_T50G	AGGAGGGAGGGCAGCCCCATCCTTTGTCATGCAGAGGAAGGAGCCTGGCGTCCTAGGCCTGTGGGTGGGTGGGGGTGGGGGATCTGGCTGGTCTGCAGGG
seq6846_R_T50C	AGGAGGGAGGGCAGCCCCATCCTTTGTCATGCAGAGGAAGGAGCCTGGCCTCCTAGGCCTGTGGGTGGGTGGGGGTGGGGGATCTGGCTGGTCTGCAGGG
seq6846_R_T51A	AGGAGGGAGGGCAGCCCCATCCTTTGTCATGCAGAGGAAGGAGCCTGGCTACCTAGGCCTGTGGGTGGGTGGGGGTGGGGGATCTGGCTGGTCTGCAGGG
seq6846_R_T51G	AGGAGGGAGGGCAGCCCCATCCTTTGTCATGCAGAGGAAGGAGCCTGGCTGCCTAGGCCTGTGGGTGGGTGGGGGTGGGGGATCTGGCTGGTCTGCAGGG
seq6846_R_T51C	AGGAGGGAGGGCAGCCCCATCCTTTGTCATGCAGAGGAAGGAGCCTGGCTCCCTAGGCCTGTGGGTGGGTGGGGGTGGGGGATCTGGCTGGTCTGCAGGG
seq6846_R_C52A	AGGAGGGAGGGCAGCCCCATCCTTTGTCATGCAGAGGAAGGAGCCTGGCTTACTAGGCCTGTGGGTGGGTGGGGGTGGGGGATCTGGCTGGTCTGCAGGG
seq6846_R_C52T	AGGAGGGAGGGCAGCCCCATCCTTTGTCATGCAGAGGAAGGAGCCTGGCTTTCTAGGCCTGTGGGTGGGTGGGGGTGGGGGATCTGGCTGGTCTGCAGGG
seq6846_R_C52G	AGGAGGGAGGGCAGCCCCATCCTTTGTCATGCAGAGGAAGGAGCCTGGCTTGCTAGGCCTGTGGGTGGGTGGGGGTGGGGGATCTGGCTGGTCTGCAGGG
seq6846_R_C53A	AGGAGGGAGGGCAGCCCCATCCTTTGTCATGCAGAGGAAGGAGCCTGGCTTCATAGGCCTGTGGGTGGGTGGGGGTGGGGGATCTGGCTGGTCTGCAGGG
seq6846_R_C53T	AGGAGGGAGGGCAGCCCCATCCTTTGTCATGCAGAGGAAGGAGCCTGGCTTCTTAGGCCTGTGGGTGGGTGGGGGTGGGGGATCTGGCTGGTCTGCAGGG
seq6846_R_C53G	AGGAGGGAGGGCAGCCCCATCCTTTGTCATGCAGAGGAAGGAGCCTGGCTTCGTAGGCCTGTGGGTGGGTGGGGGTGGGGGATCTGGCTGGTCTGCAGGG
seq6846_R_T54A	AGGAGGGAGGGCAGCCCCATCCTTTGTCATGCAGAGGAAGGAGCCTGGCTTCCAAGGCCTGTGGGTGGGTGGGGGTGGGGGATCTGGCTGGTCTGCAGGG
seq6846_R_T54G	AGGAGGGAGGGCAGCCCCATCCTTTGTCATGCAGAGGAAGGAGCCTGGCTTCCGAGGCCTGTGGGTGGGTGGGGGTGGGGGATCTGGCTGGTCTGCAGGG
seq6846_R_T54C	AGGAGGGAGGGCAGCCCCATCCTTTGTCATGCAGAGGAAGGAGCCTGGCTTCCCAGGCCTGTGGGTGGGTGGGGGTGGGGGATCTGGCTGGTCTGCAGGG
seq6846_R_A55T	AGGAGGGAGGGCAGCCCCATCCTTTGTCATGCAGAGGAAGGAGCCTGGCTTCCTTGGCCTGTGGGTGGGTGGGGGTGGGGGATCTGGCTGGTCTGCAGGG
seq6846_R_A55G	AGGAGGGAGGGCAGCCCCATCCTTTGTCATGCAGAGGAAGGAGCCTGGCTTCCTGGGCCTGTGGGTGGGTGGGGGTGGGGGATCTGGCTGGTCTGCAGGG
seq6846_R_A55C	AGGAGGGAGGGCAGCCCCATCCTTTGTCATGCAGAGGAAGGAGCCTGGCTTCCTCGGCCTGTGGGTGGGTGGGGGTGGGGGATCTGGCTGGTCTGCAGGG
seq6846_R_G56A	AGGAGGGAGGGCAGCCCCATCCTTTGTCATGCAGAGGAAGGAGCCTGGCTTCCTAAGCCTGTGGGTGGGTGGGGGTGGGGGATCTGGCTGGTCTGCAGGG
seq6846_R_G56T	AGGAGGGAGGGCAGCCCCATCCTTTGTCATGCAGAGGAAGGAGCCTGGCTTCCTATGCCTGTGGGTGGGTGGGGGTGGGGGATCTGGCTGGTCTGCAGGG
seq6846_R_G56C	AGGAGGGAGGGCAGCCCCATCCTTTGTCATGCAGAGGAAGGAGCCTGGCTTCCTACGCCTGTGGGTGGGTGGGGGTGGGGGATCTGGCTGGTCTGCAGGG
seq6846_R_G57A	AGGAGGGAGGGCAGCCCCATCCTTTGTCATGCAGAGGAAGGAGCCTGGCTTCCTAGACCTGTGGGTGGGTGGGGGTGGGGGATCTGGCTGGTCTGCAGGG
seq6846_R_G57T	AGGAGGGAGGGCAGCCCCATCCTTTGTCATGCAGAGGAAGGAGCCTGGCTTCCTAGTCCTGTGGGTGGGTGGGGGTGGGGGATCTGGCTGGTCTGCAGGG
seq6846_R_G57C	AGGAGGGAGGGCAGCCCCATCCTTTGTCATGCAGAGGAAGGAGCCTGGCTTCCTAGCCCTGTGGGTGGGTGGGGGTGGGGGATCTGGCTGGTCTGCAGGG
seq6846_R_C58A	AGGAGGGAGGGCAGCCCCATCCTTTGTCATGCAGAGGAAGGAGCCTGGCTTCCTAGGACTGTGGGTGGGTGGGGGTGGGGGATCTGGCTGGTCTGCAGGG
seq6846_R_C58T	AGGAGGGAGGGCAGCCCCATCCTTTGTCATGCAGAGGAAGGAGCCTGGCTTCCTAGGTCTGTGGGTGGGTGGGGGTGGGGGATCTGGCTGGTCTGCAGGG
seq6846_R_C58G	AGGAGGGAGGGCAGCCCCATCCTTTGTCATGCAGAGGAAGGAGCCTGGCTTCCTAGGGCTGTGGGTGGGTGGGGGTGGGGGATCTGGCTGGTCTGCAGGG
seq6846_R_C59A	AGGAGGGAGGGCAGCCCCATCCTTTGTCATGCAGAGGAAGGAGCCTGGCTTCCTAGGCATGTGGGTGGGTGGGGGTGGGGGATCTGGCTGGTCTGCAGGG
seq6846_R_C59T	AGGAGGGAGGGCAGCCCCATCCTTTGTCATGCAGAGGAAGGAGCCTGGCTTCCTAGGCTTGTGGGTGGGTGGGGGTGGGGGATCTGGCTGGTCTGCAGGG
seq6846_R_C59G	AGGAGGGAGGGCAGCCCCATCCTTTGTCATGCAGAGGAAGGAGCCTGGCTTCCTAGGCGTGTGGGTGGGTGGGGGTGGGGGATCTGGCTGGTCTGCAGGG
seq6846_R_T60A	AGGAGGGAGGGCAGCCCCATCCTTTGTCATGCAGAGGAAGGAGCCTGGCTTCCTAGGCCAGTGGGTGGGTGGGGGTGGGGGATCTGGCTGGTCTGCAGGG
seq6846_R_T60G	AGGAGGGAGGGCAGCCCCATCCTTTGTCATGCAGAGGAAGGAGCCTGGCTTCCTAGGCCGGTGGGTGGGTGGGGGTGGGGGATCTGGCTGGTCTGCAGGG
seq6846_R_T60C	AGGAGGGAGGGCAGCCCCATCCTTTGTCATGCAGAGGAAGGAGCCTGGCTTCCTAGGCCCGTGGGTGGGTGGGGGTGGGGGATCTGGCTGGTCTGCAGGG
seq6846_R_G61A	AGGAGGGAGGGCAGCCCCATCCTTTGTCATGCAGAGGAAGGAGCCTGGCTTCCTAGGCCTATGGGTGGGTGGGGGTGGGGGATCTGGCTGGTCTGCAGGG
seq6846_R_G61T	AGGAGGGAGGGCAGCCCCATCCTTTGTCATGCAGAGGAAGGAGCCTGGCTTCCTAGGCCTTTGGGTGGGTGGGGGTGGGGGATCTGGCTGGTCTGCAGGG
seq6846_R_G61C	AGGAGGGAGGGCAGCCCCATCCTTTGTCATGCAGAGGAAGGAGCCTGGCTTCCTAGGCCTCTGGGTGGGTGGGGGTGGGGGATCTGGCTGGTCTGCAGGG
seq6846_R_T62A	AGGAGGGAGGGCAGCCCCATCCTTTGTCATGCAGAGGAAGGAGCCTGGCTTCCTAGGCCTGAGGGTGGGTGGGGGTGGGGGATCTGGCTGGTCTGCAGGG
seq6846_R_T62G	AGGAGGGAGGGCAGCCCCATCCTTTGTCATGCAGAGGAAGGAGCCTGGCTTCCTAGGCCTGGGGGTGGGTGGGGGTGGGGGATCTGGCTGGTCTGCAGGG
seq6846_R_T62C	AGGAGGGAGGGCAGCCCCATCCTTTGTCATGCAGAGGAAGGAGCCTGGCTTCCTAGGCCTGCGGGTGGGTGGGGGTGGGGGATCTGGCTGGTCTGCAGGG
seq6846_R_G63A	AGGAGGGAGGGCAGCCCCATCCTTTGTCATGCAGAGGAAGGAGCCTGGCTTCCTAGGCCTGTAGGTGGGTGGGGGTGGGGGATCTGGCTGGTCTGCAGGG
seq6846_R_G63T	AGGAGGGAGGGCAGCCCCATCCTTTGTCATGCAGAGGAAGGAGCCTGGCTTCCTAGGCCTGTTGGTGGGTGGGGGTGGGGGATCTGGCTGGTCTGCAGGG
seq6846_R_G63C	AGGAGGGAGGGCAGCCCCATCCTTTGTCATGCAGAGGAAGGAGCCTGGCTTCCTAGGCCTGTCGGTGGGTGGGGGTGGGGGATCTGGCTGGTCTGCAGGG
seq6846_R_G64A	AGGAGGGAGGGCAGCCCCATCCTTTGTCATGCAGAGGAAGGAGCCTGGCTTCCTAGGCCTGTGAGTGGGTGGGGGTGGGGGATCTGGCTGGTCTGCAGGG
seq6846_R_G64T	AGGAGGGAGGGCAGCCCCATCCTTTGTCATGCAGAGGAAGGAGCCTGGCTTCCTAGGCCTGTGTGTGGGTGGGGGTGGGGGATCTGGCTGGTCTGCAGGG
seq6846_R_G64C	AGGAGGGAGGGCAGCCCCATCCTTTGTCATGCAGAGGAAGGAGCCTGGCTTCCTAGGCCTGTGCGTGGGTGGGGGTGGGGGATCTGGCTGGTCTGCAGGG
seq6846_R_G65A	AGGAGGGAGGGCAGCCCCATCCTTTGTCATGCAGAGGAAGGAGCCTGGCTTCCTAGGCCTGTGGATGGGTGGGGGTGGGGGATCTGGCTGGTCTGCAGGG
seq6846_R_G65T	AGGAGGGAGGGCAGCCCCATCCTTTGTCATGCAGAGGAAGGAGCCTGGCTTCCTAGGCCTGTGGTTGGGTGGGGGTGGGGGATCTGGCTGGTCTGCAGGG
seq6846_R_G65C	AGGAGGGAGGGCAGCCCCATCCTTTGTCATGCAGAGGAAGGAGCCTGGCTTCCTAGGCCTGTGGCTGGGTGGGGGTGGGGGATCTGGCTGGTCTGCAGGG
seq6846_R_T66A	AGGAGGGAGGGCAGCCCCATCCTTTGTCATGCAGAGGAAGGAGCCTGGCTTCCTAGGCCTGTGGGAGGGTGGGGGTGGGGGATCTGGCTGGTCTGCAGGG
seq6846_R_T66G	AGGAGGGAGGGCAGCCCCATCCTTTGTCATGCAGAGGAAGGAGCCTGGCTTCCTAGGCCTGTGGGGGGGTGGGGGTGGGGGATCTGGCTGGTCTGCAGGG
seq6846_R_T66C	AGGAGGGAGGGCAGCCCCATCCTTTGTCATGCAGAGGAAGGAGCCTGGCTTCCTAGGCCTGTGGGCGGGTGGGGGTGGGGGATCTGGCTGGTCTGCAGGG
seq6846_R_G67A	AGGAGGGAGGGCAGCCCCATCCTTTGTCATGCAGAGGAAGGAGCCTGGCTTCCTAGGCCTGTGGGTAGGTGGGGGTGGGGGATCTGGCTGGTCTGCAGGG
seq6846_R_G67T	AGGAGGGAGGGCAGCCCCATCCTTTGTCATGCAGAGGAAGGAGCCTGGCTTCCTAGGCCTGTGGGTTGGTGGGGGTGGGGGATCTGGCTGGTCTGCAGGG
seq6846_R_G67C	AGGAGGGAGGGCAGCCCCATCCTTTGTCATGCAGAGGAAGGAGCCTGGCTTCCTAGGCCTGTGGGTCGGTGGGGGTGGGGGATCTGGCTGGTCTGCAGGG
seq6846_R_G68A	AGGAGGGAGGGCAGCCCCATCCTTTGTCATGCAGAGGAAGGAGCCTGGCTTCCTAGGCCTGTGGGTGAGTGGGGGTGGGGGATCTGGCTGGTCTGCAGGG
seq6846_R_G68T	AGGAGGGAGGGCAGCCCCATCCTTTGTCATGCAGAGGAAGGAGCCTGGCTTCCTAGGCCTGTGGGTGTGTGGGGGTGGGGGATCTGGCTGGTCTGCAGGG
seq6846_R_G68C	AGGAGGGAGGGCAGCCCCATCCTTTGTCATGCAGAGGAAGGAGCCTGGCTTCCTAGGCCTGTGGGTGCGTGGGGGTGGGGGATCTGGCTGGTCTGCAGGG
seq6846_R_G69A	AGGAGGGAGGGCAGCCCCATCCTTTGTCATGCAGAGGAAGGAGCCTGGCTTCCTAGGCCTGTGGGTGGATGGGGGTGGGGGATCTGGCTGGTCTGCAGGG
seq6846_R_G69T	AGGAGGGAGGGCAGCCCCATCCTTTGTCATGCAGAGGAAGGAGCCTGGCTTCCTAGGCCTGTGGGTGGTTGGGGGTGGGGGATCTGGCTGGTCTGCAGGG
seq6846_R_G69C	AGGAGGGAGGGCAGCCCCATCCTTTGTCATGCAGAGGAAGGAGCCTGGCTTCCTAGGCCTGTGGGTGGCTGGGGGTGGGGGATCTGGCTGGTCTGCAGGG
seq6846_R_T70A	AGGAGGGAGGGCAGCCCCATCCTTTGTCATGCAGAGGAAGGAGCCTGGCTTCCTAGGCCTGTGGGTGGGAGGGGGTGGGGGATCTGGCTGGTCTGCAGGG
seq6846_R_T70G	AGGAGGGAGGGCAGCCCCATCCTTTGTCATGCAGAGGAAGGAGCCTGGCTTCCTAGGCCTGTGGGTGGGGGGGGGTGGGGGATCTGGCTGGTCTGCAGGG
seq6846_R_T70C	AGGAGGGAGGGCAGCCCCATCCTTTGTCATGCAGAGGAAGGAGCCTGGCTTCCTAGGCCTGTGGGTGGGCGGGGGTGGGGGATCTGGCTGGTCTGCAGGG
seq6846_R_G71A	AGGAGGGAGGGCAGCCCCATCCTTTGTCATGCAGAGGAAGGAGCCTGGCTTCCTAGGCCTGTGGGTGGGTAGGGGTGGGGGATCTGGCTGGTCTGCAGGG
seq6846_R_G71T	AGGAGGGAGGGCAGCCCCATCCTTTGTCATGCAGAGGAAGGAGCCTGGCTTCCTAGGCCTGTGGGTGGGTTGGGGTGGGGGATCTGGCTGGTCTGCAGGG
seq6846_R_G71C	AGGAGGGAGGGCAGCCCCATCCTTTGTCATGCAGAGGAAGGAGCCTGGCTTCCTAGGCCTGTGGGTGGGTCGGGGTGGGGGATCTGGCTGGTCTGCAGGG
seq6846_R_G72A	AGGAGGGAGGGCAGCCCCATCCTTTGTCATGCAGAGGAAGGAGCCTGGCTTCCTAGGCCTGTGGGTGGGTGAGGGTGGGGGATCTGGCTGGTCTGCAGGG
seq6846_R_G72T	AGGAGGGAGGGCAGCCCCATCCTTTGTCATGCAGAGGAAGGAGCCTGGCTTCCTAGGCCTGTGGGTGGGTGTGGGTGGGGGATCTGGCTGGTCTGCAGGG
seq6846_R_G72C	AGGAGGGAGGGCAGCCCCATCCTTTGTCATGCAGAGGAAGGAGCCTGGCTTCCTAGGCCTGTGGGTGGGTGCGGGTGGGGGATCTGGCTGGTCTGCAGGG
seq6846_R_G73A	AGGAGGGAGGGCAGCCCCATCCTTTGTCATGCAGAGGAAGGAGCCTGGCTTCCTAGGCCTGTGGGTGGGTGGAGGTGGGGGATCTGGCTGGTCTGCAGGG
seq6846_R_G73T	AGGAGGGAGGGCAGCCCCATCCTTTGTCATGCAGAGGAAGGAGCCTGGCTTCCTAGGCCTGTGGGTGGGTGGTGGTGGGGGATCTGGCTGGTCTGCAGGG
seq6846_R_G73C	AGGAGGGAGGGCAGCCCCATCCTTTGTCATGCAGAGGAAGGAGCCTGGCTTCCTAGGCCTGTGGGTGGGTGGCGGTGGGGGATCTGGCTGGTCTGCAGGG
seq6846_R_G74A	AGGAGGGAGGGCAGCCCCATCCTTTGTCATGCAGAGGAAGGAGCCTGGCTTCCTAGGCCTGTGGGTGGGTGGGAGTGGGGGATCTGGCTGGTCTGCAGGG
seq6846_R_G74T	AGGAGGGAGGGCAGCCCCATCCTTTGTCATGCAGAGGAAGGAGCCTGGCTTCCTAGGCCTGTGGGTGGGTGGGTGTGGGGGATCTGGCTGGTCTGCAGGG
seq6846_R_G74C	AGGAGGGAGGGCAGCCCCATCCTTTGTCATGCAGAGGAAGGAGCCTGGCTTCCTAGGCCTGTGGGTGGGTGGGCGTGGGGGATCTGGCTGGTCTGCAGGG
seq6846_R_G75A	AGGAGGGAGGGCAGCCCCATCCTTTGTCATGCAGAGGAAGGAGCCTGGCTTCCTAGGCCTGTGGGTGGGTGGGGATGGGGGATCTGGCTGGTCTGCAGGG
seq6846_R_G75T	AGGAGGGAGGGCAGCCCCATCCTTTGTCATGCAGAGGAAGGAGCCTGGCTTCCTAGGCCTGTGGGTGGGTGGGGTTGGGGGATCTGGCTGGTCTGCAGGG
seq6846_R_G75C	AGGAGGGAGGGCAGCCCCATCCTTTGTCATGCAGAGGAAGGAGCCTGGCTTCCTAGGCCTGTGGGTGGGTGGGGCTGGGGGATCTGGCTGGTCTGCAGGG
seq6846_R_T76A	AGGAGGGAGGGCAGCCCCATCCTTTGTCATGCAGAGGAAGGAGCCTGGCTTCCTAGGCCTGTGGGTGGGTGGGGGAGGGGGATCTGGCTGGTCTGCAGGG
seq6846_R_T76G	AGGAGGGAGGGCAGCCCCATCCTTTGTCATGCAGAGGAAGGAGCCTGGCTTCCTAGGCCTGTGGGTGGGTGGGGGGGGGGGATCTGGCTGGTCTGCAGGG
seq6846_R_T76C	AGGAGGGAGGGCAGCCCCATCCTTTGTCATGCAGAGGAAGGAGCCTGGCTTCCTAGGCCTGTGGGTGGGTGGGGGCGGGGGATCTGGCTGGTCTGCAGGG
seq6846_R_G77A	AGGAGGGAGGGCAGCCCCATCCTTTGTCATGCAGAGGAAGGAGCCTGGCTTCCTAGGCCTGTGGGTGGGTGGGGGTAGGGGATCTGGCTGGTCTGCAGGG
seq6846_R_G77T	AGGAGGGAGGGCAGCCCCATCCTTTGTCATGCAGAGGAAGGAGCCTGGCTTCCTAGGCCTGTGGGTGGGTGGGGGTTGGGGATCTGGCTGGTCTGCAGGG
seq6846_R_G77C	AGGAGGGAGGGCAGCCCCATCCTTTGTCATGCAGAGGAAGGAGCCTGGCTTCCTAGGCCTGTGGGTGGGTGGGGGTCGGGGATCTGGCTGGTCTGCAGGG
seq6846_R_G78A	AGGAGGGAGGGCAGCCCCATCCTTTGTCATGCAGAGGAAGGAGCCTGGCTTCCTAGGCCTGTGGGTGGGTGGGGGTGAGGGATCTGGCTGGTCTGCAGGG
seq6846_R_G78T	AGGAGGGAGGGCAGCCCCATCCTTTGTCATGCAGAGGAAGGAGCCTGGCTTCCTAGGCCTGTGGGTGGGTGGGGGTGTGGGATCTGGCTGGTCTGCAGGG
seq6846_R_G78C	AGGAGGGAGGGCAGCCCCATCCTTTGTCATGCAGAGGAAGGAGCCTGGCTTCCTAGGCCTGTGGGTGGGTGGGGGTGCGGGATCTGGCTGGTCTGCAGGG
seq6846_R_G79A	AGGAGGGAGGGCAGCCCCATCCTTTGTCATGCAGAGGAAGGAGCCTGGCTTCCTAGGCCTGTGGGTGGGTGGGGGTGGAGGATCTGGCTGGTCTGCAGGG
seq6846_R_G79T	AGGAGGGAGGGCAGCCCCATCCTTTGTCATGCAGAGGAAGGAGCCTGGCTTCCTAGGCCTGTGGGTGGGTGGGGGTGGTGGATCTGGCTGGTCTGCAGGG
seq6846_R_G79C	AGGAGGGAGGGCAGCCCCATCCTTTGTCATGCAGAGGAAGGAGCCTGGCTTCCTAGGCCTGTGGGTGGGTGGGGGTGGCGGATCTGGCTGGTCTGCAGGG
seq6846_R_G80A	AGGAGGGAGGGCAGCCCCATCCTTTGTCATGCAGAGGAAGGAGCCTGGCTTCCTAGGCCTGTGGGTGGGTGGGGGTGGGAGATCTGGCTGGTCTGCAGGG
seq6846_R_G80T	AGGAGGGAGGGCAGCCCCATCCTTTGTCATGCAGAGGAAGGAGCCTGGCTTCCTAGGCCTGTGGGTGGGTGGGGGTGGGTGATCTGGCTGGTCTGCAGGG
seq6846_R_G80C	AGGAGGGAGGGCAGCCCCATCCTTTGTCATGCAGAGGAAGGAGCCTGGCTTCCTAGGCCTGTGGGTGGGTGGGGGTGGGCGATCTGGCTGGTCTGCAGGG
seq6846_R_G81A	AGGAGGGAGGGCAGCCCCATCCTTTGTCATGCAGAGGAAGGAGCCTGGCTTCCTAGGCCTGTGGGTGGGTGGGGGTGGGGAATCTGGCTGGTCTGCAGGG
seq6846_R_G81T	AGGAGGGAGGGCAGCCCCATCCTTTGTCATGCAGAGGAAGGAGCCTGGCTTCCTAGGCCTGTGGGTGGGTGGGGGTGGGGTATCTGGCTGGTCTGCAGGG
seq6846_R_G81C	AGGAGGGAGGGCAGCCCCATCCTTTGTCATGCAGAGGAAGGAGCCTGGCTTCCTAGGCCTGTGGGTGGGTGGGGGTGGGGCATCTGGCTGGTCTGCAGGG
seq6846_R_A82T	AGGAGGGAGGGCAGCCCCATCCTTTGTCATGCAGAGGAAGGAGCCTGGCTTCCTAGGCCTGTGGGTGGGTGGGGGTGGGGGTTCTGGCTGGTCTGCAGGG
seq6846_R_A82G	AGGAGGGAGGGCAGCCCCATCCTTTGTCATGCAGAGGAAGGAGCCTGGCTTCCTAGGCCTGTGGGTGGGTGGGGGTGGGGGGTCTGGCTGGTCTGCAGGG
seq6846_R_A82C	AGGAGGGAGGGCAGCCCCATCCTTTGTCATGCAGAGGAAGGAGCCTGGCTTCCTAGGCCTGTGGGTGGGTGGGGGTGGGGGCTCTGGCTGGTCTGCAGGG
seq6846_R_T83A	AGGAGGGAGGGCAGCCCCATCCTTTGTCATGCAGAGGAAGGAGCCTGGCTTCCTAGGCCTGTGGGTGGGTGGGGGTGGGGGAACTGGCTGGTCTGCAGGG
seq6846_R_T83G	AGGAGGGAGGGCAGCCCCATCCTTTGTCATGCAGAGGAAGGAGCCTGGCTTCCTAGGCCTGTGGGTGGGTGGGGGTGGGGGAGCTGGCTGGTCTGCAGGG
seq6846_R_T83C	AGGAGGGAGGGCAGCCCCATCCTTTGTCATGCAGAGGAAGGAGCCTGGCTTCCTAGGCCTGTGGGTGGGTGGGGGTGGGGGACCTGGCTGGTCTGCAGGG
seq6846_R_C84A	AGGAGGGAGGGCAGCCCCATCCTTTGTCATGCAGAGGAAGGAGCCTGGCTTCCTAGGCCTGTGGGTGGGTGGGGGTGGGGGATATGGCTGGTCTGCAGGG
seq6846_R_C84T	AGGAGGGAGGGCAGCCCCATCCTTTGTCATGCAGAGGAAGGAGCCTGGCTTCCTAGGCCTGTGGGTGGGTGGGGGTGGGGGATTTGGCTGGTCTGCAGGG
seq6846_R_C84G	AGGAGGGAGGGCAGCCCCATCCTTTGTCATGCAGAGGAAGGAGCCTGGCTTCCTAGGCCTGTGGGTGGGTGGGGGTGGGGGATGTGGCTGGTCTGCAGGG
seq6846_R_T85A	AGGAGGGAGGGCAGCCCCATCCTTTGTCATGCAGAGGAAGGAGCCTGGCTTCCTAGGCCTGTGGGTGGGTGGGGGTGGGGGATCAGGCTGGTCTGCAGGG
seq6846_R_T85G	AGGAGGGAGGGCAGCCCCATCCTTTGTCATGCAGAGGAAGGAGCCTGGCTTCCTAGGCCTGTGGGTGGGTGGGGGTGGGGGATCGGGCTGGTCTGCAGGG
seq6846_R_T85C	AGGAGGGAGGGCAGCCCCATCCTTTGTCATGCAGAGGAAGGAGCCTGGCTTCCTAGGCCTGTGGGTGGGTGGGGGTGGGGGATCCGGCTGGTCTGCAGGG
seq6846_R_G86A	AGGAGGGAGGGCAGCCCCATCCTTTGTCATGCAGAGGAAGGAGCCTGGCTTCCTAGGCCTGTGGGTGGGTGGGGGTGGGGGATCTAGCTGGTCTGCAGGG
seq6846_R_G86T	AGGAGGGAGGGCAGCCCCATCCTTTGTCATGCAGAGGAAGGAGCCTGGCTTCCTAGGCCTGTGGGTGGGTGGGGGTGGGGGATCTTGCTGGTCTGCAGGG
seq6846_R_G86C	AGGAGGGAGGGCAGCCCCATCCTTTGTCATGCAGAGGAAGGAGCCTGGCTTCCTAGGCCTGTGGGTGGGTGGGGGTGGGGGATCTCGCTGGTCTGCAGGG
seq6846_R_G87A	AGGAGGGAGGGCAGCCCCATCCTTTGTCATGCAGAGGAAGGAGCCTGGCTTCCTAGGCCTGTGGGTGGGTGGGGGTGGGGGATCTGACTGGTCTGCAGGG
seq6846_R_G87T	AGGAGGGAGGGCAGCCCCATCCTTTGTCATGCAGAGGAAGGAGCCTGGCTTCCTAGGCCTGTGGGTGGGTGGGGGTGGGGGATCTGTCTGGTCTGCAGGG
seq6846_R_G87C	AGGAGGGAGGGCAGCCCCATCCTTTGTCATGCAGAGGAAGGAGCCTGGCTTCCTAGGCCTGTGGGTGGGTGGGGGTGGGGGATCTGCCTGGTCTGCAGGG
seq6846_R_C88A	AGGAGGGAGGGCAGCCCCATCCTTTGTCATGCAGAGGAAGGAGCCTGGCTTCCTAGGCCTGTGGGTGGGTGGGGGTGGGGGATCTGGATGGTCTGCAGGG
seq6846_R_C88T	AGGAGGGAGGGCAGCCCCATCCTTTGTCATGCAGAGGAAGGAGCCTGGCTTCCTAGGCCTGTGGGTGGGTGGGGGTGGGGGATCTGGTTGGTCTGCAGGG
seq6846_R_C88G	AGGAGGGAGGGCAGCCCCATCCTTTGTCATGCAGAGGAAGGAGCCTGGCTTCCTAGGCCTGTGGGTGGGTGGGGGTGGGGGATCTGGGTGGTCTGCAGGG
seq6846_R_T89A	AGGAGGGAGGGCAGCCCCATCCTTTGTCATGCAGAGGAAGGAGCCTGGCTTCCTAGGCCTGTGGGTGGGTGGGGGTGGGGGATCTGGCAGGTCTGCAGGG
seq6846_R_T89G	AGGAGGGAGGGCAGCCCCATCCTTTGTCATGCAGAGGAAGGAGCCTGGCTTCCTAGGCCTGTGGGTGGGTGGGGGTGGGGGATCTGGCGGGTCTGCAGGG
seq6846_R_T89C	AGGAGGGAGGGCAGCCCCATCCTTTGTCATGCAGAGGAAGGAGCCTGGCTTCCTAGGCCTGTGGGTGGGTGGGGGTGGGGGATCTGGCCGGTCTGCAGGG
seq6846_R_G90A	AGGAGGGAGGGCAGCCCCATCCTTTGTCATGCAGAGGAAGGAGCCTGGCTTCCTAGGCCTGTGGGTGGGTGGGGGTGGGGGATCTGGCTAGTCTGCAGGG
seq6846_R_G90T	AGGAGGGAGGGCAGCCCCATCCTTTGTCATGCAGAGGAAGGAGCCTGGCTTCCTAGGCCTGTGGGTGGGTGGGGGTGGGGGATCTGGCTTGTCTGCAGGG
seq6846_R_G90C	AGGAGGGAGGGCAGCCCCATCCTTTGTCATGCAGAGGAAGGAGCCTGGCTTCCTAGGCCTGTGGGTGGGTGGGGGTGGGGGATCTGGCTCGTCTGCAGGG
seq6846_R_G91A	AGGAGGGAGGGCAGCCCCATCCTTTGTCATGCAGAGGAAGGAGCCTGGCTTCCTAGGCCTGTGGGTGGGTGGGGGTGGGGGATCTGGCTGATCTGCAGGG
seq6846_R_G91T	AGGAGGGAGGGCAGCCCCATCCTTTGTCATGCAGAGGAAGGAGCCTGGCTTCCTAGGCCTGTGGGTGGGTGGGGGTGGGGGATCTGGCTGTTCTGCAGGG
seq6846_R_G91C	AGGAGGGAGGGCAGCCCCATCCTTTGTCATGCAGAGGAAGGAGCCTGGCTTCCTAGGCCTGTGGGTGGGTGGGGGTGGGGGATCTGGCTGCTCTGCAGGG
seq6846_R_T92A	AGGAGGGAGGGCAGCCCCATCCTTTGTCATGCAGAGGAAGGAGCCTGGCTTCCTAGGCCTGTGGGTGGGTGGGGGTGGGGGATCTGGCTGGACTGCAGGG
seq6846_R_T92G	AGGAGGGAGGGCAGCCCCATCCTTTGTCATGCAGAGGAAGGAGCCTGGCTTCCTAGGCCTGTGGGTGGGTGGGGGTGGGGGATCTGGCTGGGCTGCAGGG
seq6846_R_T92C	AGGAGGGAGGGCAGCCCCATCCTTTGTCATGCAGAGGAAGGAGCCTGGCTTCCTAGGCCTGTGGGTGGGTGGGGGTGGGGGATCTGGCTGGCCTGCAGGG
seq6846_R_C93A	AGGAGGGAGGGCAGCCCCATCCTTTGTCATGCAGAGGAAGGAGCCTGGCTTCCTAGGCCTGTGGGTGGGTGGGGGTGGGGGATCTGGCTGGTATGCAGGG
seq6846_R_C93T	AGGAGGGAGGGCAGCCCCATCCTTTGTCATGCAGAGGAAGGAGCCTGGCTTCCTAGGCCTGTGGGTGGGTGGGGGTGGGGGATCTGGCTGGTTTGCAGGG
seq6846_R_C93G	AGGAGGGAGGGCAGCCCCATCCTTTGTCATGCAGAGGAAGGAGCCTGGCTTCCTAGGCCTGTGGGTGGGTGGGGGTGGGGGATCTGGCTGGTGTGCAGGG
seq6846_R_T94A	AGGAGGGAGGGCAGCCCCATCCTTTGTCATGCAGAGGAAGGAGCCTGGCTTCCTAGGCCTGTGGGTGGGTGGGGGTGGGGGATCTGGCTGGTCAGCAGGG
seq6846_R_T94G	AGGAGGGAGGGCAGCCCCATCCTTTGTCATGCAGAGGAAGGAGCCTGGCTTCCTAGGCCTGTGGGTGGGTGGGGGTGGGGGATCTGGCTGGTCGGCAGGG
seq6846_R_T94C	AGGAGGGAGGGCAGCCCCATCCTTTGTCATGCAGAGGAAGGAGCCTGGCTTCCTAGGCCTGTGGGTGGGTGGGGGTGGGGGATCTGGCTGGTCCGCAGGG
seq6846_R_G95A	AGGAGGGAGGGCAGCCCCATCCTTTGTCATGCAGAGGAAGGAGCCTGGCTTCCTAGGCCTGTGGGTGGGTGGGGGTGGGGGATCTGGCTGGTCTACAGGG
seq6846_R_G95T	AGGAGGGAGGGCAGCCCCATCCTTTGTCATGCAGAGGAAGGAGCCTGGCTTCCTAGGCCTGTGGGTGGGTGGGGGTGGGGGATCTGGCTGGTCTTCAGGG
seq6846_R_G95C	AGGAGGGAGGGCAGCCCCATCCTTTGTCATGCAGAGGAAGGAGCCTGGCTTCCTAGGCCTGTGGGTGGGTGGGGGTGGGGGATCTGGCTGGTCTCCAGGG
seq6846_R_C96A	AGGAGGGAGGGCAGCCCCATCCTTTGTCATGCAGAGGAAGGAGCCTGGCTTCCTAGGCCTGTGGGTGGGTGGGGGTGGGGGATCTGGCTGGTCTGAAGGG
seq6846_R_C96T	AGGAGGGAGGGCAGCCCCATCCTTTGTCATGCAGAGGAAGGAGCCTGGCTTCCTAGGCCTGTGGGTGGGTGGGGGTGGGGGATCTGGCTGGTCTGTAGGG
seq6846_R_C96G	AGGAGGGAGGGCAGCCCCATCCTTTGTCATGCAGAGGAAGGAGCCTGGCTTCCTAGGCCTGTGGGTGGGTGGGGGTGGGGGATCTGGCTGGTCTGGAGGG
seq6846_R_A97T	AGGAGGGAGGGCAGCCCCATCCTTTGTCATGCAGAGGAAGGAGCCTGGCTTCCTAGGCCTGTGGGTGGGTGGGGGTGGGGGATCTGGCTGGTCTGCTGGG
seq6846_R_A97G	AGGAGGGAGGGCAGCCCCATCCTTTGTCATGCAGAGGAAGGAGCCTGGCTTCCTAGGCCTGTGGGTGGGTGGGGGTGGGGGATCTGGCTGGTCTGCGGGG
seq6846_R_A97C	AGGAGGGAGGGCAGCCCCATCCTTTGTCATGCAGAGGAAGGAGCCTGGCTTCCTAGGCCTGTGGGTGGGTGGGGGTGGGGGATCTGGCTGGTCTGCCGGG
seq6846_R_G98A	AGGAGGGAGGGCAGCCCCATCCTTTGTCATGCAGAGGAAGGAGCCTGGCTTCCTAGGCCTGTGGGTGGGTGGGGGTGGGGGATCTGGCTGGTCTGCAAGG
seq6846_R_G98T	AGGAGGGAGGGCAGCCCCATCCTTTGTCATGCAGAGGAAGGAGCCTGGCTTCCTAGGCCTGTGGGTGGGTGGGGGTGGGGGATCTGGCTGGTCTGCATGG
seq6846_R_G98C	AGGAGGGAGGGCAGCCCCATCCTTTGTCATGCAGAGGAAGGAGCCTGGCTTCCTAGGCCTGTGGGTGGGTGGGGGTGGGGGATCTGGCTGGTCTGCACGG
seq6846_R_G99A	AGGAGGGAGGGCAGCCCCATCCTTTGTCATGCAGAGGAAGGAGCCTGGCTTCCTAGGCCTGTGGGTGGGTGGGGGTGGGGGATCTGGCTGGTCTGCAGAG
seq6846_R_G99T	AGGAGGGAGGGCAGCCCCATCCTTTGTCATGCAGAGGAAGGAGCCTGGCTTCCTAGGCCTGTGGGTGGGTGGGGGTGGGGGATCTGGCTGGTCTGCAGTG
seq6846_R_G99C	AGGAGGGAGGGCAGCCCCATCCTTTGTCATGCAGAGGAAGGAGCCTGGCTTCCTAGGCCTGTGGGTGGGTGGGGGTGGGGGATCTGGCTGGTCTGCAGCG
seq6846_R_G100A	AGGAGGGAGGGCAGCCCCATCCTTTGTCATGCAGAGGAAGGAGCCTGGCTTCCTAGGCCTGTGGGTGGGTGGGGGTGGGGGATCTGGCTGGTCTGCAGGA
seq6846_R_G100T	AGGAGGGAGGGCAGCCCCATCCTTTGTCATGCAGAGGAAGGAGCCTGGCTTCCTAGGCCTGTGGGTGGGTGGGGGTGGGGGATCTGGCTGGTCTGCAGGT
seq6846_R_G100C	AGGAGGGAGGGCAGCCCCATCCTTTGTCATGCAGAGGAAGGAGCCTGGCTTCCTAGGCCTGTGGGTGGGTGGGGGTGGGGGATCTGGCTGGTCTGCAGGC
seq68781_R_G1A	AGCCTGCTTTCAGCAGCATTGCCGGATGTACTAAACTAGCTTAATTGTTATGTAAATTGCACTCTCCGTCCCATCTGTTTATCCCGGATGGCCCATTCAT
seq68781_R_G1T	TGCCTGCTTTCAGCAGCATTGCCGGATGTACTAAACTAGCTTAATTGTTATGTAAATTGCACTCTCCGTCCCATCTGTTTATCCCGGATGGCCCATTCAT
seq68781_R_G1C	CGCCTGCTTTCAGCAGCATTGCCGGATGTACTAAACTAGCTTAATTGTTATGTAAATTGCACTCTCCGTCCCATCTGTTTATCCCGGATGGCCCATTCAT
seq68781_R_G2A	GACCTGCTTTCAGCAGCATTGCCGGATGTACTAAACTAGCTTAATTGTTATGTAAATTGCACTCTCCGTCCCATCTGTTTATCCCGGATGGCCCATTCAT
seq68781_R_G2T	GTCCTGCTTTCAGCAGCATTGCCGGATGTACTAAACTAGCTTAATTGTTATGTAAATTGCACTCTCCGTCCCATCTGTTTATCCCGGATGGCCCATTCAT
seq68781_R_G2C	GCCCTGCTTTCAGCAGCATTGCCGGATGTACTAAACTAGCTTAATTGTTATGTAAATTGCACTCTCCGTCCCATCTGTTTATCCCGGATGGCCCATTCAT
seq68781_R_C3A	GGACTGCTTTCAGCAGCATTGCCGGATGTACTAAACTAGCTTAATTGTTATGTAAATTGCACTCTCCGTCCCATCTGTTTATCCCGGATGGCCCATTCAT
seq68781_R_C3T	GGTCTGCTTTCAGCAGCATTGCCGGATGTACTAAACTAGCTTAATTGTTATGTAAATTGCACTCTCCGTCCCATCTGTTTATCCCGGATGGCCCATTCAT
seq68781_R_C3G	GGGCTGCTTTCAGCAGCATTGCCGGATGTACTAAACTAGCTTAATTGTTATGTAAATTGCACTCTCCGTCCCATCTGTTTATCCCGGATGGCCCATTCAT
seq68781_R_C4A	GGCATGCTTTCAGCAGCATTGCCGGATGTACTAAACTAGCTTAATTGTTATGTAAATTGCACTCTCCGTCCCATCTGTTTATCCCGGATGGCCCATTCAT
seq68781_R_C4T	GGCTTGCTTTCAGCAGCATTGCCGGATGTACTAAACTAGCTTAATTGTTATGTAAATTGCACTCTCCGTCCCATCTGTTTATCCCGGATGGCCCATTCAT
seq68781_R_C4G	GGCGTGCTTTCAGCAGCATTGCCGGATGTACTAAACTAGCTTAATTGTTATGTAAATTGCACTCTCCGTCCCATCTGTTTATCCCGGATGGCCCATTCAT
seq68781_R_T5A	GGCCAGCTTTCAGCAGCATTGCCGGATGTACTAAACTAGCTTAATTGTTATGTAAATTGCACTCTCCGTCCCATCTGTTTATCCCGGATGGCCCATTCAT
seq68781_R_T5G	GGCCGGCTTTCAGCAGCATTGCCGGATGTACTAAACTAGCTTAATTGTTATGTAAATTGCACTCTCCGTCCCATCTGTTTATCCCGGATGGCCCATTCAT
seq68781_R_T5C	GGCCCGCTTTCAGCAGCATTGCCGGATGTACTAAACTAGCTTAATTGTTATGTAAATTGCACTCTCCGTCCCATCTGTTTATCCCGGATGGCCCATTCAT
seq68781_R_G6A	GGCCTACTTTCAGCAGCATTGCCGGATGTACTAAACTAGCTTAATTGTTATGTAAATTGCACTCTCCGTCCCATCTGTTTATCCCGGATGGCCCATTCAT
seq68781_R_G6T	GGCCTTCTTTCAGCAGCATTGCCGGATGTACTAAACTAGCTTAATTGTTATGTAAATTGCACTCTCCGTCCCATCTGTTTATCCCGGATGGCCCATTCAT
seq68781_R_G6C	GGCCTCCTTTCAGCAGCATTGCCGGATGTACTAAACTAGCTTAATTGTTATGTAAATTGCACTCTCCGTCCCATCTGTTTATCCCGGATGGCCCATTCAT
seq68781_R_C7A	GGCCTGATTTCAGCAGCATTGCCGGATGTACTAAACTAGCTTAATTGTTATGTAAATTGCACTCTCCGTCCCATCTGTTTATCCCGGATGGCCCATTCAT
seq68781_R_C7T	GGCCTGTTTTCAGCAGCATTGCCGGATGTACTAAACTAGCTTAATTGTTATGTAAATTGCACTCTCCGTCCCATCTGTTTATCCCGGATGGCCCATTCAT
seq68781_R_C7G	GGCCTGGTTTCAGCAGCATTGCCGGATGTACTAAACTAGCTTAATTGTTATGTAAATTGCACTCTCCGTCCCATCTGTTTATCCCGGATGGCCCATTCAT
seq68781_R_T8A	GGCCTGCATTCAGCAGCATTGCCGGATGTACTAAACTAGCTTAATTGTTATGTAAATTGCACTCTCCGTCCCATCTGTTTATCCCGGATGGCCCATTCAT
seq68781_R_T8G	GGCCTGCGTTCAGCAGCATTGCCGGATGTACTAAACTAGCTTAATTGTTATGTAAATTGCACTCTCCGTCCCATCTGTTTATCCCGGATGGCCCATTCAT
seq68781_R_T8C	GGCCTGCCTTCAGCAGCATTGCCGGATGTACTAAACTAGCTTAATTGTTATGTAAATTGCACTCTCCGTCCCATCTGTTTATCCCGGATGGCCCATTCAT
seq68781_R_T9A	GGCCTGCTATCAGCAGCATTGCCGGATGTACTAAACTAGCTTAATTGTTATGTAAATTGCACTCTCCGTCCCATCTGTTTATCCCGGATGGCCCATTCAT
seq68781_R_T9G	GGCCTGCTGTCAGCAGCATTGCCGGATGTACTAAACTAGCTTAATTGTTATGTAAATTGCACTCTCCGTCCCATCTGTTTATCCCGGATGGCCCATTCAT
seq68781_R_T9C	GGCCTGCTCTCAGCAGCATTGCCGGATGTACTAAACTAGCTTAATTGTTATGTAAATTGCACTCTCCGTCCCATCTGTTTATCCCGGATGGCCCATTCAT
seq68781_R_T10A	GGCCTGCTTACAGCAGCATTGCCGGATGTACTAAACTAGCTTAATTGTTATGTAAATTGCACTCTCCGTCCCATCTGTTTATCCCGGATGGCCCATTCAT
seq68781_R_T10G	GGCCTGCTTGCAGCAGCATTGCCGGATGTACTAAACTAGCTTAATTGTTATGTAAATTGCACTCTCCGTCCCATCTGTTTATCCCGGATGGCCCATTCAT
seq68781_R_T10C	GGCCTGCTTCCAGCAGCATTGCCGGATGTACTAAACTAGCTTAATTGTTATGTAAATTGCACTCTCCGTCCCATCTGTTTATCCCGGATGGCCCATTCAT
seq68781_R_C11A	GGCCTGCTTTAAGCAGCATTGCCGGATGTACTAAACTAGCTTAATTGTTATGTAAATTGCACTCTCCGTCCCATCTGTTTATCCCGGATGGCCCATTCAT
seq68781_R_C11T	GGCCTGCTTTTAGCAGCATTGCCGGATGTACTAAACTAGCTTAATTGTTATGTAAATTGCACTCTCCGTCCCATCTGTTTATCCCGGATGGCCCATTCAT
seq68781_R_C11G	GGCCTGCTTTGAGCAGCATTGCCGGATGTACTAAACTAGCTTAATTGTTATGTAAATTGCACTCTCCGTCCCATCTGTTTATCCCGGATGGCCCATTCAT
seq68781_R_A12T	GGCCTGCTTTCTGCAGCATTGCCGGATGTACTAAACTAGCTTAATTGTTATGTAAATTGCACTCTCCGTCCCATCTGTTTATCCCGGATGGCCCATTCAT
seq68781_R_A12G	GGCCTGCTTTCGGCAGCATTGCCGGATGTACTAAACTAGCTTAATTGTTATGTAAATTGCACTCTCCGTCCCATCTGTTTATCCCGGATGGCCCATTCAT
seq68781_R_A12C	GGCCTGCTTTCCGCAGCATTGCCGGATGTACTAAACTAGCTTAATTGTTATGTAAATTGCACTCTCCGTCCCATCTGTTTATCCCGGATGGCCCATTCAT
seq68781_R_G13A	GGCCTGCTTTCAACAGCATTGCCGGATGTACTAAACTAGCTTAATTGTTATGTAAATTGCACTCTCCGTCCCATCTGTTTATCCCGGATGGCCCATTCAT
seq68781_R_G13T	GGCCTGCTTTCATCAGCATTGCCGGATGTACTAAACTAGCTTAATTGTTATGTAAATTGCACTCTCCGTCCCATCTGTTTATCCCGGATGGCCCATTCAT
seq68781_R_G13C	GGCCTGCTTTCACCAGCATTGCCGGATGTACTAAACTAGCTTAATTGTTATGTAAATTGCACTCTCCGTCCCATCTGTTTATCCCGGATGGCCCATTCAT
seq68781_R_C14A	GGCCTGCTTTCAGAAGCATTGCCGGATGTACTAAACTAGCTTAATTGTTATGTAAATTGCACTCTCCGTCCCATCTGTTTATCCCGGATGGCCCATTCAT
seq68781_R_C14T	GGCCTGCTTTCAGTAGCATTGCCGGATGTACTAAACTAGCTTAATTGTTATGTAAATTGCACTCTCCGTCCCATCTGTTTATCCCGGATGGCCCATTCAT
seq68781_R_C14G	GGCCTGCTTTCAGGAGCATTGCCGGATGTACTAAACTAGCTTAATTGTTATGTAAATTGCACTCTCCGTCCCATCTGTTTATCCCGGATGGCCCATTCAT
seq68781_R_A15T	GGCCTGCTTTCAGCTGCATTGCCGGATGTACTAAACTAGCTTAATTGTTATGTAAATTGCACTCTCCGTCCCATCTGTTTATCCCGGATGGCCCATTCAT
seq68781_R_A15G	GGCCTGCTTTCAGCGGCATTGCCGGATGTACTAAACTAGCTTAATTGTTATGTAAATTGCACTCTCCGTCCCATCTGTTTATCCCGGATGGCCCATTCAT
seq68781_R_A15C	GGCCTGCTTTCAGCCGCATTGCCGGATGTACTAAACTAGCTTAATTGTTATGTAAATTGCACTCTCCGTCCCATCTGTTTATCCCGGATGGCCCATTCAT
seq68781_R_G16A	GGCCTGCTTTCAGCAACATTGCCGGATGTACTAAACTAGCTTAATTGTTATGTAAATTGCACTCTCCGTCCCATCTGTTTATCCCGGATGGCCCATTCAT
seq68781_R_G16T	GGCCTGCTTTCAGCATCATTGCCGGATGTACTAAACTAGCTTAATTGTTATGTAAATTGCACTCTCCGTCCCATCTGTTTATCCCGGATGGCCCATTCAT
seq68781_R_G16C	GGCCTGCTTTCAGCACCATTGCCGGATGTACTAAACTAGCTTAATTGTTATGTAAATTGCACTCTCCGTCCCATCTGTTTATCCCGGATGGCCCATTCAT
seq68781_R_C17A	GGCCTGCTTTCAGCAGAATTGCCGGATGTACTAAACTAGCTTAATTGTTATGTAAATTGCACTCTCCGTCCCATCTGTTTATCCCGGATGGCCCATTCAT
seq68781_R_C17T	GGCCTGCTTTCAGCAGTATTGCCGGATGTACTAAACTAGCTTAATTGTTATGTAAATTGCACTCTCCGTCCCATCTGTTTATCCCGGATGGCCCATTCAT
seq68781_R_C17G	GGCCTGCTTTCAGCAGGATTGCCGGATGTACTAAACTAGCTTAATTGTTATGTAAATTGCACTCTCCGTCCCATCTGTTTATCCCGGATGGCCCATTCAT
seq68781_R_A18T	GGCCTGCTTTCAGCAGCTTTGCCGGATGTACTAAACTAGCTTAATTGTTATGTAAATTGCACTCTCCGTCCCATCTGTTTATCCCGGATGGCCCATTCAT
seq68781_R_A18G	GGCCTGCTTTCAGCAGCGTTGCCGGATGTACTAAACTAGCTTAATTGTTATGTAAATTGCACTCTCCGTCCCATCTGTTTATCCCGGATGGCCCATTCAT
[truncated: 4,057 more rows]

## Sheet: 4_pilot_lentiMPRA
feature	id	replicate	dna_count	rna_count	n_obs_bc
[truncated: 1,197 more rows]

[truncated: 7 more sheets: 5_pilot_ATAC_CnT, 6_HepG2lib_lentiMPRA, 7_HepG2lib_ATAC_CnT, 8_WTC11lib_lentiMPRA, 9_WTC11lib_ATAC_CnT, 10_primers, 11_motifs]
