# Supplementary material for: Simultaneous epigenomic profiling and regulatory activity measurement using e2MPRA
Source: Nat Commun. 2026 Jan 14;17:1724. doi: 10.1038/s41467-026-68422-3 (PMC12913623; doi:10.1038/s41467-026-68422-3)
Supplement: Supplementary file 6 — Source Data [file 41467_2026_68422_MOESM6_ESM.xlsx]

## Sheet: Fig2
	Fig2b						Fig2c						Fig2d
													ATAC					H3K27ac
	feature	id	lentiMPRA	ATAC	H3K27ac		feature	id	lentiMPRA	ATAC	H3K27ac		feature	id	e2MPRA	endogenous		feature	id	e2MPRA	eg_ChIPac
	1	genomic_random_01	-0.150279	-0.0142126	0.130911		1	genomic_random_01	-0.150279	-0.0142126	0.130911		1	genomic_random_01	-0.0142126	-1.24094		1	genomic_random_01	0.130911	-1.38572
	1	genomic_random_02	-0.442602	0.396147	0.824276		1	genomic_random_02	-0.442602	0.396147	0.824276		1	genomic_random_02	0.396147	-2.48285		1	genomic_random_02	0.824276	-0.847436
	1	genomic_random_03	-0.0618826	-0.199889	-0.832437		1	genomic_random_03	-0.0618826	-0.199889	-0.832437		1	genomic_random_03	-0.199889	-1.86212		1	genomic_random_03	-0.832437	-2.12576
	1	genomic_random_04	0.738821	0.537199	0.475848		1	genomic_random_04	0.738821	0.537199	0.475848		1	genomic_random_04	0.537199	-0.543402		1	genomic_random_04	0.475848	-1.5642
	1	genomic_random_05	1.59337	0.180574	0.011532		1	genomic_random_05	1.59337	0.180574	0.011532		1	genomic_random_05	0.180574	-0.220531		1	genomic_random_05	0.011532	-0.435117
	1	genomic_random_06	0.528634	-0.593421	-0.640192		1	genomic_random_06	0.528634	-0.593421	-0.640192		1	genomic_random_06	-0.593421	-1.72144		1	genomic_random_06	-0.640192	-1.21102
	1	genomic_random_07	0.365713	0.412616	0.26037		1	genomic_random_07	0.365713	0.412616	0.26037		1	genomic_random_07	0.412616	-0.302344		1	genomic_random_07	0.26037	-0.867739
	1	genomic_random_08	-0.00899415	-0.428105	0.187925		1	genomic_random_08	-0.00899415	-0.428105	0.187925		1	genomic_random_08	-0.428105	1.84694		1	genomic_random_08	0.187925	-1.39153
	1	genomic_random_09	0.292313	-0.276307	-0.533232		1	genomic_random_09	0.292313	-0.276307	-0.533232		1	genomic_random_09	-0.276307	-0.843692		1	genomic_random_09	-0.533232	-2.52501
	1	genomic_random_10	0.235657	0.956683	0.586132		1	genomic_random_10	0.235657	0.956683	0.586132		1	genomic_random_10	0.956683	-1.36368		1	genomic_random_10	0.586132	-0.831896
	1	genomic_random_11	-0.0297111	-0.328779	0.515624		1	genomic_random_11	-0.0297111	-0.328779	0.515624		1	genomic_random_11	-0.328779	-0.700082		1	genomic_random_11	0.515624	-1.10357
	1	genomic_random_12	-0.468545	0.0266536	-0.258267		1	genomic_random_12	-0.468545	0.0266536	-0.258267		1	genomic_random_12	0.0266536	-0.7838		1	genomic_random_12	-0.258267	-0.342442
	1	genomic_random_13	-0.38413	-0.0682283	0.363953		1	genomic_random_13	-0.38413	-0.0682283	0.363953		1	genomic_random_13	-0.0682283	-3.24119		1	genomic_random_13	0.363953	-0.944358
	1	genomic_random_14	-0.2226	0.366093	-0.244967		1	genomic_random_14	-0.2226	0.366093	-0.244967		1	genomic_random_14	0.366093	-1.22908		1	genomic_random_14	-0.244967	-0.28015
	1	genomic_random_15	0.480642	-0.111113	-0.291844		1	genomic_random_15	0.480642	-0.111113	-0.291844		1	genomic_random_15	-0.111113	-0.775294		1	genomic_random_15	-0.291844	-0.0369343
	1	genomic_random_16	-0.208829	0.00581664	0.278167		1	genomic_random_16	-0.208829	0.00581664	0.278167		1	genomic_random_16	0.00581664	-0.620524		1	genomic_random_16	0.278167	-1.17378
	1	genomic_random_17	1.16632	0.300324	-0.105622		1	genomic_random_17	1.16632	0.300324	-0.105622		1	genomic_random_17	0.300324	-0.251568		1	genomic_random_17	-0.105622	0.355594
	1	genomic_random_18	-0.36377	-0.560689	-0.340357		1	genomic_random_18	-0.36377	-0.560689	-0.340357		1	genomic_random_18	-0.560689	-1.73053		1	genomic_random_18	-0.340357	-0.790847
	1	genomic_random_19	-0.536221	0.127978	0.311089		1	genomic_random_19	-0.536221	0.127978	0.311089		1	genomic_random_19	0.127978	-1.83055		1	genomic_random_19	0.311089	-0.898734
	1	genomic_random_20	0.554099	0.379883	-0.295028		1	genomic_random_20	0.554099	0.379883	-0.295028		1	genomic_random_20	0.379883	-0.853627		1	genomic_random_20	-0.295028	-2.01411
	1	genomic_random_21	-0.288609	0.101171	0.437138		1	genomic_random_21	-0.288609	0.101171	0.437138		1	genomic_random_21	0.101171	-0.970056		1	genomic_random_21	0.437138	-2.48885
	1	genomic_random_22	-0.280459	-0.367571	0.149408		1	genomic_random_22	-0.280459	-0.367571	0.149408		1	genomic_random_22	-0.367571	-0.152974		1	genomic_random_22	0.149408	-1.31284
	1	genomic_random_23	-0.0389142	-0.614056	0.635284		1	genomic_random_23	-0.0389142	-0.614056	0.635284		1	genomic_random_23	-0.614056	-1.91424		1	genomic_random_23	0.635284	-1.5784
	1	genomic_random_24	0.602514	-0.579085	-1.07367		1	genomic_random_24	0.602514	-0.579085	-1.07367		1	genomic_random_24	-0.579085	-0.26067		1	genomic_random_24	-1.07367	-0.720614
	1	genomic_random_25	0.268872	0.961015	0.33014		1	genomic_random_25	0.268872	0.961015	0.33014		1	genomic_random_25	0.961015	-0.275679		1	genomic_random_25	0.33014	-0.992332
	1	genomic_random_26	0.585535	0.430408	-0.335455		1	genomic_random_26	0.585535	0.430408	-0.335455		1	genomic_random_26	0.430408	-1.92724		1	genomic_random_26	-0.335455	-0.797355
	1	genomic_random_27	-0.446418	0.0672583	0.432364		1	genomic_random_27	-0.446418	0.0672583	0.432364		1	genomic_random_27	0.0672583	-0.698518		1	genomic_random_27	0.432364	-1.37444
	1	genomic_random_28	-0.0204117	-0.35607	-0.505697		1	genomic_random_28	-0.0204117	-0.35607	-0.505697		1	genomic_random_28	-0.35607	-0.523131		1	genomic_random_28	-0.505697	-0.339792
	1	genomic_random_29	-0.352516	0.32142	-1.23554		1	genomic_random_29	-0.352516	0.32142	-1.23554		1	genomic_random_29	0.32142	-1.07826		1	genomic_random_29	-1.23554	-1.73392
	1	genomic_random_30	-0.136701	-0.331729	0.175393		1	genomic_random_30	-0.136701	-0.331729	0.175393		1	genomic_random_30	-0.331729	-0.470548		1	genomic_random_30	0.175393	-0.20765
	1	genomic_random_31	0.679195	-0.64044	0.346209		1	genomic_random_31	0.679195	-0.64044	0.346209		1	genomic_random_31	-0.64044	-1.43686		1	genomic_random_31	0.346209	-0.818022
	1	genomic_random_32	-0.119765	-0.0871777	0.370114		1	genomic_random_32	-0.119765	-0.0871777	0.370114		1	genomic_random_32	-0.0871777	-1.30918		1	genomic_random_32	0.370114	-0.0259392
	1	genomic_random_33	0.187244	-0.322502	0.0358419		1	genomic_random_33	0.187244	-0.322502	0.0358419		1	genomic_random_33	-0.322502	-2.21379		1	genomic_random_33	0.0358419	0.673761
	1	genomic_random_34	0.992418	0.261051	-0.0629786		1	genomic_random_34	0.992418	0.261051	-0.0629786		1	genomic_random_34	0.261051	-1.36261		1	genomic_random_34	-0.0629786	-0.158968
	1	genomic_random_35	0.146086	0.733563	0.782615		1	genomic_random_35	0.146086	0.733563	0.782615		1	genomic_random_35	0.733563	-1.56707		1	genomic_random_35	0.782615	-1.03209
	1	genomic_random_36	0.828359	-0.207988	-0.195853		1	genomic_random_36	0.828359	-0.207988	-0.195853		1	genomic_random_36	-0.207988	-2.34436		1	genomic_random_36	-0.195853	-2.07843
	1	genomic_random_37	-0.718829	0.00369305	0.190605		1	genomic_random_37	-0.718829	0.00369305	0.190605		1	genomic_random_37	0.00369305	-1.20357		1	genomic_random_37	0.190605	-1.4433
	1	genomic_random_38	-0.251182	0.208758	0.117963		1	genomic_random_38	-0.251182	0.208758	0.117963		1	genomic_random_38	0.208758	-0.632804		1	genomic_random_38	0.117963	-0.764695
	1	genomic_random_39	-0.339959	-0.0394597	-0.01974		1	genomic_random_39	-0.339959	-0.0394597	-0.01974		1	genomic_random_39	-0.0394597	-0.969798		1	genomic_random_39	-0.01974	-0.81763
	1	genomic_random_40	0.118608	-0.140624	-0.411076		1	genomic_random_40	0.118608	-0.140624	-0.411076		1	genomic_random_40	-0.140624	-1.72303		1	genomic_random_40	-0.411076	-1.50069
	1	genomic_random_41	0.267918	0.426755	0.24831		1	genomic_random_41	0.267918	0.426755	0.24831		1	genomic_random_41	0.426755	-0.819286		1	genomic_random_41	0.24831	-1.73608
	1	genomic_random_42	0.448779	-0.395765	-0.0869198		1	genomic_random_42	0.448779	-0.395765	-0.0869198		1	genomic_random_42	-0.395765	-0.505079		1	genomic_random_42	-0.0869198	-1.42113
	1	genomic_random_43	-0.35125	0.146281	-0.396944		1	genomic_random_43	-0.35125	0.146281	-0.396944		1	genomic_random_43	0.146281	-1.91084		1	genomic_random_43	-0.396944	-1.18075
	1	genomic_random_44	0.675811	-0.779488	-0.660095		1	genomic_random_44	0.675811	-0.779488	-0.660095		1	genomic_random_44	-0.779488	-1.71582		1	genomic_random_44	-0.660095	-1.15995
	1	genomic_random_45	0.416261	0.167589	0.0924313		1	genomic_random_45	0.416261	0.167589	0.0924313		1	genomic_random_45	0.167589	-1.20844		1	genomic_random_45	0.0924313	-1.84543
	1	genomic_random_46	-0.194827	-0.338353	0.175399		1	genomic_random_46	-0.194827	-0.338353	0.175399		1	genomic_random_46	-0.338353	-0.656937		1	genomic_random_46	0.175399	-1.63351
	1	genomic_random_47	0.0865257	-0.165834	-0.0548755		1	genomic_random_47	0.0865257	-0.165834	-0.0548755		1	genomic_random_47	-0.165834	-0.617052		1	genomic_random_47	-0.0548755	-2.04578
	1	genomic_random_48	-0.109858	-0.241798	-0.177869		1	genomic_random_48	-0.109858	-0.241798	-0.177869		1	genomic_random_48	-0.241798	0.858709		1	genomic_random_48	-0.177869	-1.5477
	1	genomic_random_49	-0.2661	-0.896904	-0.166671		1	genomic_random_49	-0.2661	-0.896904	-0.166671		1	genomic_random_49	-0.896904	-0.41297		1	genomic_random_49	-0.166671	-0.117055
	1	genomic_random_50	-0.0790249	0.0159804	0.524852		1	genomic_random_50	-0.0790249	0.0159804	0.524852		1	genomic_random_50	0.0159804	-2.62735		1	genomic_random_50	0.524852	-1.83746
	2	DNasePeakNoPromoter_01_shuffled	0.142968	0.000695015	-0.134496		2	DNasePeakNoPromoter_01_shuffled	0.142968	0.000695015	-0.134496		3	DNasePeakNoPromoter_01	0.671461	3.18486		3	DNasePeakNoPromoter_01	0.354604	1.64378
	2	DNasePeakNoPromoter_02_shuffled	0.0890135	-0.316128	-0.933739		2	DNasePeakNoPromoter_02_shuffled	0.0890135	-0.316128	-0.933739		3	DNasePeakNoPromoter_02	0.570774	2.52489		3	DNasePeakNoPromoter_02	0.53982	4.92947
	2	DNasePeakNoPromoter_03_shuffled	-0.0758914	-0.0565046	0.0967518		2	DNasePeakNoPromoter_03_shuffled	-0.0758914	-0.0565046	0.0967518		3	DNasePeakNoPromoter_03	0.237935	2.84957		3	DNasePeakNoPromoter_03	-0.0677076	0.412645
	2	DNasePeakNoPromoter_04_shuffled	0.38109	-0.626682	0.198253		2	DNasePeakNoPromoter_04_shuffled	0.38109	-0.626682	0.198253		3	DNasePeakNoPromoter_04	0.370749	2.54673		3	DNasePeakNoPromoter_04	0.20898	5.31647
	2	DNasePeakNoPromoter_05_shuffled	0.274776	0.24247	0.46661		2	DNasePeakNoPromoter_05_shuffled	0.274776	0.24247	0.46661		3	DNasePeakNoPromoter_05	0.866699	1.67396		3	DNasePeakNoPromoter_05	0.738421	1.91624
	2	DNasePeakNoPromoter_06_shuffled	-0.126265	0.0558156	0.308978		2	DNasePeakNoPromoter_06_shuffled	-0.126265	0.0558156	0.308978		3	DNasePeakNoPromoter_06	0.780181	2.3956		3	DNasePeakNoPromoter_06	0.684244	3.25128
	2	DNasePeakNoPromoter_07_shuffled	0.373227	-0.216451	-0.64458		2	DNasePeakNoPromoter_07_shuffled	0.373227	-0.216451	-0.64458		3	DNasePeakNoPromoter_07	0.596368	3.33049		3	DNasePeakNoPromoter_07	0.52658	5.0834
	2	DNasePeakNoPromoter_08_shuffled	0.49725	-0.236871	-0.440432		2	DNasePeakNoPromoter_08_shuffled	0.49725	-0.236871	-0.440432		3	DNasePeakNoPromoter_08	1.08366	3.01684		3	DNasePeakNoPromoter_08	0.750815	4.81211
	2	DNasePeakNoPromoter_09_shuffled	0.703921	-0.0271991	0.0736586		2	DNasePeakNoPromoter_09_shuffled	0.703921	-0.0271991	0.0736586		3	DNasePeakNoPromoter_09	0.465703	3.44057		3	DNasePeakNoPromoter_09	0.611652	3.78073
	2	DNasePeakNoPromoter_100_shuffled	-0.0658411	-0.514516	-0.463279		2	DNasePeakNoPromoter_100_shuffled	-0.0658411	-0.514516	-0.463279		3	DNasePeakNoPromoter_10	0.356205	1.16674		3	DNasePeakNoPromoter_10	0.488893	0.67208
	2	DNasePeakNoPromoter_10_shuffled	0.0360426	-0.345395	0.091346		2	DNasePeakNoPromoter_10_shuffled	0.0360426	-0.345395	0.091346		3	DNasePeakNoPromoter_100	0.362398	3.51828		3	DNasePeakNoPromoter_100	0.0373786	3.35055
	2	DNasePeakNoPromoter_11_shuffled	-0.258256	-0.185865	-0.651888		2	DNasePeakNoPromoter_11_shuffled	-0.258256	-0.185865	-0.651888		3	DNasePeakNoPromoter_11	0.915356	2.11192		3	DNasePeakNoPromoter_11	0.451623	3.14505
	2	DNasePeakNoPromoter_12_shuffled	0.835663	0.70552	0.00474331		2	DNasePeakNoPromoter_12_shuffled	0.835663	0.70552	0.00474331		3	DNasePeakNoPromoter_12	-0.181452	1.89765		3	DNasePeakNoPromoter_12	-0.0139775	2.61463
	2	DNasePeakNoPromoter_13_shuffled	-0.298247	-0.786541	-0.856853		2	DNasePeakNoPromoter_13_shuffled	-0.298247	-0.786541	-0.856853		3	DNasePeakNoPromoter_13	0.718375	2.04846		3	DNasePeakNoPromoter_13	0.22831	3.94405
	2	DNasePeakNoPromoter_14_shuffled	-0.24744	-1.06298	0.0844935		2	DNasePeakNoPromoter_14_shuffled	-0.24744	-1.06298	0.0844935		3	DNasePeakNoPromoter_14	0.119045	2.47638		3	DNasePeakNoPromoter_14	0.146797	5.21073
	2	DNasePeakNoPromoter_15_shuffled	0.756265	-0.764978	-0.515988		2	DNasePeakNoPromoter_15_shuffled	0.756265	-0.764978	-0.515988		3	DNasePeakNoPromoter_15	0.817818	2.95574		3	DNasePeakNoPromoter_15	0.618428	3.39717
	2	DNasePeakNoPromoter_16_shuffled	0.187285	0.073172	0.0164886		2	DNasePeakNoPromoter_16_shuffled	0.187285	0.073172	0.0164886		3	DNasePeakNoPromoter_16	0.242463	2.45825		3	DNasePeakNoPromoter_16	0.601472	4.10872
	2	DNasePeakNoPromoter_17_shuffled	-0.0693622	-0.0406797	0.114032		2	DNasePeakNoPromoter_17_shuffled	-0.0693622	-0.0406797	0.114032		3	DNasePeakNoPromoter_17	0.151223	1.92046		3	DNasePeakNoPromoter_17	0.248614	3.31201
	2	DNasePeakNoPromoter_18_shuffled	0.508303	-0.499417	0.0492678		2	DNasePeakNoPromoter_18_shuffled	0.508303	-0.499417	0.0492678		3	DNasePeakNoPromoter_18	0.382364	2.97989		3	DNasePeakNoPromoter_18	0.624776	1.53401
	2	DNasePeakNoPromoter_19_shuffled	0.899558	-0.397211	-0.0748844		2	DNasePeakNoPromoter_19_shuffled	0.899558	-0.397211	-0.0748844		3	DNasePeakNoPromoter_19	0.568923	3.65073		3	DNasePeakNoPromoter_19	0.341002	3.74938
	2	DNasePeakNoPromoter_20_shuffled	0.765481	0.540843	-0.313538		2	DNasePeakNoPromoter_20_shuffled	0.765481	0.540843	-0.313538		3	DNasePeakNoPromoter_20	0.400406	3.53895		3	DNasePeakNoPromoter_20	-0.0359601	3.11259
	2	DNasePeakNoPromoter_21_shuffled	0.237344	-0.175842	-0.00278202		2	DNasePeakNoPromoter_21_shuffled	0.237344	-0.175842	-0.00278202		3	DNasePeakNoPromoter_21	0.148318	1.14995		3	DNasePeakNoPromoter_21	-0.410305	5.31609
	2	DNasePeakNoPromoter_22_shuffled	-0.264425	0.0453388	-0.332725		2	DNasePeakNoPromoter_22_shuffled	-0.264425	0.0453388	-0.332725		3	DNasePeakNoPromoter_22	0.20053	1.54114		3	DNasePeakNoPromoter_22	-0.263847	3.50957
	2	DNasePeakNoPromoter_23_shuffled	0.176786	0.0808851	0.624007		2	DNasePeakNoPromoter_23_shuffled	0.176786	0.0808851	0.624007		3	DNasePeakNoPromoter_23	-0.185534	3.54026		3	DNasePeakNoPromoter_23	0.0204127	3.64167
	2	DNasePeakNoPromoter_24_shuffled	0.306468	-0.475788	-0.11303		2	DNasePeakNoPromoter_24_shuffled	0.306468	-0.475788	-0.11303		3	DNasePeakNoPromoter_24	-0.275404	2.68799		3	DNasePeakNoPromoter_24	0.196314	2.6277
	2	DNasePeakNoPromoter_25_shuffled	-0.0457081	-0.50179	0.407309		2	DNasePeakNoPromoter_25_shuffled	-0.0457081	-0.50179	0.407309		3	DNasePeakNoPromoter_25	0.217932	2.99357		3	DNasePeakNoPromoter_25	-0.0579977	4.91851
	2	DNasePeakNoPromoter_26_shuffled	-0.203866	-0.144266	-0.562646		2	DNasePeakNoPromoter_26_shuffled	-0.203866	-0.144266	-0.562646		3	DNasePeakNoPromoter_26	0.309845	2.29107		3	DNasePeakNoPromoter_26	0.414559	1.29337
	2	DNasePeakNoPromoter_27_shuffled	-0.137744	-0.161646	-0.408318		2	DNasePeakNoPromoter_27_shuffled	-0.137744	-0.161646	-0.408318		3	DNasePeakNoPromoter_27	0.552146	2.72309		3	DNasePeakNoPromoter_27	0.342923	3.93892
	2	DNasePeakNoPromoter_28_shuffled	-0.0549615	-0.471885	-0.891421		2	DNasePeakNoPromoter_28_shuffled	-0.0549615	-0.471885	-0.891421		3	DNasePeakNoPromoter_28	0.528823	1.93972		3	DNasePeakNoPromoter_28	-0.256108	5.58072
	2	DNasePeakNoPromoter_29_shuffled	1.23969	0.154404	-0.0677769		2	DNasePeakNoPromoter_29_shuffled	1.23969	0.154404	-0.0677769		3	DNasePeakNoPromoter_29	0.281207	3.1724		3	DNasePeakNoPromoter_29	0.783493	5.17128
	2	DNasePeakNoPromoter_30_shuffled	0.156388	0.264176	-0.0151427		2	DNasePeakNoPromoter_30_shuffled	0.156388	0.264176	-0.0151427		3	DNasePeakNoPromoter_30	0.45141	3.50372		3	DNasePeakNoPromoter_30	0.353938	3.66838
	2	DNasePeakNoPromoter_31_shuffled	0.60379	-0.0179067	0.0515312		2	DNasePeakNoPromoter_31_shuffled	0.60379	-0.0179067	0.0515312		3	DNasePeakNoPromoter_31	-0.319302	2.76946		3	DNasePeakNoPromoter_31	-0.528633	4.34406
	2	DNasePeakNoPromoter_32_shuffled	0.191017	0.492863	0.60228		2	DNasePeakNoPromoter_32_shuffled	0.191017	0.492863	0.60228		3	DNasePeakNoPromoter_32	1.44921	2.15294		3	DNasePeakNoPromoter_32	1.15266	4.41276
	2	DNasePeakNoPromoter_33_shuffled	-0.32724	-0.0628688	-0.0950384		2	DNasePeakNoPromoter_33_shuffled	-0.32724	-0.0628688	-0.0950384		3	DNasePeakNoPromoter_33	0.564166	2.72605		3	DNasePeakNoPromoter_33	0.762376	2.92291
	2	DNasePeakNoPromoter_34_shuffled	1.4203	0.231308	-0.187447		2	DNasePeakNoPromoter_34_shuffled	1.4203	0.231308	-0.187447		3	DNasePeakNoPromoter_34	-0.176923	3.02733		3	DNasePeakNoPromoter_34	-0.00544702	0.989255
	2	DNasePeakNoPromoter_35_shuffled	-0.570514	-0.681639	-0.453436		2	DNasePeakNoPromoter_35_shuffled	-0.570514	-0.681639	-0.453436		3	DNasePeakNoPromoter_35	0.0694015	2.90722		3	DNasePeakNoPromoter_35	0.107807	3.21711
	2	DNasePeakNoPromoter_36_shuffled	0.28738	-0.338476	-0.570142		2	DNasePeakNoPromoter_36_shuffled	0.28738	-0.338476	-0.570142		3	DNasePeakNoPromoter_36	-0.332929	3.27819		3	DNasePeakNoPromoter_36	-0.0226753	2.33683
	2	DNasePeakNoPromoter_37_shuffled	0.479573	0.311181	-0.965489		2	DNasePeakNoPromoter_37_shuffled	0.479573	0.311181	-0.965489		3	DNasePeakNoPromoter_37	0.936856	3.45548		3	DNasePeakNoPromoter_37	-0.375382	0.643147
	2	DNasePeakNoPromoter_38_shuffled	0.0655864	0.676746	0.371294		2	DNasePeakNoPromoter_38_shuffled	0.0655864	0.676746	0.371294		3	DNasePeakNoPromoter_38	-0.304611	1.04522		3	DNasePeakNoPromoter_38	-0.406754	0.505288
	2	DNasePeakNoPromoter_39_shuffled	0.448368	-0.657747	-0.553309		2	DNasePeakNoPromoter_39_shuffled	0.448368	-0.657747	-0.553309		3	DNasePeakNoPromoter_39	-0.0603179	2.93877		3	DNasePeakNoPromoter_39	-0.315762	3.23306
	2	DNasePeakNoPromoter_40_shuffled	-0.445003	-0.235365	0.50102		2	DNasePeakNoPromoter_40_shuffled	-0.445003	-0.235365	0.50102		3	DNasePeakNoPromoter_40	-0.274977	1.97342		3	DNasePeakNoPromoter_40	0.330941	1.6797
	2	DNasePeakNoPromoter_41_shuffled	1.30817	-0.0940789	0.362566		2	DNasePeakNoPromoter_41_shuffled	1.30817	-0.0940789	0.362566		3	DNasePeakNoPromoter_42	-0.344022	3.6576		3	DNasePeakNoPromoter_42	-0.148469	3.45913
	2	DNasePeakNoPromoter_42_shuffled	0.146625	-0.0812283	-0.219104		2	DNasePeakNoPromoter_42_shuffled	0.146625	-0.0812283	-0.219104		3	DNasePeakNoPromoter_43	0.921034	2.4419		3	DNasePeakNoPromoter_43	0.855239	3.45329
	2	DNasePeakNoPromoter_43_shuffled	1.22985	0.352677	0.744455		2	DNasePeakNoPromoter_43_shuffled	1.22985	0.352677	0.744455		3	DNasePeakNoPromoter_44	0.991196	3.17737		3	DNasePeakNoPromoter_44	0.87401	3.71251
	2	DNasePeakNoPromoter_44_shuffled	-0.344949	-0.612847	-0.255406		2	DNasePeakNoPromoter_44_shuffled	-0.344949	-0.612847	-0.255406		3	DNasePeakNoPromoter_45	1.45989	2.39905		3	DNasePeakNoPromoter_45	0.283616	2.97137
	2	DNasePeakNoPromoter_45_shuffled	-0.219819	-0.641795	-0.325102		2	DNasePeakNoPromoter_45_shuffled	-0.219819	-0.641795	-0.325102		3	DNasePeakNoPromoter_46	0.590989	2.27975		3	DNasePeakNoPromoter_46	0.54979	3.02574
	2	DNasePeakNoPromoter_46_shuffled	0.179571	0.0307272	0.155503		2	DNasePeakNoPromoter_46_shuffled	0.179571	0.0307272	0.155503		3	DNasePeakNoPromoter_47	0.86133	3.13792		3	DNasePeakNoPromoter_47	0.518454	3.13058
	2	DNasePeakNoPromoter_47_shuffled	0.0309435	-0.417999	0.112965		2	DNasePeakNoPromoter_47_shuffled	0.0309435	-0.417999	0.112965		3	DNasePeakNoPromoter_48	0.86828	3.45218		3	DNasePeakNoPromoter_48	0.681285	5.33125
	2	DNasePeakNoPromoter_48_shuffled	-0.137876	-0.0383082	-0.22013		2	DNasePeakNoPromoter_48_shuffled	-0.137876	-0.0383082	-0.22013		3	DNasePeakNoPromoter_49	1.25345	2.87329		3	DNasePeakNoPromoter_49	0.878485	3.80039
	2	DNasePeakNoPromoter_49_shuffled	-0.230349	0.154695	0.017153		2	DNasePeakNoPromoter_49_shuffled	-0.230349	0.154695	0.017153		3	DNasePeakNoPromoter_50	0.442577	2.68519		3	DNasePeakNoPromoter_50	0.403968	2.89171
	2	DNasePeakNoPromoter_50_shuffled	0.0995116	-0.0402299	-0.116047		2	DNasePeakNoPromoter_50_shuffled	0.0995116	-0.0402299	-0.116047		3	DNasePeakNoPromoter_51	0.626016	2.72656		3	DNasePeakNoPromoter_51	0.703104	3.88867
	2	DNasePeakNoPromoter_51_shuffled	2.0517	0.306893	0.159837		2	DNasePeakNoPromoter_51_shuffled	2.0517	0.306893	0.159837		3	DNasePeakNoPromoter_52	0.0835713	3.27873		3	DNasePeakNoPromoter_52	0.251922	1.51284
	2	DNasePeakNoPromoter_52_shuffled	0.480513	-0.233628	0.0466858		2	DNasePeakNoPromoter_52_shuffled	0.480513	-0.233628	0.0466858		3	DNasePeakNoPromoter_53	0.521695	2.89081		3	DNasePeakNoPromoter_53	0.387317	5.11873
	2	DNasePeakNoPromoter_53_shuffled	-0.359495	0.0421952	0.0947593		2	DNasePeakNoPromoter_53_shuffled	-0.359495	0.0421952	0.0947593		3	DNasePeakNoPromoter_54	0.364139	2.22468		3	DNasePeakNoPromoter_54	0.398643	3.3296
	2	DNasePeakNoPromoter_54_shuffled	0.685868	-0.658372	0.237205		2	DNasePeakNoPromoter_54_shuffled	0.685868	-0.658372	0.237205		3	DNasePeakNoPromoter_55	0.0211916	1.8298		3	DNasePeakNoPromoter_55	0.249854	1.6227
	2	DNasePeakNoPromoter_55_shuffled	0.191808	0.591231	0.332432		2	DNasePeakNoPromoter_55_shuffled	0.191808	0.591231	0.332432		3	DNasePeakNoPromoter_56	0.350337	2.95146		3	DNasePeakNoPromoter_56	0.213596	1.83601
	2	DNasePeakNoPromoter_56_shuffled	0.761855	-0.282636	-0.371693		2	DNasePeakNoPromoter_56_shuffled	0.761855	-0.282636	-0.371693		3	DNasePeakNoPromoter_57	1.11417	3.3037		3	DNasePeakNoPromoter_57	1.12078	1.31087
	2	DNasePeakNoPromoter_57_shuffled	0.89999	0.117994	0.268457		2	DNasePeakNoPromoter_57_shuffled	0.89999	0.117994	0.268457		3	DNasePeakNoPromoter_58	1.43989	3.48607		3	DNasePeakNoPromoter_58	0.799871	5.18083
	2	DNasePeakNoPromoter_58_shuffled	-0.178553	-0.110407	-0.368087		2	DNasePeakNoPromoter_58_shuffled	-0.178553	-0.110407	-0.368087		3	DNasePeakNoPromoter_59	0.978177	2.93501		3	DNasePeakNoPromoter_59	1.03039	4.23723
	2	DNasePeakNoPromoter_59_shuffled	-0.0967957	-0.0849111	-0.443061		2	DNasePeakNoPromoter_59_shuffled	-0.0967957	-0.0849111	-0.443061		3	DNasePeakNoPromoter_60	1.06104	2.94994		3	DNasePeakNoPromoter_60	1.08724	3.94053
	2	DNasePeakNoPromoter_60_shuffled	-0.265603	-0.0622699	0.0361492		2	DNasePeakNoPromoter_60_shuffled	-0.265603	-0.0622699	0.0361492		3	DNasePeakNoPromoter_61	1.16924	3.49876		3	DNasePeakNoPromoter_61	0.583681	3.23503
	2	DNasePeakNoPromoter_61_shuffled	-0.522279	-0.293736	-0.352046		2	DNasePeakNoPromoter_61_shuffled	-0.522279	-0.293736	-0.352046		3	DNasePeakNoPromoter_62	0.0055651	2.78412		3	DNasePeakNoPromoter_62	0.799553	3.61007
	2	DNasePeakNoPromoter_62_shuffled	0.290258	0.338603	0.169066		2	DNasePeakNoPromoter_62_shuffled	0.290258	0.338603	0.169066		3	DNasePeakNoPromoter_63	-0.418295	3.03837		3	DNasePeakNoPromoter_63	-0.587407	3.64845
	2	DNasePeakNoPromoter_63_shuffled	-0.213066	-0.0261608	-0.21908		2	DNasePeakNoPromoter_63_shuffled	-0.213066	-0.0261608	-0.21908		3	DNasePeakNoPromoter_64	1.52847	2.89841		3	DNasePeakNoPromoter_64	1.37684	0.88252
	2	DNasePeakNoPromoter_64_shuffled	1.0967	0.519112	-0.0304861		2	DNasePeakNoPromoter_64_shuffled	1.0967	0.519112	-0.0304861		3	DNasePeakNoPromoter_65	-0.107369	3.12547		3	DNasePeakNoPromoter_65	0.0710996	5.26954
	2	DNasePeakNoPromoter_65_shuffled	1.77521	0.331824	-0.0590143		2	DNasePeakNoPromoter_65_shuffled	1.77521	0.331824	-0.0590143		3	DNasePeakNoPromoter_66	1.41536	3.23721		3	DNasePeakNoPromoter_66	-0.0940875	0.666781
	2	DNasePeakNoPromoter_66_shuffled	-0.318244	-0.0994347	-0.283939		2	DNasePeakNoPromoter_66_shuffled	-0.318244	-0.0994347	-0.283939		3	DNasePeakNoPromoter_67	1.30738	2.15621		3	DNasePeakNoPromoter_67	0.686582	4.16913
	2	DNasePeakNoPromoter_67_shuffled	0.135234	-0.343263	0.0959084		2	DNasePeakNoPromoter_67_shuffled	0.135234	-0.343263	0.0959084		3	DNasePeakNoPromoter_68	0.31156	-0.0713112		3	DNasePeakNoPromoter_68	-0.627273	-0.209294
	2	DNasePeakNoPromoter_68_shuffled	-0.613169	-0.675059	-0.198332		2	DNasePeakNoPromoter_68_shuffled	-0.613169	-0.675059	-0.198332		3	DNasePeakNoPromoter_69	-0.0274389	3.44059		3	DNasePeakNoPromoter_69	0.40792	2.66082
	2	DNasePeakNoPromoter_69_shuffled	-0.635985	-0.125268	0.366995		2	DNasePeakNoPromoter_69_shuffled	-0.635985	-0.125268	0.366995		3	DNasePeakNoPromoter_70	1.00791	0.983748		3	DNasePeakNoPromoter_70	0.115527	-0.778962
	2	DNasePeakNoPromoter_70_shuffled	0.214518	-0.706028	-0.0892777		2	DNasePeakNoPromoter_70_shuffled	0.214518	-0.706028	-0.0892777		3	DNasePeakNoPromoter_71	1.08386	3.32643		3	DNasePeakNoPromoter_71	0.249158	4.37863
	2	DNasePeakNoPromoter_71_shuffled	0.125391	-0.529842	-0.331032		2	DNasePeakNoPromoter_71_shuffled	0.125391	-0.529842	-0.331032		3	DNasePeakNoPromoter_72	0.646892	3.06984		3	DNasePeakNoPromoter_72	-0.0562925	2.35058
	2	DNasePeakNoPromoter_72_shuffled	0.290912	0.076376	0.132482		2	DNasePeakNoPromoter_72_shuffled	0.290912	0.076376	0.132482		3	DNasePeakNoPromoter_73	0.662792	2.93905		3	DNasePeakNoPromoter_73	0.561117	5.6252
	2	DNasePeakNoPromoter_73_shuffled	-0.31537	-0.320964	0.0116876		2	DNasePeakNoPromoter_73_shuffled	-0.31537	-0.320964	0.0116876		3	DNasePeakNoPromoter_74	0.236767	1.60258		3	DNasePeakNoPromoter_74	-0.399793	1.55467
	2	DNasePeakNoPromoter_74_shuffled	-0.183666	-0.38491	0.119513		2	DNasePeakNoPromoter_74_shuffled	-0.183666	-0.38491	0.119513		3	DNasePeakNoPromoter_75	0.503898	3.09368		3	DNasePeakNoPromoter_75	0.561674	4.9938
	2	DNasePeakNoPromoter_75_shuffled	0.532709	-0.613251	-0.192404		2	DNasePeakNoPromoter_75_shuffled	0.532709	-0.613251	-0.192404		3	DNasePeakNoPromoter_76	0.879927	3.688		3	DNasePeakNoPromoter_76	0.489356	3.4853
	2	DNasePeakNoPromoter_76_shuffled	0.824295	0.657804	-0.150449		2	DNasePeakNoPromoter_76_shuffled	0.824295	0.657804	-0.150449		3	DNasePeakNoPromoter_77	0.820443	3.73864		3	DNasePeakNoPromoter_77	0.851554	4.17132
	2	DNasePeakNoPromoter_77_shuffled	-0.163793	-0.402042	-0.169329		2	DNasePeakNoPromoter_77_shuffled	-0.163793	-0.402042	-0.169329		3	DNasePeakNoPromoter_78	-0.184858	2.9607		3	DNasePeakNoPromoter_78	0.221364	4.03069
	2	DNasePeakNoPromoter_78_shuffled	0.36393	-0.029288	0.102204		2	DNasePeakNoPromoter_78_shuffled	0.36393	-0.029288	0.102204		3	DNasePeakNoPromoter_79	0.276953	0.862277		3	DNasePeakNoPromoter_79	0.232652	-1.09219
	2	DNasePeakNoPromoter_79_shuffled	0.255409	-0.309135	-0.221476		2	DNasePeakNoPromoter_79_shuffled	0.255409	-0.309135	-0.221476		3	DNasePeakNoPromoter_80	0.501335	3.00344		3	DNasePeakNoPromoter_80	0.320302	4.64209
	2	DNasePeakNoPromoter_80_shuffled	0.0422993	-0.403765	0.161878		2	DNasePeakNoPromoter_80_shuffled	0.0422993	-0.403765	0.161878		3	DNasePeakNoPromoter_81	0.925344	0.539422		3	DNasePeakNoPromoter_81	0.647998	5.27669
	2	DNasePeakNoPromoter_81_shuffled	0.643554	-0.143793	-0.492555		2	DNasePeakNoPromoter_81_shuffled	0.643554	-0.143793	-0.492555		3	DNasePeakNoPromoter_82	0.912791	2.9904		3	DNasePeakNoPromoter_82	0.114362	2.10623
	2	DNasePeakNoPromoter_82_shuffled	-0.105194	-0.444819	0.176021		2	DNasePeakNoPromoter_82_shuffled	-0.105194	-0.444819	0.176021		3	DNasePeakNoPromoter_83	0.680944	3.47667		3	DNasePeakNoPromoter_83	-0.0471266	3.01509
	2	DNasePeakNoPromoter_83_shuffled	0.549887	-0.012776	-0.0481129		2	DNasePeakNoPromoter_83_shuffled	0.549887	-0.012776	-0.0481129		3	DNasePeakNoPromoter_84	0.91392	3.28202		3	DNasePeakNoPromoter_84	-0.209178	4.58737
	2	DNasePeakNoPromoter_84_shuffled	0.0822138	-0.547634	-0.207481		2	DNasePeakNoPromoter_84_shuffled	0.0822138	-0.547634	-0.207481		3	DNasePeakNoPromoter_85	1.7332	2.61588		3	DNasePeakNoPromoter_85	0.758008	4.92947
	2	DNasePeakNoPromoter_85_shuffled	-0.345375	-0.366138	0.21559		2	DNasePeakNoPromoter_85_shuffled	-0.345375	-0.366138	0.21559		3	DNasePeakNoPromoter_86	0.37478	3.38765		3	DNasePeakNoPromoter_86	0.414433	3.49024
	2	DNasePeakNoPromoter_86_shuffled	0.736966	0.107322	0.020949		2	DNasePeakNoPromoter_86_shuffled	0.736966	0.107322	0.020949		3	DNasePeakNoPromoter_87	0.999108	2.69042		3	DNasePeakNoPromoter_87	0.714733	5.59932
	2	DNasePeakNoPromoter_87_shuffled	0.365231	-0.358685	-0.0155567		2	DNasePeakNoPromoter_87_shuffled	0.365231	-0.358685	-0.0155567		3	DNasePeakNoPromoter_88	0.562794	3.68962		3	DNasePeakNoPromoter_88	0.267188	4.49489
	2	DNasePeakNoPromoter_88_shuffled	0.0445734	-0.581219	-0.533329		2	DNasePeakNoPromoter_88_shuffled	0.0445734	-0.581219	-0.533329		3	DNasePeakNoPromoter_89	0.655647	3.14646		3	DNasePeakNoPromoter_89	0.801299	4.7335
	2	DNasePeakNoPromoter_89_shuffled	0.00360668	-0.086897	-0.332059		2	DNasePeakNoPromoter_89_shuffled	0.00360668	-0.086897	-0.332059		3	DNasePeakNoPromoter_90	0.297033	2.61888		3	DNasePeakNoPromoter_90	0.0084467	3.78434
	2	DNasePeakNoPromoter_90_shuffled	-0.320404	-0.905561	-0.393644		2	DNasePeakNoPromoter_90_shuffled	-0.320404	-0.905561	-0.393644		3	DNasePeakNoPromoter_91	-0.10909	2.43574		3	DNasePeakNoPromoter_91	-0.276868	3.98716
	2	DNasePeakNoPromoter_91_shuffled	-0.403801	-0.214526	0.00558657		2	DNasePeakNoPromoter_91_shuffled	-0.403801	-0.214526	0.00558657		3	DNasePeakNoPromoter_92	2.03499	2.09835		3	DNasePeakNoPromoter_92	0.766779	5.09614
	2	DNasePeakNoPromoter_92_shuffled	-0.0524837	-0.617622	-0.0798933		2	DNasePeakNoPromoter_92_shuffled	-0.0524837	-0.617622	-0.0798933		3	DNasePeakNoPromoter_93	0.842041	3.84088		3	DNasePeakNoPromoter_93	0.253005	4.3225
	2	DNasePeakNoPromoter_93_shuffled	-0.250082	-0.484768	-0.615188		2	DNasePeakNoPromoter_93_shuffled	-0.250082	-0.484768	-0.615188		3	DNasePeakNoPromoter_94	1.05937	3.26204		3	DNasePeakNoPromoter_94	0.604416	1.38946
	2	DNasePeakNoPromoter_94_shuffled	0.466089	0.0776552	0.260513		2	DNasePeakNoPromoter_94_shuffled	0.466089	0.0776552	0.260513		3	DNasePeakNoPromoter_95	-0.00802218	2.9737		3	DNasePeakNoPromoter_95	0.524577	4.14984
	2	DNasePeakNoPromoter_95_shuffled	0.680008	-0.551101	0.291489		2	DNasePeakNoPromoter_95_shuffled	0.680008	-0.551101	0.291489		3	DNasePeakNoPromoter_96	0.280778	1.24351		3	DNasePeakNoPromoter_96	0.555843	3.34651
	2	DNasePeakNoPromoter_96_shuffled	-0.320668	-0.0843413	-0.20033		2	DNasePeakNoPromoter_96_shuffled	-0.320668	-0.0843413	-0.20033		3	DNasePeakNoPromoter_97	0.0191116	2.45783		3	DNasePeakNoPromoter_97	0.175736	0.856902
	2	DNasePeakNoPromoter_97_shuffled	0.204974	-0.344336	-0.616076		2	DNasePeakNoPromoter_97_shuffled	0.204974	-0.344336	-0.616076		3	DNasePeakNoPromoter_98	0.705011	3.73058		3	DNasePeakNoPromoter_98	0.261293	4.87244
	2	DNasePeakNoPromoter_98_shuffled	0.540105	0.133852	-0.048333		2	DNasePeakNoPromoter_98_shuffled	0.540105	0.133852	-0.048333		3	DNasePeakNoPromoter_99	0.534797	2.87963		3	DNasePeakNoPromoter_99	0.133427	5.07936
	2	DNasePeakNoPromoter_99_shuffled	0.411401	-0.833438	-0.0859658		2	DNasePeakNoPromoter_99_shuffled	0.411401	-0.833438	-0.0859658		4	DNasePeakNoPromoter_lowest_01	-0.121497	0.494721		4	DNasePeakNoPromoter_lowest_01	-0.444543	-1.40793
	3	DNasePeakNoPromoter_01	1.45405	0.671461	0.354604		3	DNasePeakNoPromoter_01	1.45405	0.671461	0.354604		4	DNasePeakNoPromoter_lowest_02	0.245874	1.87319		4	DNasePeakNoPromoter_lowest_02	-0.769018	-1.22956
	3	DNasePeakNoPromoter_02	1.50317	0.570774	0.53982		3	DNasePeakNoPromoter_02	1.50317	0.570774	0.53982		4	DNasePeakNoPromoter_lowest_03	0.27487	0.632303		4	DNasePeakNoPromoter_lowest_03	-0.900751	-0.174122
	3	DNasePeakNoPromoter_03	2.27784	0.237935	-0.0677076		3	DNasePeakNoPromoter_03	2.27784	0.237935	-0.0677076		4	DNasePeakNoPromoter_lowest_04	0.603302	1.01837		4	DNasePeakNoPromoter_lowest_04	-1.03388	-2.35379
	3	DNasePeakNoPromoter_04	2.13043	0.370749	0.20898		3	DNasePeakNoPromoter_04	2.13043	0.370749	0.20898		4	DNasePeakNoPromoter_lowest_05	0.860165	0.604835		4	DNasePeakNoPromoter_lowest_05	-0.420954	-2.40124
	3	DNasePeakNoPromoter_05	1.73155	0.866699	0.738421		3	DNasePeakNoPromoter_05	1.73155	0.866699	0.738421		4	DNasePeakNoPromoter_lowest_06	-0.375838	1.42006		4	DNasePeakNoPromoter_lowest_06	-1.14515	-1.02362
	3	DNasePeakNoPromoter_06	2.56919	0.780181	0.684244		3	DNasePeakNoPromoter_06	2.56919	0.780181	0.684244		4	DNasePeakNoPromoter_lowest_07	-0.439632	-1.11147		4	DNasePeakNoPromoter_lowest_07	-0.235487	-2.42768
	3	DNasePeakNoPromoter_07	1.92871	0.596368	0.52658		3	DNasePeakNoPromoter_07	1.92871	0.596368	0.52658		4	DNasePeakNoPromoter_lowest_08	0.462484	1.21883		4	DNasePeakNoPromoter_lowest_08	-1.12234	-1.47165
	3	DNasePeakNoPromoter_08	2.15919	1.08366	0.750815		3	DNasePeakNoPromoter_08	2.15919	1.08366	0.750815		4	DNasePeakNoPromoter_lowest_09	0.460213	2.03721		4	DNasePeakNoPromoter_lowest_09	-0.600549	-0.902694
	3	DNasePeakNoPromoter_09	0.884168	0.465703	0.611652		3	DNasePeakNoPromoter_09	0.884168	0.465703	0.611652		4	DNasePeakNoPromoter_lowest_10	0.10764	-0.0384158		4	DNasePeakNoPromoter_lowest_10	-1.11029	-1.13827
	3	DNasePeakNoPromoter_10	1.17194	0.356205	0.488893		3	DNasePeakNoPromoter_10	1.17194	0.356205	0.488893		4	DNasePeakNoPromoter_lowest_11	-0.0914633	0.0807753		4	DNasePeakNoPromoter_lowest_11	-0.908012	-1.89123
	3	DNasePeakNoPromoter_100	0.993635	0.362398	0.0373786		3	DNasePeakNoPromoter_100	0.993635	0.362398	0.0373786		4	DNasePeakNoPromoter_lowest_12	0.18802	-1.30982		4	DNasePeakNoPromoter_lowest_12	-0.267454	-1.64137
	3	DNasePeakNoPromoter_11	2.1508	0.915356	0.451623		3	DNasePeakNoPromoter_11	2.1508	0.915356	0.451623		4	DNasePeakNoPromoter_lowest_13	-0.954412	0.243418		4	DNasePeakNoPromoter_lowest_13	-1.45736	-2.38009
	3	DNasePeakNoPromoter_12	0.896462	-0.181452	-0.0139775		3	DNasePeakNoPromoter_12	0.896462	-0.181452	-0.0139775		4	DNasePeakNoPromoter_lowest_14	0.49721	2.27347		4	DNasePeakNoPromoter_lowest_14	-0.139935	-0.698073
	3	DNasePeakNoPromoter_13	2.93554	0.718375	0.22831		3	DNasePeakNoPromoter_13	2.93554	0.718375	0.22831		4	DNasePeakNoPromoter_lowest_15	-0.358636	1.0337		4	DNasePeakNoPromoter_lowest_15	-0.0314135	-1.95544
	3	DNasePeakNoPromoter_14	2.51617	0.119045	0.146797		3	DNasePeakNoPromoter_14	2.51617	0.119045	0.146797		4	DNasePeakNoPromoter_lowest_16	-0.248211	1.84134		4	DNasePeakNoPromoter_lowest_16	0.0318414	0.676138
	3	DNasePeakNoPromoter_15	1.64229	0.817818	0.618428		3	DNasePeakNoPromoter_15	1.64229	0.817818	0.618428		4	DNasePeakNoPromoter_lowest_17	1.32571	0.555841		4	DNasePeakNoPromoter_lowest_17	-1.34009	-0.925549
	3	DNasePeakNoPromoter_16	1.58989	0.242463	0.601472		3	DNasePeakNoPromoter_16	1.58989	0.242463	0.601472		4	DNasePeakNoPromoter_lowest_18	0.95574	0.47399		4	DNasePeakNoPromoter_lowest_18	0.305541	-1.87414
	3	DNasePeakNoPromoter_17	1.24532	0.151223	0.248614		3	DNasePeakNoPromoter_17	1.24532	0.151223	0.248614		4	DNasePeakNoPromoter_lowest_19	0.0596065	0.515464		4	DNasePeakNoPromoter_lowest_19	-0.734627	-0.451713
	3	DNasePeakNoPromoter_18	2.10058	0.382364	0.624776		3	DNasePeakNoPromoter_18	2.10058	0.382364	0.624776		4	DNasePeakNoPromoter_lowest_20	0.120378	1.16601		4	DNasePeakNoPromoter_lowest_20	-1.51452	-2.41241
	3	DNasePeakNoPromoter_19	1.93198	0.568923	0.341002		3	DNasePeakNoPromoter_19	1.93198	0.568923	0.341002		4	DNasePeakNoPromoter_lowest_21	0.328108	0.358198		4	DNasePeakNoPromoter_lowest_21	-0.182978	-1.84345
	3	DNasePeakNoPromoter_20	2.65355	0.400406	-0.0359601		3	DNasePeakNoPromoter_20	2.65355	0.400406	-0.0359601		4	DNasePeakNoPromoter_lowest_22	0.174944	2.12077		4	DNasePeakNoPromoter_lowest_22	-0.514044	-0.27667
	3	DNasePeakNoPromoter_21	0.26186	0.148318	-0.410305		3	DNasePeakNoPromoter_21	0.26186	0.148318	-0.410305		4	DNasePeakNoPromoter_lowest_23	0.336366	1.75408		4	DNasePeakNoPromoter_lowest_23	-0.235772	-1.89051
	3	DNasePeakNoPromoter_22	0.747414	0.20053	-0.263847		3	DNasePeakNoPromoter_22	0.747414	0.20053	-0.263847		4	DNasePeakNoPromoter_lowest_24	-0.361563	1.62729		4	DNasePeakNoPromoter_lowest_24	-0.990766	-2.44692
	3	DNasePeakNoPromoter_23	-0.0680183	-0.185534	0.0204127		3	DNasePeakNoPromoter_23	-0.0680183	-0.185534	0.0204127		4	DNasePeakNoPromoter_lowest_25	0.963317	0.0358781		4	DNasePeakNoPromoter_lowest_25	0.207473	-1.43959
	3	DNasePeakNoPromoter_24	0.882199	-0.275404	0.196314		3	DNasePeakNoPromoter_24	0.882199	-0.275404	0.196314		4	DNasePeakNoPromoter_lowest_26	0.76028	1.2437		4	DNasePeakNoPromoter_lowest_26	-0.61045	-2.64936
	3	DNasePeakNoPromoter_25	2.7	0.217932	-0.0579977		3	DNasePeakNoPromoter_25	2.7	0.217932	-0.0579977		4	DNasePeakNoPromoter_lowest_27	-0.0450036	0.07265		4	DNasePeakNoPromoter_lowest_27	-1.25557	-0.874397
	3	DNasePeakNoPromoter_26	0.458283	0.309845	0.414559		3	DNasePeakNoPromoter_26	0.458283	0.309845	0.414559		4	DNasePeakNoPromoter_lowest_28	0.233616	0.684157		4	DNasePeakNoPromoter_lowest_28	-0.65339	-0.753586
	3	DNasePeakNoPromoter_27	2.05956	0.552146	0.342923		3	DNasePeakNoPromoter_27	2.05956	0.552146	0.342923		4	DNasePeakNoPromoter_lowest_29	-0.247305	2.35177		4	DNasePeakNoPromoter_lowest_29	-0.142161	-0.692035
	3	DNasePeakNoPromoter_28	1.44817	0.528823	-0.256108		3	DNasePeakNoPromoter_28	1.44817	0.528823	-0.256108		4	DNasePeakNoPromoter_lowest_30	0.0488088	1.32925		4	DNasePeakNoPromoter_lowest_30	-0.935606	-1.84112
	3	DNasePeakNoPromoter_29	2.3049	0.281207	0.783493		3	DNasePeakNoPromoter_29	2.3049	0.281207	0.783493		4	DNasePeakNoPromoter_lowest_31	0.128398	0.747738		4	DNasePeakNoPromoter_lowest_31	-1.26086	-1.90651
	3	DNasePeakNoPromoter_30	1.12336	0.45141	0.353938		3	DNasePeakNoPromoter_30	1.12336	0.45141	0.353938		4	DNasePeakNoPromoter_lowest_32	-0.050388	0.37877		4	DNasePeakNoPromoter_lowest_32	-0.970516	-0.636915
	3	DNasePeakNoPromoter_31	0.466181	-0.319302	-0.528633		3	DNasePeakNoPromoter_31	0.466181	-0.319302	-0.528633		4	DNasePeakNoPromoter_lowest_33	-0.21186	-1.17594		4	DNasePeakNoPromoter_lowest_33	-0.161466	-1.82695
	3	DNasePeakNoPromoter_32	2.24078	1.44921	1.15266		3	DNasePeakNoPromoter_32	2.24078	1.44921	1.15266		4	DNasePeakNoPromoter_lowest_34	0.18683	0.0872945		4	DNasePeakNoPromoter_lowest_34	-0.161254	-1.02745
	3	DNasePeakNoPromoter_33	1.74892	0.564166	0.762376		3	DNasePeakNoPromoter_33	1.74892	0.564166	0.762376		4	DNasePeakNoPromoter_lowest_35	0.937328	0.714797		4	DNasePeakNoPromoter_lowest_35	0.450256	-2.28195
	3	DNasePeakNoPromoter_34	0.58765	-0.176923	-0.00544702		3	DNasePeakNoPromoter_34	0.58765	-0.176923	-0.00544702		4	DNasePeakNoPromoter_lowest_36	-0.104556	0.945223		4	DNasePeakNoPromoter_lowest_36	-0.652935	-1.89257
	3	DNasePeakNoPromoter_35	1.67173	0.0694015	0.107807		3	DNasePeakNoPromoter_35	1.67173	0.0694015	0.107807		4	DNasePeakNoPromoter_lowest_37	0.267503	1.60496		4	DNasePeakNoPromoter_lowest_37	-0.15853	0.259958
	3	DNasePeakNoPromoter_36	0.183771	-0.332929	-0.0226753		3	DNasePeakNoPromoter_36	0.183771	-0.332929	-0.0226753		4	DNasePeakNoPromoter_lowest_38	0.119713	1.53307		4	DNasePeakNoPromoter_lowest_38	-0.510418	-0.594449
	3	DNasePeakNoPromoter_37	0.668901	0.936856	-0.375382		3	DNasePeakNoPromoter_37	0.668901	0.936856	-0.375382		4	DNasePeakNoPromoter_lowest_39	0.519198	2.52371		4	DNasePeakNoPromoter_lowest_39	0.322661	1.31612
	3	DNasePeakNoPromoter_38	0.353986	-0.304611	-0.406754		3	DNasePeakNoPromoter_38	0.353986	-0.304611	-0.406754		4	DNasePeakNoPromoter_lowest_40	-0.763992	1.40229		4	DNasePeakNoPromoter_lowest_40	-1.68287	-1.14779
	3	DNasePeakNoPromoter_39	0.565934	-0.0603179	-0.315762		3	DNasePeakNoPromoter_39	0.565934	-0.0603179	-0.315762		4	DNasePeakNoPromoter_lowest_41	0.751369	0.883719		4	DNasePeakNoPromoter_lowest_41	-1.05252	-0.997632
	3	DNasePeakNoPromoter_40	-0.359108	-0.274977	0.330941		3	DNasePeakNoPromoter_40	-0.359108	-0.274977	0.330941		4	DNasePeakNoPromoter_lowest_42	-0.397653	1.20443		4	DNasePeakNoPromoter_lowest_42	-0.212377	4.14016
	3	DNasePeakNoPromoter_41					3	DNasePeakNoPromoter_41					4	DNasePeakNoPromoter_lowest_43	-0.293789	-1.45628		4	DNasePeakNoPromoter_lowest_43	0.00405833	-3.0042
	3	DNasePeakNoPromoter_42	0.0580807	-0.344022	-0.148469		3	DNasePeakNoPromoter_42	0.0580807	-0.344022	-0.148469		4	DNasePeakNoPromoter_lowest_44	0.142749	0.289735		4	DNasePeakNoPromoter_lowest_44	-0.494045	-0.552266
	3	DNasePeakNoPromoter_43	1.09661	0.921034	0.855239		3	DNasePeakNoPromoter_43	1.09661	0.921034	0.855239		4	DNasePeakNoPromoter_lowest_45	0.231157	1.53612		4	DNasePeakNoPromoter_lowest_45	0.0939217	-0.0870967
	3	DNasePeakNoPromoter_44	1.64201	0.991196	0.87401		3	DNasePeakNoPromoter_44	1.64201	0.991196	0.87401		4	DNasePeakNoPromoter_lowest_46	0.920321	2.89004		4	DNasePeakNoPromoter_lowest_46	-1.37681	-2.1074
	3	DNasePeakNoPromoter_45	2.50957	1.45989	0.283616		3	DNasePeakNoPromoter_45	2.50957	1.45989	0.283616		4	DNasePeakNoPromoter_lowest_47	0.300414	-0.252628		4	DNasePeakNoPromoter_lowest_47	-1.32638	-2.9363
	3	DNasePeakNoPromoter_46	1.8803	0.590989	0.54979		3	DNasePeakNoPromoter_46	1.8803	0.590989	0.54979		4	DNasePeakNoPromoter_lowest_48	-0.72709	1.93869		4	DNasePeakNoPromoter_lowest_48	-1.15751	-1.91618
	3	DNasePeakNoPromoter_47	2.02879	0.86133	0.518454		3	DNasePeakNoPromoter_47	2.02879	0.86133	0.518454		4	DNasePeakNoPromoter_lowest_49	-0.221697	1.4313		4	DNasePeakNoPromoter_lowest_49	-1.15633	-2.14307
	3	DNasePeakNoPromoter_48	1.51126	0.86828	0.681285		3	DNasePeakNoPromoter_48	1.51126	0.86828	0.681285		4	DNasePeakNoPromoter_lowest_50	-0.706068	-0.224634		4	DNasePeakNoPromoter_lowest_50	-0.0209	1.758
	3	DNasePeakNoPromoter_49	1.19249	1.25345	0.878485		3	DNasePeakNoPromoter_49	1.19249	1.25345	0.878485
	3	DNasePeakNoPromoter_50	0.896658	0.442577	0.403968		3	DNasePeakNoPromoter_50	0.896658	0.442577	0.403968
	3	DNasePeakNoPromoter_51	1.9784	0.626016	0.703104		3	DNasePeakNoPromoter_51	1.9784	0.626016	0.703104
	3	DNasePeakNoPromoter_52	2.57806	0.0835713	0.251922		3	DNasePeakNoPromoter_52	2.57806	0.0835713	0.251922
	3	DNasePeakNoPromoter_53	1.87313	0.521695	0.387317		3	DNasePeakNoPromoter_53	1.87313	0.521695	0.387317
	3	DNasePeakNoPromoter_54	1.13998	0.364139	0.398643		3	DNasePeakNoPromoter_54	1.13998	0.364139	0.398643
	3	DNasePeakNoPromoter_55	2.64821	0.0211916	0.249854		3	DNasePeakNoPromoter_55	2.64821	0.0211916	0.249854
	3	DNasePeakNoPromoter_56	0.686015	0.350337	0.213596		3	DNasePeakNoPromoter_56	0.686015	0.350337	0.213596
	3	DNasePeakNoPromoter_57	1.37487	1.11417	1.12078		3	DNasePeakNoPromoter_57	1.37487	1.11417	1.12078
	3	DNasePeakNoPromoter_58	3.40818	1.43989	0.799871		3	DNasePeakNoPromoter_58	3.40818	1.43989	0.799871
	3	DNasePeakNoPromoter_59	2.31165	0.978177	1.03039		3	DNasePeakNoPromoter_59	2.31165	0.978177	1.03039
	3	DNasePeakNoPromoter_60	1.3507	1.06104	1.08724		3	DNasePeakNoPromoter_60	1.3507	1.06104	1.08724
	3	DNasePeakNoPromoter_61	3.56465	1.16924	0.583681		3	DNasePeakNoPromoter_61	3.56465	1.16924	0.583681
	3	DNasePeakNoPromoter_62	1.20248	0.0055651	0.799553		3	DNasePeakNoPromoter_62	1.20248	0.0055651	0.799553
	3	DNasePeakNoPromoter_63	-0.135232	-0.418295	-0.587407		3	DNasePeakNoPromoter_63	-0.135232	-0.418295	-0.587407
	3	DNasePeakNoPromoter_64	3.62963	1.52847	1.37684		3	DNasePeakNoPromoter_64	3.62963	1.52847	1.37684
	3	DNasePeakNoPromoter_65	0.789014	-0.107369	0.0710996		3	DNasePeakNoPromoter_65	0.789014	-0.107369	0.0710996
	3	DNasePeakNoPromoter_66	2.27785	1.41536	-0.0940875		3	DNasePeakNoPromoter_66	2.27785	1.41536	-0.0940875
	3	DNasePeakNoPromoter_67	2.00202	1.30738	0.686582		3	DNasePeakNoPromoter_67	2.00202	1.30738	0.686582
	3	DNasePeakNoPromoter_68	0.472765	0.31156	-0.627273		3	DNasePeakNoPromoter_68	0.472765	0.31156	-0.627273
	3	DNasePeakNoPromoter_69	1.54058	-0.0274389	0.40792		3	DNasePeakNoPromoter_69	1.54058	-0.0274389	0.40792
	3	DNasePeakNoPromoter_70	2.61737	1.00791	0.115527		3	DNasePeakNoPromoter_70	2.61737	1.00791	0.115527
	3	DNasePeakNoPromoter_71	2.95097	1.08386	0.249158		3	DNasePeakNoPromoter_71	2.95097	1.08386	0.249158
	3	DNasePeakNoPromoter_72	2.17519	0.646892	-0.0562925		3	DNasePeakNoPromoter_72	2.17519	0.646892	-0.0562925
	3	DNasePeakNoPromoter_73	2.03607	0.662792	0.561117		3	DNasePeakNoPromoter_73	2.03607	0.662792	0.561117
	3	DNasePeakNoPromoter_74	0.806097	0.236767	-0.399793		3	DNasePeakNoPromoter_74	0.806097	0.236767	-0.399793
	3	DNasePeakNoPromoter_75	1.85878	0.503898	0.561674		3	DNasePeakNoPromoter_75	1.85878	0.503898	0.561674
	3	DNasePeakNoPromoter_76	2.37607	0.879927	0.489356		3	DNasePeakNoPromoter_76	2.37607	0.879927	0.489356
	3	DNasePeakNoPromoter_77	1.1809	0.820443	0.851554		3	DNasePeakNoPromoter_77	1.1809	0.820443	0.851554
	3	DNasePeakNoPromoter_78	1.61868	-0.184858	0.221364		3	DNasePeakNoPromoter_78	1.61868	-0.184858	0.221364
	3	DNasePeakNoPromoter_79	0.905475	0.276953	0.232652		3	DNasePeakNoPromoter_79	0.905475	0.276953	0.232652
	3	DNasePeakNoPromoter_80	0.233955	0.501335	0.320302		3	DNasePeakNoPromoter_80	0.233955	0.501335	0.320302
	3	DNasePeakNoPromoter_81	2.51653	0.925344	0.647998		3	DNasePeakNoPromoter_81	2.51653	0.925344	0.647998
	3	DNasePeakNoPromoter_82	1.36552	0.912791	0.114362		3	DNasePeakNoPromoter_82	1.36552	0.912791	0.114362
	3	DNasePeakNoPromoter_83	1.88553	0.680944	-0.0471266		3	DNasePeakNoPromoter_83	1.88553	0.680944	-0.0471266
	3	DNasePeakNoPromoter_84	0.73893	0.91392	-0.209178		3	DNasePeakNoPromoter_84	0.73893	0.91392	-0.209178
	3	DNasePeakNoPromoter_85	3.69442	1.7332	0.758008		3	DNasePeakNoPromoter_85	3.69442	1.7332	0.758008
	3	DNasePeakNoPromoter_86	1.09934	0.37478	0.414433		3	DNasePeakNoPromoter_86	1.09934	0.37478	0.414433
	3	DNasePeakNoPromoter_87	2.80185	0.999108	0.714733		3	DNasePeakNoPromoter_87	2.80185	0.999108	0.714733
	3	DNasePeakNoPromoter_88	1.26112	0.562794	0.267188		3	DNasePeakNoPromoter_88	1.26112	0.562794	0.267188
	3	DNasePeakNoPromoter_89	1.15643	0.655647	0.801299		3	DNasePeakNoPromoter_89	1.15643	0.655647	0.801299
	3	DNasePeakNoPromoter_90	1.36872	0.297033	0.0084467		3	DNasePeakNoPromoter_90	1.36872	0.297033	0.0084467
	3	DNasePeakNoPromoter_91	2.15693	-0.10909	-0.276868		3	DNasePeakNoPromoter_91	2.15693	-0.10909	-0.276868
	3	DNasePeakNoPromoter_92	3.83249	2.03499	0.766779		3	DNasePeakNoPromoter_92	3.83249	2.03499	0.766779
	3	DNasePeakNoPromoter_93	2.45442	0.842041	0.253005		3	DNasePeakNoPromoter_93	2.45442	0.842041	0.253005
	3	DNasePeakNoPromoter_94	1.89661	1.05937	0.604416		3	DNasePeakNoPromoter_94	1.89661	1.05937	0.604416
	3	DNasePeakNoPromoter_95	1.43542	-0.00802218	0.524577		3	DNasePeakNoPromoter_95	1.43542	-0.00802218	0.524577
	3	DNasePeakNoPromoter_96	2.24355	0.280778	0.555843		3	DNasePeakNoPromoter_96	2.24355	0.280778	0.555843
	3	DNasePeakNoPromoter_97	1.04968	0.0191116	0.175736		3	DNasePeakNoPromoter_97	1.04968	0.0191116	0.175736
	3	DNasePeakNoPromoter_98	2.17796	0.705011	0.261293		3	DNasePeakNoPromoter_98	2.17796	0.705011	0.261293
	3	DNasePeakNoPromoter_99	3.9627	0.534797	0.133427		3	DNasePeakNoPromoter_99	3.9627	0.534797	0.133427
	4	DNasePeakNoPromoter_lowest_01	-0.00417219	-0.121497	-0.444543		4	DNasePeakNoPromoter_lowest_01	-0.00417219	-0.121497	-0.444543
	4	DNasePeakNoPromoter_lowest_02	-1.22494	0.245874	-0.769018		4	DNasePeakNoPromoter_lowest_02	-1.22494	0.245874	-0.769018
	4	DNasePeakNoPromoter_lowest_03	-0.692879	0.27487	-0.900751		4	DNasePeakNoPromoter_lowest_03	-0.692879	0.27487	-0.900751
	4	DNasePeakNoPromoter_lowest_04	-0.807599	0.603302	-1.03388		4	DNasePeakNoPromoter_lowest_04	-0.807599	0.603302	-1.03388
	4	DNasePeakNoPromoter_lowest_05	-1.26812	0.860165	-0.420954		4	DNasePeakNoPromoter_lowest_05	-1.26812	0.860165	-0.420954
	4	DNasePeakNoPromoter_lowest_06	-0.774585	-0.375838	-1.14515		4	DNasePeakNoPromoter_lowest_06	-0.774585	-0.375838	-1.14515
	4	DNasePeakNoPromoter_lowest_07	-0.791744	-0.439632	-0.235487		4	DNasePeakNoPromoter_lowest_07	-0.791744	-0.439632	-0.235487
	4	DNasePeakNoPromoter_lowest_08	-1.17338	0.462484	-1.12234		4	DNasePeakNoPromoter_lowest_08	-1.17338	0.462484	-1.12234
	4	DNasePeakNoPromoter_lowest_09	-0.570011	0.460213	-0.600549		4	DNasePeakNoPromoter_lowest_09	-0.570011	0.460213	-0.600549
	4	DNasePeakNoPromoter_lowest_10	-0.817604	0.10764	-1.11029		4	DNasePeakNoPromoter_lowest_10	-0.817604	0.10764	-1.11029
	4	DNasePeakNoPromoter_lowest_11	-0.847681	-0.0914633	-0.908012		4	DNasePeakNoPromoter_lowest_11	-0.847681	-0.0914633	-0.908012
	4	DNasePeakNoPromoter_lowest_12	0.771723	0.18802	-0.267454		4	DNasePeakNoPromoter_lowest_12	0.771723	0.18802	-0.267454
	4	DNasePeakNoPromoter_lowest_13	0.321944	-0.954412	-1.45736		4	DNasePeakNoPromoter_lowest_13	0.321944	-0.954412	-1.45736
	4	DNasePeakNoPromoter_lowest_14	-0.215653	0.49721	-0.139935		4	DNasePeakNoPromoter_lowest_14	-0.215653	0.49721	-0.139935
	4	DNasePeakNoPromoter_lowest_15	0.1124	-0.358636	-0.0314135		4	DNasePeakNoPromoter_lowest_15	0.1124	-0.358636	-0.0314135
	4	DNasePeakNoPromoter_lowest_16	-0.0160783	-0.248211	0.0318414		4	DNasePeakNoPromoter_lowest_16	-0.0160783	-0.248211	0.0318414
	4	DNasePeakNoPromoter_lowest_17	0.14688	1.32571	-1.34009		4	DNasePeakNoPromoter_lowest_17	0.14688	1.32571	-1.34009
	4	DNasePeakNoPromoter_lowest_18	-0.0216908	0.95574	0.305541		4	DNasePeakNoPromoter_lowest_18	-0.0216908	0.95574	0.305541
	4	DNasePeakNoPromoter_lowest_19	-0.800111	0.0596065	-0.734627		4	DNasePeakNoPromoter_lowest_19	-0.800111	0.0596065	-0.734627
	4	DNasePeakNoPromoter_lowest_20	-0.412504	0.120378	-1.51452		4	DNasePeakNoPromoter_lowest_20	-0.412504	0.120378	-1.51452
	4	DNasePeakNoPromoter_lowest_21	0.479744	0.328108	-0.182978		4	DNasePeakNoPromoter_lowest_21	0.479744	0.328108	-0.182978
	4	DNasePeakNoPromoter_lowest_22	-0.133568	0.174944	-0.514044		4	DNasePeakNoPromoter_lowest_22	-0.133568	0.174944	-0.514044
	4	DNasePeakNoPromoter_lowest_23	0.253375	0.336366	-0.235772		4	DNasePeakNoPromoter_lowest_23	0.253375	0.336366	-0.235772
	4	DNasePeakNoPromoter_lowest_24	-1.27768	-0.361563	-0.990766		4	DNasePeakNoPromoter_lowest_24	-1.27768	-0.361563	-0.990766
	4	DNasePeakNoPromoter_lowest_25	0.603249	0.963317	0.207473		4	DNasePeakNoPromoter_lowest_25	0.603249	0.963317	0.207473
	4	DNasePeakNoPromoter_lowest_26	-0.538736	0.76028	-0.61045		4	DNasePeakNoPromoter_lowest_26	-0.538736	0.76028	-0.61045
	4	DNasePeakNoPromoter_lowest_27	-1.22134	-0.0450036	-1.25557		4	DNasePeakNoPromoter_lowest_27	-1.22134	-0.0450036	-1.25557
	4	DNasePeakNoPromoter_lowest_28	-0.922342	0.233616	-0.65339		4	DNasePeakNoPromoter_lowest_28	-0.922342	0.233616	-0.65339
	4	DNasePeakNoPromoter_lowest_29	0.189191	-0.247305	-0.142161		4	DNasePeakNoPromoter_lowest_29	0.189191	-0.247305	-0.142161
	4	DNasePeakNoPromoter_lowest_30	-0.818631	0.0488088	-0.935606		4	DNasePeakNoPromoter_lowest_30	-0.818631	0.0488088	-0.935606
	4	DNasePeakNoPromoter_lowest_31	-0.814444	0.128398	-1.26086		4	DNasePeakNoPromoter_lowest_31	-0.814444	0.128398	-1.26086
	4	DNasePeakNoPromoter_lowest_32	-0.651714	-0.050388	-0.970516		4	DNasePeakNoPromoter_lowest_32	-0.651714	-0.050388	-0.970516
	4	DNasePeakNoPromoter_lowest_33	-0.800059	-0.21186	-0.161466		4	DNasePeakNoPromoter_lowest_33	-0.800059	-0.21186	-0.161466
	4	DNasePeakNoPromoter_lowest_34	0.0205376	0.18683	-0.161254		4	DNasePeakNoPromoter_lowest_34	0.0205376	0.18683	-0.161254
	4	DNasePeakNoPromoter_lowest_35	-0.648629	0.937328	0.450256		4	DNasePeakNoPromoter_lowest_35	-0.648629	0.937328	0.450256
	4	DNasePeakNoPromoter_lowest_36	-1.32288	-0.104556	-0.652935		4	DNasePeakNoPromoter_lowest_36	-1.32288	-0.104556	-0.652935
	4	DNasePeakNoPromoter_lowest_37	0.717066	0.267503	-0.15853		4	DNasePeakNoPromoter_lowest_37	0.717066	0.267503	-0.15853
	4	DNasePeakNoPromoter_lowest_38	0.172237	0.119713	-0.510418		4	DNasePeakNoPromoter_lowest_38	0.172237	0.119713	-0.510418
	4	DNasePeakNoPromoter_lowest_39	-0.215347	0.519198	0.322661		4	DNasePeakNoPromoter_lowest_39	-0.215347	0.519198	0.322661
	4	DNasePeakNoPromoter_lowest_40	-1.37719	-0.763992	-1.68287		4	DNasePeakNoPromoter_lowest_40	-1.37719	-0.763992	-1.68287
	4	DNasePeakNoPromoter_lowest_41	-1.27315	0.751369	-1.05252		4	DNasePeakNoPromoter_lowest_41	-1.27315	0.751369	-1.05252
	4	DNasePeakNoPromoter_lowest_42	0.39115	-0.397653	-0.212377		4	DNasePeakNoPromoter_lowest_42	0.39115	-0.397653	-0.212377
	4	DNasePeakNoPromoter_lowest_43	-0.540884	-0.293789	0.00405833		4	DNasePeakNoPromoter_lowest_43	-0.540884	-0.293789	0.00405833
	4	DNasePeakNoPromoter_lowest_44	-0.776107	0.142749	-0.494045		4	DNasePeakNoPromoter_lowest_44	-0.776107	0.142749	-0.494045
	4	DNasePeakNoPromoter_lowest_45	-0.00430142	0.231157	0.0939217		4	DNasePeakNoPromoter_lowest_45	-0.00430142	0.231157	0.0939217
	4	DNasePeakNoPromoter_lowest_46	-0.210471	0.920321	-1.37681		4	DNasePeakNoPromoter_lowest_46	-0.210471	0.920321	-1.37681
	4	DNasePeakNoPromoter_lowest_47	-0.602944	0.300414	-1.32638		4	DNasePeakNoPromoter_lowest_47	-0.602944	0.300414	-1.32638
	4	DNasePeakNoPromoter_lowest_48	-0.141974	-0.72709	-1.15751		4	DNasePeakNoPromoter_lowest_48	-0.141974	-0.72709	-1.15751
	4	DNasePeakNoPromoter_lowest_49	-0.793908	-0.221697	-1.15633		4	DNasePeakNoPromoter_lowest_49	-0.793908	-0.221697	-1.15633
	4	DNasePeakNoPromoter_lowest_50	0.534174	-0.706068	-0.0209		4	DNasePeakNoPromoter_lowest_50	0.534174	-0.706068	-0.0209
	5	SLEA_top_01	3.16235	1.79881	1.0423		5	SLEA_top_01	3.16235	1.79881	1.0423
	5	SLEA_top_02	3.21536	2.44792	0.788186		5	SLEA_top_02	3.21536	2.44792	0.788186
	5	SLEA_top_03	3.15836	2.37523	1.11102		5	SLEA_top_03	3.15836	2.37523	1.11102
	5	SLEA_top_04	3.29914	2.0296	0.844213		5	SLEA_top_04	3.29914	2.0296	0.844213
	5	SLEA_top_05	3.76241	2.48655	0.821868		5	SLEA_top_05	3.76241	2.48655	0.821868
	5	SLEA_top_06	3.06596	1.73726	0.78849		5	SLEA_top_06	3.06596	1.73726	0.78849
	5	SLEA_top_07	3.02668	2.48117	0.925276		5	SLEA_top_07	3.02668	2.48117	0.925276
	5	SLEA_top_08	2.89938	1.38424	0.940253		5	SLEA_top_08	2.89938	1.38424	0.940253
	5	SLEA_top_09	3.075	1.81508	1.2686		5	SLEA_top_09	3.075	1.81508	1.2686
	5	SLEA_top_10	2.15245	1.10454	0.752672		5	SLEA_top_10	2.15245	1.10454	0.752672
	5	SLEA_top_11	3.44381	2.35208	0.664028		5	SLEA_top_11	3.44381	2.35208	0.664028
	5	SLEA_top_12	3.29322	3.22217	1.71955		5	SLEA_top_12	3.29322	3.22217	1.71955
	5	SLEA_top_13	2.62726	1.28922	0.383494		5	SLEA_top_13	2.62726	1.28922	0.383494
	5	SLEA_top_14	1.6474	1.11983	0.412912		5	SLEA_top_14	1.6474	1.11983	0.412912
	5	SLEA_top_15	3.35704	2.638	0.983143		5	SLEA_top_15	3.35704	2.638	0.983143
	5	SLEA_top_16	3.15181	1.77767	0.750972		5	SLEA_top_16	3.15181	1.77767	0.750972
	5	SLEA_top_17	2.98332	2.18535	0.884787		5	SLEA_top_17	2.98332	2.18535	0.884787
	5	SLEA_top_18	2.29083	0.497708	0.299031		5	SLEA_top_18	2.29083	0.497708	0.299031
	5	SLEA_top_19	3.15167	1.79594	1.12975		5	SLEA_top_19	3.15167	1.79594	1.12975
	5	SLEA_top_20	2.68821	1.73919	1.08091		5	SLEA_top_20	2.68821	1.73919	1.08091
	5	SLEA_top_21	2.8701	1.42907	0.552144		5	SLEA_top_21	2.8701	1.42907	0.552144
	5	SLEA_top_22	3.86754	2.05401	0.637623		5	SLEA_top_22	3.86754	2.05401	0.637623
	5	SLEA_top_23	3.33862	1.68826	-0.206789		5	SLEA_top_23	3.33862	1.68826	-0.206789
	5	SLEA_top_24	3.07253	1.89101	0.452647		5	SLEA_top_24	3.07253	1.89101	0.452647
	5	SLEA_top_25	3.73907	1.6766	0.941271		5	SLEA_top_25	3.73907	1.6766	0.941271
	5	SLEA_top_26	3.1894	1.32055	0.937226		5	SLEA_top_26	3.1894	1.32055	0.937226
	5	SLEA_top_27	3.27745	2.38395	1.13079		5	SLEA_top_27	3.27745	2.38395	1.13079
	5	SLEA_top_28	3.3431	1.97043	0.874352		5	SLEA_top_28	3.3431	1.97043	0.874352
	5	SLEA_top_29	1.37814	0.365421	0.406903		5	SLEA_top_29	1.37814	0.365421	0.406903
	5	SLEA_top_30	3.15537	1.54026	0.300046		5	SLEA_top_30	3.15537	1.54026	0.300046
	5	SLEA_top_31	3.15119	2.59903	1.07752		5	SLEA_top_31	3.15119	2.59903	1.07752
	5	SLEA_top_32	2.95931	1.36987	0.729494		5	SLEA_top_32	2.95931	1.36987	0.729494
	5	SLEA_top_33	3.19163	1.64868	1.03002		5	SLEA_top_33	3.19163	1.64868	1.03002
	5	SLEA_top_34	3.533	1.83472	0.472399		5	SLEA_top_34	3.533	1.83472	0.472399
	5	SLEA_top_35	2.04679	0.919594	0.388168		5	SLEA_top_35	2.04679	0.919594	0.388168
	5	SLEA_top_36	3.32354	2.28718	1.05808		5	SLEA_top_36	3.32354	2.28718	1.05808
	5	SLEA_top_37	3.24019	1.93413	0.925471		5	SLEA_top_37	3.24019	1.93413	0.925471
	5	SLEA_top_38	2.73217	1.24734	1.09719		5	SLEA_top_38	2.73217	1.24734	1.09719
	5	SLEA_top_39	3.12585	2.14723	0.446981		5	SLEA_top_39	3.12585	2.14723	0.446981
	5	SLEA_top_40	3.54308	2.01491	0.0209258		5	SLEA_top_40	3.54308	2.01491	0.0209258
	5	SLEA_top_41	3.19505	1.4128	0.652839		5	SLEA_top_41	3.19505	1.4128	0.652839
	5	SLEA_top_42	3.241	2.50154	1.05468		5	SLEA_top_42	3.241	2.50154	1.05468
	5	SLEA_top_43	3.64639	2.48863	0.793704		5	SLEA_top_43	3.64639	2.48863	0.793704
	5	SLEA_top_44	3.15214	2.26607	1.00813		5	SLEA_top_44	3.15214	2.26607	1.00813
	5	SLEA_top_45	3.13899	1.87087	1.10941		5	SLEA_top_45	3.13899	1.87087	1.10941
	5	SLEA_top_46	2.07572	0.868455	0.840878		5	SLEA_top_46	2.07572	0.868455	0.840878
	5	SLEA_top_47	2.61566	1.21618	0.874324		5	SLEA_top_47	2.61566	1.21618	0.874324
	5	SLEA_top_48	2.17536	1.05598	0.772831		5	SLEA_top_48	2.17536	1.05598	0.772831
	5	SLEA_top_49	3.5535	2.68583	1.03763		5	SLEA_top_49	3.5535	2.68583	1.03763
	5	SLEA_top_50	3.44651	2.28075	0.597625		5	SLEA_top_50	3.44651	2.28075	0.597625
	6	SLEA_bottom_01	-0.232397	0.414213	0.195708		6	SLEA_bottom_01	-0.232397	0.414213	0.195708
	6	SLEA_bottom_02	0.115439	0.87958	0.209918		6	SLEA_bottom_02	0.115439	0.87958	0.209918
	6	SLEA_bottom_03	1.0501	0.974759	0.890533		6	SLEA_bottom_03	1.0501	0.974759	0.890533
	6	SLEA_bottom_04	0.513105	0.979066	0.665828		6	SLEA_bottom_04	0.513105	0.979066	0.665828
	6	SLEA_bottom_05	0.633803	0.655452	0.632746		6	SLEA_bottom_05	0.633803	0.655452	0.632746
	6	SLEA_bottom_06	0.601511	2.34666	0.565859		6	SLEA_bottom_06	0.601511	2.34666	0.565859
	6	SLEA_bottom_07	1.30018	1.26944	0.71782		6	SLEA_bottom_07	1.30018	1.26944	0.71782
	6	SLEA_bottom_08	1.02988	0.949473	0.875748		6	SLEA_bottom_08	1.02988	0.949473	0.875748
	6	SLEA_bottom_09	1.02039	0.661665	0.501951		6	SLEA_bottom_09	1.02039	0.661665	0.501951
	6	SLEA_bottom_10	-0.111507	0.284848	0.506285		6	SLEA_bottom_10	-0.111507	0.284848	0.506285
	6	SLEA_bottom_11	-0.54033	0.278868	0.533195		6	SLEA_bottom_11	-0.54033	0.278868	0.533195
	6	SLEA_bottom_12	1.34504	1.25235	0.675638		6	SLEA_bottom_12	1.34504	1.25235	0.675638
	6	SLEA_bottom_13	1.89563	1.57026	1.30188		6	SLEA_bottom_13	1.89563	1.57026	1.30188
	6	SLEA_bottom_14	0.161279	0.698119	0.382787		6	SLEA_bottom_14	0.161279	0.698119	0.382787
	6	SLEA_bottom_15	0.405595	0.648148	0.423614		6	SLEA_bottom_15	0.405595	0.648148	0.423614
	6	SLEA_bottom_16	0.107133	0.474042	0.296076		6	SLEA_bottom_16	0.107133	0.474042	0.296076
	6	SLEA_bottom_17	1.92014	1.33642	1.01276		6	SLEA_bottom_17	1.92014	1.33642	1.01276
	6	SLEA_bottom_18	-0.056791	0.131998	0.376711		6	SLEA_bottom_18	-0.056791	0.131998	0.376711
	6	SLEA_bottom_19	1.80661	1.5516	1.2097		6	SLEA_bottom_19	1.80661	1.5516	1.2097
	6	SLEA_bottom_20	1.03068	1.23281	-0.375638		6	SLEA_bottom_20	1.03068	1.23281	-0.375638
	6	SLEA_bottom_21	0.657477	0.981911	0.689226		6	SLEA_bottom_21	0.657477	0.981911	0.689226
	6	SLEA_bottom_22	0.772803	0.878828	0.436014		6	SLEA_bottom_22	0.772803	0.878828	0.436014
	6	SLEA_bottom_23	0.668987	0.344147	0.751843		6	SLEA_bottom_23	0.668987	0.344147	0.751843
	6	SLEA_bottom_24	0.0431604	0.127886	0.150852		6	SLEA_bottom_24	0.0431604	0.127886	0.150852
	6	SLEA_bottom_25	0.576121	0.755445	0.340956		6	SLEA_bottom_25	0.576121	0.755445	0.340956
	6	SLEA_bottom_26	2.4946	2.11523	1.036		6	SLEA_bottom_26	2.4946	2.11523	1.036
	6	SLEA_bottom_27	0.286122	0.114046	0.432791		6	SLEA_bottom_27	0.286122	0.114046	0.432791
	6	SLEA_bottom_28	1.51673	1.2053	0.860113		6	SLEA_bottom_28	1.51673	1.2053	0.860113
	6	SLEA_bottom_29	1.04615	0.723685	0.796425		6	SLEA_bottom_29	1.04615	0.723685	0.796425
	6	SLEA_bottom_30	1.97021	1.59433	1.0726		6	SLEA_bottom_30	1.97021	1.59433	1.0726
	6	SLEA_bottom_31	0.989504	-0.243972	0.111771		6	SLEA_bottom_31	0.989504	-0.243972	0.111771
	6	SLEA_bottom_32	1.84069	1.39532	0.915873		6	SLEA_bottom_32	1.84069	1.39532	0.915873
	6	SLEA_bottom_33	1.53677	1.31487	0.898538		6	SLEA_bottom_33	1.53677	1.31487	0.898538
	6	SLEA_bottom_34	-0.141441	0.673688	0.439711		6	SLEA_bottom_34	-0.141441	0.673688	0.439711
	6	SLEA_bottom_35	-0.123389	0.349826	0.184756		6	SLEA_bottom_35	-0.123389	0.349826	0.184756
	6	SLEA_bottom_36	0.49559	0.84607	0.562202		6	SLEA_bottom_36	0.49559	0.84607	0.562202
	6	SLEA_bottom_37	1.10093	1.04304	-0.0926529		6	SLEA_bottom_37	1.10093	1.04304	-0.0926529
	6	SLEA_bottom_38	0.573626	0.364579	0.645009		6	SLEA_bottom_38	0.573626	0.364579	0.645009
	6	SLEA_bottom_39	1.52165	0.790875	0.154981		6	SLEA_bottom_39	1.52165	0.790875	0.154981
	6	SLEA_bottom_40	0.922199	1.09344	-0.0644961		6	SLEA_bottom_40	0.922199	1.09344	-0.0644961
	6	SLEA_bottom_41	0.285861	0.28008	0.232407		6	SLEA_bottom_41	0.285861	0.28008	0.232407
	6	SLEA_bottom_42	0.821182	1.13001	0.694323		6	SLEA_bottom_42	0.821182	1.13001	0.694323
	6	SLEA_bottom_43	1.0625	0.416588	0.533335		6	SLEA_bottom_43	1.0625	0.416588	0.533335
	6	SLEA_bottom_44	0.411415	0.66334	0.687462		6	SLEA_bottom_44	0.411415	0.66334	0.687462
	6	SLEA_bottom_45	1.83032	1.46305	1.00416		6	SLEA_bottom_45	1.83032	1.46305	1.00416
	6	SLEA_bottom_46	0.966698	0.589999	0.615578		6	SLEA_bottom_46	0.966698	0.589999	0.615578
	6	SLEA_bottom_47	0.428399	2.3873	0.570494		6	SLEA_bottom_47	0.428399	2.3873	0.570494
	6	SLEA_bottom_48	0.514284	0.917099	0.748088		6	SLEA_bottom_48	0.514284	0.917099	0.748088
	6	SLEA_bottom_49	0.196472	-0.0180621	0.314378		6	SLEA_bottom_49	0.196472	-0.0180621	0.314378
	6	SLEA_bottom_50	2.63943	2.16872	1.00609		6	SLEA_bottom_50	2.63943	2.16872	1.00609
		lentiMPRA
		1 vs. 2: adjusted-P_val:2.128e-01 U_stat=2.187e+03
		1 vs. 3: adjusted-P_val:5.365e-18 U_stat=3.240e+02
		1 vs. 4: adjusted-P_val:4.826e-05 U_stat=1.840e+03
		1 vs. 5: adjusted-P_val:7.504e-18 U_stat=1.000e+00
		1 vs. 6: adjusted-P_val:2.380e-07 U_stat=5.000e+02
		ATAC
		1 vs. 2: adjusted-P_val:4.223e-02 (ns) U_stat=3.010e+03
		1 vs. 3: adjusted-P_val:1.831e-09 U_stat=9.790e+02
		1 vs. 4: adjusted-P_val:8.797e-02 U_stat=1.002e+03
		1 vs. 5: adjusted-P_val:2.071e-17 U_stat=1.800e+01
		1 vs. 6: adjusted-P_val:2.308e-12 U_stat=2.320e+02
		H3K27ac
		1 vs. 2: adjusted-P_val:7.771e-02 U_stat=2.943e+03
		1 vs. 3: adjusted-P_val:4.613e-05 U_stat=1.461e+03
		1 vs. 4: adjusted-P_val:2.967e-07 U_stat=1.994e+03
		1 vs. 5: adjusted-P_val:1.046e-13 U_stat=1.710e+02
		1 vs. 6: adjusted-P_val:2.422e-09 U_stat=3.840e+02

## Sheet: Fig3
	Fig3b					Fig3c						Fig3d
	motif	assay	nsites	value		label	lentiMPRA		label	lentiMPRA		source	target	weight	coef
	CEBPA	lentiMPRA	1	-0.361556		PPARA(2)	-0.116884		REST(2)	-1.57314		CEBPA	HNF1A	2.56397	0.302693
	CEBPA	lentiMPRA	1	0.0365333		PPARA(2)	-0.0423339		REST(2)	-0.78572		CEBPA	PPARA	2.48469	0.284088
	CEBPA	lentiMPRA	1	-0.603646		PPARA(2)	0.163851		REST(2)	-0.937317		CEBPA	REST	6.55821	-0.513678
	CEBPA	lentiMPRA	2	1.04875		PPARA(2)	0.192644		REST(2)	-0.972038		CTCF	XBP1	3.22072	0.34433
	CEBPA	lentiMPRA	2	1.1341		PPARA(2)	0.391294		REST(2)	-1.08346		CTCF	REST	2.84975	-0.315552
	CEBPA	lentiMPRA	2	1.10123		PPARA(2)	0.434888		REST(2)	-0.392887		FOXA1	PPARA	2.26437	0.268384
	CEBPA	lentiMPRA	4	0.823496		CEBPA(2)	1.04875		CTCF(2)	1.64108		FOXA1	XBP1	3.16401	0.344712
	CEBPA	lentiMPRA	4	0.661572		CEBPA(2)	1.1341		CTCF(2)	1.38117		FOXA1	REST	3.72895	-0.382676
	CEBPA	lentiMPRA	4	0.860854		CEBPA(2)	1.10123		CTCF(2)	1.41616		HNF1A	ONECUT1	3.52921	0.373697
	CEBPA	lentiMPRA	1	-0.510587		CEBPA(2)	-0.100568		CTCF(2)	0.860067		HNF1A	PPARA	6.65134	0.511182
	CEBPA	lentiMPRA	1	-0.528442		CEBPA(2)	-0.134936		CTCF(2)	0.979098		HNF1A	XBP1	2.56397	0.303791
	CEBPA	lentiMPRA	1	-0.746476		CEBPA(2)	-0.137883		CTCF(2)	1.10719		HNF1A	REST	10.9448	-0.675247
	CEBPA	lentiMPRA	2	-0.100568		PPARA&CEBPA(1:1)	0.889982		REST&CTCF(1:1)	0.0233079		ONECUT1	PPARA	6.01038	0.478036
	CEBPA	lentiMPRA	2	-0.134936		PPARA&CEBPA(1:1)	0.863707		REST&CTCF(1:1)	-1.08986		PPARA	XBP1	13.0477	0.728356
	CEBPA	lentiMPRA	2	-0.137883		PPARA&CEBPA(1:1)	0.599599		REST&CTCF(1:1)	-0.873081		PPARA	REST	2.50411	-0.284942
	CEBPA	lentiMPRA	4	1.1232		PPARA&CEBPA(1:1)	0.575503		REST&CTCF(1:1)	-1.16301		XBP1	REST	3.40353	-0.360475
	CEBPA	lentiMPRA	4	1.45077		PPARA&CEBPA(1:1)	1.2839		REST&CTCF(1:1)	-0.698496
	CEBPA	lentiMPRA	4	1.19297		PPARA&CEBPA(1:1)	1.4431		REST&CTCF(1:1)	-0.504528
	CTCF	lentiMPRA	1	0.199343		PPARA&CEBPA(1:1)	0.607406		REST&CTCF(1:1)	-1.08353
	CTCF	lentiMPRA	1	0.450176		PPARA&CEBPA(1:1)	0.0974317		REST&CTCF(1:1)	-0.767619
	CTCF	lentiMPRA	1	0.352762		PPARA&CEBPA(1:1)	0.284568		REST&CTCF(1:1)	-0.347461
	CTCF	lentiMPRA	2	1.64108		PPARA&CEBPA(1:1)	-0.202177		REST&CTCF(1:1)	-0.474386
	CTCF	lentiMPRA	2	1.38117		PPARA&CEBPA(1:1)	-0.378483		REST&CTCF(1:1)	-0.740813
	CTCF	lentiMPRA	2	1.41616		PPARA&CEBPA(1:1)	-0.409342		REST&CTCF(1:1)	-0.830745
	CTCF	lentiMPRA	4	0.403108		PPARA(2)	-0.116884		REST(2)	-1.57314
	CTCF	lentiMPRA	4	1.11775		PPARA(2)	-0.0423339		REST(2)	-0.78572
	CTCF	lentiMPRA	4	0.864164		PPARA(2)	0.163851		REST(2)	-0.937317
	CTCF	lentiMPRA	1	0.639165		PPARA(2)	0.192644		REST(2)	-0.972038
	CTCF	lentiMPRA	1	0.506712		PPARA(2)	0.391294		REST(2)	-1.08346
	CTCF	lentiMPRA	1	0.619661		PPARA(2)	0.434888		REST(2)	-0.392887
	CTCF	lentiMPRA	2	0.860067		CTCF(2)	1.64108		FOXA1(2)	0.802274
	CTCF	lentiMPRA	2	0.979098		CTCF(2)	1.38117		FOXA1(2)	0.526934
	CTCF	lentiMPRA	2	1.10719		CTCF(2)	1.41616		FOXA1(2)	0.615827
	CTCF	lentiMPRA	4	0.497628		CTCF(2)	0.860067		FOXA1(2)	-0.346484
	CTCF	lentiMPRA	4	0.12718		CTCF(2)	0.979098		FOXA1(2)	-0.125817
	CTCF	lentiMPRA	4	-0.0323075		CTCF(2)	1.10719		FOXA1(2)	-0.114509
	FOXA1	lentiMPRA	1	-0.589606		PPARA&CTCF(1:1)	0.245888		REST&FOXA1(1:1)	-1.79171
	FOXA1	lentiMPRA	1	-0.0918208		PPARA&CTCF(1:1)	0.592223		REST&FOXA1(1:1)	-0.498326
	FOXA1	lentiMPRA	1	-0.103764		PPARA&CTCF(1:1)	0.71502		REST&FOXA1(1:1)	-0.70985
	FOXA1	lentiMPRA	2	0.802274		PPARA&CTCF(1:1)	0.883041		REST&FOXA1(1:1)	0.24696
	FOXA1	lentiMPRA	2	0.526934		PPARA&CTCF(1:1)	1.16145		REST&FOXA1(1:1)	-0.72428
	FOXA1	lentiMPRA	2	0.615827		PPARA&CTCF(1:1)	1.29238		REST&FOXA1(1:1)	-0.501711
	FOXA1	lentiMPRA	4	0.651008		PPARA&CTCF(1:1)	1.01525		REST&FOXA1(1:1)	-1.41069
	FOXA1	lentiMPRA	4	0.501386		PPARA&CTCF(1:1)	0.75526		REST&FOXA1(1:1)	-0.799365
	FOXA1	lentiMPRA	4	0.691457		PPARA&CTCF(1:1)	0.826812		REST&FOXA1(1:1)	-1.05197
	FOXA1	lentiMPRA	1	0.0119449		PPARA&CTCF(1:1)	1.22936		REST&FOXA1(1:1)	-1.66134
	FOXA1	lentiMPRA	1	-0.317365		PPARA&CTCF(1:1)	1.11876		REST&FOXA1(1:1)	-1.17415
	FOXA1	lentiMPRA	1	-0.124396		PPARA&CTCF(1:1)	1.35819		REST&FOXA1(1:1)	-1.00493
	FOXA1	lentiMPRA	2	-0.346484		PPARA(2)	-0.116884		REST(2)	-1.57314
	FOXA1	lentiMPRA	2	-0.125817		PPARA(2)	-0.0423339		REST(2)	-0.78572
	FOXA1	lentiMPRA	2	-0.114509		PPARA(2)	0.163851		REST(2)	-0.937317
	FOXA1	lentiMPRA	4	0.391979		PPARA(2)	0.192644		REST(2)	-0.972038
	FOXA1	lentiMPRA	4	-0.00921577		PPARA(2)	0.391294		REST(2)	-1.08346
	FOXA1	lentiMPRA	4	0.0729274		PPARA(2)	0.434888		REST(2)	-0.392887
	HNF1A	lentiMPRA	1	0.825712		FOXA1(2)	0.802274		HNF1A(2)	1.38737
	HNF1A	lentiMPRA	1	0.807262		FOXA1(2)	0.526934		HNF1A(2)	1.57299
	HNF1A	lentiMPRA	1	1.31771		FOXA1(2)	0.615827		HNF1A(2)	1.63164
	HNF1A	lentiMPRA	2	1.38737		FOXA1(2)	-0.346484		HNF1A(2)	1.25537
	HNF1A	lentiMPRA	2	1.57299		FOXA1(2)	-0.125817		HNF1A(2)	1.44118
	HNF1A	lentiMPRA	2	1.63164		FOXA1(2)	-0.114509		HNF1A(2)	1.64766
	HNF1A	lentiMPRA	4	1.61946		PPARA&FOXA1(1:1)	0.461687		REST&HNF1A(1:1)	-0.467987
	HNF1A	lentiMPRA	4	1.87845		PPARA&FOXA1(1:1)	0.871461		REST&HNF1A(1:1)	-0.872436
	HNF1A	lentiMPRA	4	2.15998		PPARA&FOXA1(1:1)	0.950318		REST&HNF1A(1:1)	-1.18353
	HNF1A	lentiMPRA	1	0.415203		PPARA&FOXA1(1:1)	0.720839		REST&HNF1A(1:1)	-0.4971
	HNF1A	lentiMPRA	1	0.457779		PPARA&FOXA1(1:1)	1.03491		REST&HNF1A(1:1)	-0.34456
	HNF1A	lentiMPRA	1	0.45387		PPARA&FOXA1(1:1)	1.21909		REST&HNF1A(1:1)	0.117487
	HNF1A	lentiMPRA	2	1.25537		PPARA&FOXA1(1:1)	0.126383		REST&HNF1A(1:1)	-0.523049
	HNF1A	lentiMPRA	2	1.44118		PPARA&FOXA1(1:1)	0.452372		REST&HNF1A(1:1)	-0.715087
	HNF1A	lentiMPRA	2	1.64766		PPARA&FOXA1(1:1)	0.414728		REST&HNF1A(1:1)	-0.737971
	HNF1A	lentiMPRA	4	1.83489		PPARA&FOXA1(1:1)	-0.439786		REST&HNF1A(1:1)	-0.95589
	HNF1A	lentiMPRA	4	2.25604		PPARA&FOXA1(1:1)	-0.537569		REST&HNF1A(1:1)	-0.2311
	HNF1A	lentiMPRA	4	1.94635		PPARA&FOXA1(1:1)	-0.580365		REST&HNF1A(1:1)	-0.241051
	ONECUT1	lentiMPRA	1	-0.205139		PPARA(2)	-0.116884		REST(2)	-1.57314
	ONECUT1	lentiMPRA	1	-0.362156		PPARA(2)	-0.0423339		REST(2)	-0.78572
	ONECUT1	lentiMPRA	1	-0.768408		PPARA(2)	0.163851		REST(2)	-0.937317
	ONECUT1	lentiMPRA	2	0.0148902		PPARA(2)	0.192644		REST(2)	-0.972038
	ONECUT1	lentiMPRA	2	-0.247658		PPARA(2)	0.391294		REST(2)	-1.08346
	ONECUT1	lentiMPRA	2	-0.289095		PPARA(2)	0.434888		REST(2)	-0.392887
	ONECUT1	lentiMPRA	4	-0.0094434		HNF1A(2)	1.38737		ONECUT1(2)	0.0148902
	ONECUT1	lentiMPRA	4	-0.413011		HNF1A(2)	1.57299		ONECUT1(2)	-0.247658
	ONECUT1	lentiMPRA	4	-0.298574		HNF1A(2)	1.63164		ONECUT1(2)	-0.289095
	ONECUT1	lentiMPRA	1	-0.514298		HNF1A(2)	1.25537		ONECUT1(2)	-0.353976
	ONECUT1	lentiMPRA	1	-0.473412		HNF1A(2)	1.44118		ONECUT1(2)	-0.513201
	ONECUT1	lentiMPRA	1	-0.702313		HNF1A(2)	1.64766		ONECUT1(2)	-0.41992
	ONECUT1	lentiMPRA	2	-0.353976		PPARA&HNF1A(1:1)	1.30932		REST&ONECUT1(1:1)	-1.03396
	ONECUT1	lentiMPRA	2	-0.513201		PPARA&HNF1A(1:1)	1.33855		REST&ONECUT1(1:1)	-0.948605
	ONECUT1	lentiMPRA	2	-0.41992		PPARA&HNF1A(1:1)	1.65988		REST&ONECUT1(1:1)	-0.665459
	ONECUT1	lentiMPRA	4	-0.962231		PPARA&HNF1A(1:1)	1.55143		REST&ONECUT1(1:1)	-0.85094
	ONECUT1	lentiMPRA	4	-0.474034		PPARA&HNF1A(1:1)	1.50102		REST&ONECUT1(1:1)	-0.73025
	ONECUT1	lentiMPRA	4	-0.416748		PPARA&HNF1A(1:1)	1.56526		REST&ONECUT1(1:1)	-0.285076
	PPARA	lentiMPRA	1	-0.396422		PPARA&HNF1A(1:1)	1.31297		REST&ONECUT1(1:1)	-1.52211
	PPARA	lentiMPRA	1	-0.394801		PPARA&HNF1A(1:1)	1.31619		REST&ONECUT1(1:1)	-0.39097
	PPARA	lentiMPRA	1	-0.596659		PPARA&HNF1A(1:1)	1.29998		REST&ONECUT1(1:1)	-0.618735
	PPARA	lentiMPRA	2	-0.116884		PPARA&HNF1A(1:1)	1.08873		REST&ONECUT1(1:1)	-1.26035
	PPARA	lentiMPRA	2	-0.0423339		PPARA&HNF1A(1:1)	1.45602		REST&ONECUT1(1:1)	-0.96573
	PPARA	lentiMPRA	2	0.163851		PPARA&HNF1A(1:1)	1.64396		REST&ONECUT1(1:1)	-0.916454
	PPARA	lentiMPRA	4	-0.457878		PPARA(2)	-0.116884		REST(2)	-1.57314
	PPARA	lentiMPRA	4	-0.881052		PPARA(2)	-0.0423339		REST(2)	-0.78572
	PPARA	lentiMPRA	4	-0.68011		PPARA(2)	0.163851		REST(2)	-0.937317
	PPARA	lentiMPRA	1	-0.311096		PPARA(2)	0.192644		REST(2)	-0.972038
	PPARA	lentiMPRA	1	-0.506816		PPARA(2)	0.391294		REST(2)	-1.08346
	PPARA	lentiMPRA	1	0.0219385		PPARA(2)	0.434888		REST(2)	-0.392887
	PPARA	lentiMPRA	2	0.192644		ONECUT1(2)	0.0148902		XBP1(2)	0.202742
	PPARA	lentiMPRA	2	0.391294		ONECUT1(2)	-0.247658		XBP1(2)	0.615732
	PPARA	lentiMPRA	2	0.434888		ONECUT1(2)	-0.289095		XBP1(2)	0.751587
	PPARA	lentiMPRA	4	0.585753		ONECUT1(2)	-0.353976		XBP1(2)	1.58677
	PPARA	lentiMPRA	4	0.668262		ONECUT1(2)	-0.513201		XBP1(2)	1.38713
	PPARA	lentiMPRA	4	0.821207		ONECUT1(2)	-0.41992		XBP1(2)	1.68516
	XBP1	lentiMPRA	1	-0.0540144		PPARA&ONECUT1(1:1)	0.18688		REST&XBP1(1:1)	-0.578423
	XBP1	lentiMPRA	1	0.236914		PPARA&ONECUT1(1:1)	0.0668011		REST&XBP1(1:1)	-0.555384
	XBP1	lentiMPRA	1	0.226168		PPARA&ONECUT1(1:1)	0.107347		REST&XBP1(1:1)	-0.576913
	XBP1	lentiMPRA	2	0.202742		PPARA&ONECUT1(1:1)	0.0772575		REST&XBP1(1:1)	-1.2764
	XBP1	lentiMPRA	2	0.615732		PPARA&ONECUT1(1:1)	0.407345		REST&XBP1(1:1)	-0.891024
	XBP1	lentiMPRA	2	0.751587		PPARA&ONECUT1(1:1)	0.449789		REST&XBP1(1:1)	-0.755685
	XBP1	lentiMPRA	4	1.01465		PPARA&ONECUT1(1:1)	1.22352		REST&XBP1(1:1)	-0.915089
	XBP1	lentiMPRA	4	0.952478		PPARA&ONECUT1(1:1)	1.25655		REST&XBP1(1:1)	-0.630248
	XBP1	lentiMPRA	4	1.42972		PPARA&ONECUT1(1:1)	1.28616		REST&XBP1(1:1)	-0.509548
	XBP1	lentiMPRA	1	0.0282144		PPARA&ONECUT1(1:1)	-0.407842		REST&XBP1(1:1)	0.104648
	XBP1	lentiMPRA	1	-0.062424		PPARA&ONECUT1(1:1)	-0.773414		REST&XBP1(1:1)	-0.491936
	XBP1	lentiMPRA	1	0.182165		PPARA&ONECUT1(1:1)	-0.691029		REST&XBP1(1:1)	0.0271359
	XBP1	lentiMPRA	2	1.58677		PPARA(2)	-0.116884		REST(2)	-1.57314
	XBP1	lentiMPRA	2	1.38713		PPARA(2)	-0.0423339		REST(2)	-0.78572
	XBP1	lentiMPRA	2	1.68516		PPARA(2)	0.163851		REST(2)	-0.937317
	XBP1	lentiMPRA	4	1.07737		PPARA(2)	0.192644		REST(2)	-0.972038
	XBP1	lentiMPRA	4	1.62243		PPARA(2)	0.391294		REST(2)	-1.08346
	XBP1	lentiMPRA	4	1.83805		PPARA(2)	0.434888		REST(2)	-0.392887
	REST	lentiMPRA	1	-1.37102		XBP1(2)	0.202742		REST(2)	-1.57314
	REST	lentiMPRA	1	-1.16723		XBP1(2)	0.615732		REST(2)	-0.78572
	REST	lentiMPRA	1	-0.960206		XBP1(2)	0.751587		REST(2)	-0.937317
	REST	lentiMPRA	2	-1.57314		XBP1(2)	1.58677		REST(2)	-0.972038
	REST	lentiMPRA	2	-0.78572		XBP1(2)	1.38713		REST(2)	-1.08346
	REST	lentiMPRA	2	-0.937317		XBP1(2)	1.68516		REST(2)	-0.392887
	REST	lentiMPRA	4	-0.79773		PPARA&XBP1(1:1)	0.692574		REST&REST(1:1)	-0.721938
	REST	lentiMPRA	4	-0.849341		PPARA&XBP1(1:1)	0.792322		REST&REST(1:1)	-1.06025
	REST	lentiMPRA	4	-0.506243		PPARA&XBP1(1:1)	0.80506		REST&REST(1:1)	-0.986759
	REST	lentiMPRA	1	-1.19796		PPARA&XBP1(1:1)	0.779694		REST&REST(1:1)	0.0233079
	REST	lentiMPRA	1	-1.37256		PPARA&XBP1(1:1)	0.769045		REST&REST(1:1)	-1.08986
	REST	lentiMPRA	1	-0.98201		PPARA&XBP1(1:1)	0.879118		REST&REST(1:1)	-0.873081
	REST	lentiMPRA	2	-0.972038		PPARA&XBP1(1:1)	1.71538		REST&REST(1:1)	-1.79171
	REST	lentiMPRA	2	-1.08346		PPARA&XBP1(1:1)	1.68302		REST&REST(1:1)	-0.498326
	REST	lentiMPRA	2	-0.392887		PPARA&XBP1(1:1)	1.76421		REST&REST(1:1)	-0.70985
	REST	lentiMPRA	4	-1.64642		PPARA&XBP1(1:1)	1.17979		REST&REST(1:1)	-0.467987
	REST	lentiMPRA	4	-0.943358		PPARA&XBP1(1:1)	1.1991		REST&REST(1:1)	-0.872436
	REST	lentiMPRA	4	-1.20755		PPARA&XBP1(1:1)	1.50494		REST&REST(1:1)	-1.18353
	CEBPA	ATAC	1	-1.16603		PPARA(2)	-0.116884		REST&REST(1:1)	-0.639339
	CEBPA	ATAC	1	-1.52692		PPARA(2)	-0.0423339		REST&REST(1:1)	-0.534482
	CEBPA	ATAC	1	0.739904		PPARA(2)	0.163851		REST&REST(1:1)	-0.574276
	CEBPA	ATAC	2	1.32783		PPARA(2)	0.192644		REST&REST(1:1)	-1.03396
	CEBPA	ATAC	2	1.56643		PPARA(2)	0.391294		REST&REST(1:1)	-0.948605
	CEBPA	ATAC	2	1.75361		PPARA(2)	0.434888		REST&REST(1:1)	-0.665459
	CEBPA	ATAC	4	1.98893		REST(2)	-1.57314		REST&REST(1:1)	-0.884926
	CEBPA	ATAC	4	1.24348		REST(2)	-0.78572		REST&REST(1:1)	-1.11321
	CEBPA	ATAC	4	0.882872		REST(2)	-0.937317		REST&REST(1:1)	-0.713698
	CEBPA	ATAC	1	2.24675		REST(2)	-0.972038		REST&REST(1:1)	-1.06279
	CEBPA	ATAC	1	0.787233		REST(2)	-1.08346		REST&REST(1:1)	-0.891903
	CEBPA	ATAC	1	-0.114096		REST(2)	-0.392887		REST&REST(1:1)	-0.347958
	CEBPA	ATAC	2	1.27244		PPARA&REST(1:1)	-0.884926		REST&REST(1:1)	-1.16301
	CEBPA	ATAC	2	0.410512		PPARA&REST(1:1)	-1.11321		REST&REST(1:1)	-0.698496
	CEBPA	ATAC	2	0.523038		PPARA&REST(1:1)	-0.713698		REST&REST(1:1)	-0.504528
	CEBPA	ATAC	4	0.392831		PPARA&REST(1:1)	-0.343445		REST&REST(1:1)	0.24696
	CEBPA	ATAC	4	1.66352		PPARA&REST(1:1)	-1.20565		REST&REST(1:1)	-0.72428
	CEBPA	ATAC	4	0.398032		PPARA&REST(1:1)	-1.27716		REST&REST(1:1)	-0.501711
	CTCF	ATAC	1	1.24675		PPARA&REST(1:1)	-1.16058		REST&REST(1:1)	-0.4971
	CTCF	ATAC	1	-2.48739		PPARA&REST(1:1)	-1.16684		REST&REST(1:1)	-0.34456
	CTCF	ATAC	1	0.080351		PPARA&REST(1:1)	-0.691493		REST&REST(1:1)	0.117487
	CTCF	ATAC	2	1.92657		PPARA&REST(1:1)	-1.92562		REST&REST(1:1)	-0.85094
	CTCF	ATAC	2	-0.617588		PPARA&REST(1:1)	-0.684492		REST&REST(1:1)	-0.73025
	CTCF	ATAC	2	1.3621		PPARA&REST(1:1)	-0.375336		REST&REST(1:1)	-0.285076
	CTCF	ATAC	4	2.24675		REST(2)	-1.57314		REST&REST(1:1)	-0.343445
	CTCF	ATAC	4	0.0271834		REST(2)	-0.78572		REST&REST(1:1)	-1.20565
	CTCF	ATAC	4	-0.164163		REST(2)	-0.937317		REST&REST(1:1)	-1.27716
	CTCF	ATAC	1	1.50595		REST(2)	-0.972038		REST&REST(1:1)	-0.578423
	CTCF	ATAC	1	-1.05623		REST(2)	-1.08346		REST&REST(1:1)	-0.555384
	CTCF	ATAC	1	1.47612		REST(2)	-0.392887		REST&REST(1:1)	-0.576913
	CTCF	ATAC	2	1.37549		CEBPA(2)	1.04875		REST&REST(1:1)	-1.2764
	CTCF	ATAC	2	1.13793		CEBPA(2)	1.1341		REST&REST(1:1)	-0.891024
	CTCF	ATAC	2	2.49617		CEBPA(2)	1.10123		REST&REST(1:1)	-0.755685
	CTCF	ATAC	4	1.66617		CEBPA(2)	-0.100568		REST&REST(1:1)	-0.734727
	CTCF	ATAC	4	2.57898		CEBPA(2)	-0.134936		REST&REST(1:1)	-1.37427
	CTCF	ATAC	4	3.26111		CEBPA(2)	-0.137883		REST&REST(1:1)	-1.54649
	FOXA1	ATAC	1	1.04296		REST&CEBPA(1:1)	-0.721938		REST&REST(1:1)	-1.08353
	FOXA1	ATAC	1	1.21787		REST&CEBPA(1:1)	-1.06025		REST&REST(1:1)	-0.767619
	FOXA1	ATAC	1	-0.296994		REST&CEBPA(1:1)	-0.986759		REST&REST(1:1)	-0.347461
	FOXA1	ATAC	2	1.59105		REST&CEBPA(1:1)	-1.06279		REST&REST(1:1)	-1.41069
	FOXA1	ATAC	2	1.33771		REST&CEBPA(1:1)	-0.891903		REST&REST(1:1)	-0.799365
	FOXA1	ATAC	2	1.33927		REST&CEBPA(1:1)	-0.347958		REST&REST(1:1)	-1.05197
	FOXA1	ATAC	4	2.02082		REST&CEBPA(1:1)	-0.734727		REST&REST(1:1)	-0.523049
	FOXA1	ATAC	4	1.13222		REST&CEBPA(1:1)	-1.37427		REST&REST(1:1)	-0.715087
	FOXA1	ATAC	4	1.37228		REST&CEBPA(1:1)	-1.54649		REST&REST(1:1)	-0.737971
	FOXA1	ATAC	1	1.16768		REST&CEBPA(1:1)	-0.992448		REST&REST(1:1)	-0.552756
	FOXA1	ATAC	1	-0.222134		REST&CEBPA(1:1)	-1.17541		REST&REST(1:1)	-0.972115
	FOXA1	ATAC	1	0.0429329		REST&CEBPA(1:1)	-0.741018		REST&REST(1:1)	-0.748815
	FOXA1	ATAC	2	1.12153					REST&REST(1:1)	-1.52211
	FOXA1	ATAC	2	1.31218					REST&REST(1:1)	-0.39097
	FOXA1	ATAC	2	0.53632					REST&REST(1:1)	-0.618735
	FOXA1	ATAC	4	1.99028					REST&REST(1:1)	-1.16058
	FOXA1	ATAC	4	0.988084					REST&REST(1:1)	-1.16684
	FOXA1	ATAC	4	0.983617					REST&REST(1:1)	-0.691493
	HNF1A	ATAC	1	1.87244					REST&REST(1:1)	-0.992448
	HNF1A	ATAC	1	0.957158					REST&REST(1:1)	-1.17541
	HNF1A	ATAC	1	1.111					REST&REST(1:1)	-0.741018
	HNF1A	ATAC	2	2.2223					REST&REST(1:1)	-0.474386
	HNF1A	ATAC	2	1.46822					REST&REST(1:1)	-0.740813
	HNF1A	ATAC	2	1.54584					REST&REST(1:1)	-0.830745
	HNF1A	ATAC	4	2.59172					REST&REST(1:1)	-1.66134
	HNF1A	ATAC	4	2.07794					REST&REST(1:1)	-1.17415
	HNF1A	ATAC	4	1.80378					REST&REST(1:1)	-1.00493
	HNF1A	ATAC	1	-0.209177					REST&REST(1:1)	-0.95589
	HNF1A	ATAC	1	0.969909					REST&REST(1:1)	-0.2311
	HNF1A	ATAC	1	0.63394					REST&REST(1:1)	-0.241051
	HNF1A	ATAC	2	1.91233					REST&REST(1:1)	-1.17035
	HNF1A	ATAC	2	1.58723					REST&REST(1:1)	-0.875828
	HNF1A	ATAC	2	1.23493					REST&REST(1:1)	-1.01948
	HNF1A	ATAC	4	2.04415					REST&REST(1:1)	-1.26035
	HNF1A	ATAC	4	1.54802					REST&REST(1:1)	-0.96573
	HNF1A	ATAC	4	2.47448					REST&REST(1:1)	-0.916454
	ONECUT1	ATAC	1	1.38198					REST&REST(1:1)	-1.92562
	ONECUT1	ATAC	1	0.0771086					REST&REST(1:1)	-0.684492
	ONECUT1	ATAC	1	-0.541149					REST&REST(1:1)	-0.375336
	ONECUT1	ATAC	2	-0.135223					REST&REST(1:1)	-0.915089
	ONECUT1	ATAC	2	1.39781					REST&REST(1:1)	-0.630248
	ONECUT1	ATAC	2	0.513299					REST&REST(1:1)	-0.509548
	ONECUT1	ATAC	4	1.63008					REST&REST(1:1)	0.104648
	ONECUT1	ATAC	4	1.4195					REST&REST(1:1)	-0.491936
	ONECUT1	ATAC	4	1.5682					REST&REST(1:1)	0.0271359
	ONECUT1	ATAC	1	0.029218
	ONECUT1	ATAC	1	0.797758
	ONECUT1	ATAC	1	0.744391
	ONECUT1	ATAC	2	1.1009
	ONECUT1	ATAC	2	0.680415
	ONECUT1	ATAC	2	0.00823079
	ONECUT1	ATAC	4	1.89913
	ONECUT1	ATAC	4	1.1537
	ONECUT1	ATAC	4	0.745912
	PPARA	ATAC	1	0.820093
	PPARA	ATAC	1	0.827196
	PPARA	ATAC	1	0.0615134
	PPARA	ATAC	2	1.4193
	PPARA	ATAC	2	0.210047
	PPARA	ATAC	2	1.51557
	PPARA	ATAC	4	2.6756
	PPARA	ATAC	4	1.00446
	PPARA	ATAC	4	3.06946
	PPARA	ATAC	1	-0.572575
	PPARA	ATAC	1	1.58125
	PPARA	ATAC	1	0.334452
	PPARA	ATAC	2	1.56868
	PPARA	ATAC	2	0.567502
	PPARA	ATAC	2	1.89031
	PPARA	ATAC	4	1.10925
	PPARA	ATAC	4	2.23893
	PPARA	ATAC	4	2.20859
	XBP1	ATAC	1	1.52075
	XBP1	ATAC	1	1.48614
	XBP1	ATAC	1	0.908955
	XBP1	ATAC	2	0.772026
	XBP1	ATAC	2	1.68644
	XBP1	ATAC	2	0.247589
	XBP1	ATAC	4	0.280436
	XBP1	ATAC	4	0.430816
	XBP1	ATAC	4	0.795237
	XBP1	ATAC	1	-1.7991
	XBP1	ATAC	1	0.941155
	XBP1	ATAC	1	0.534966
	XBP1	ATAC	2	1.1104
	XBP1	ATAC	2	0.353412
	XBP1	ATAC	2	-0.053254
	XBP1	ATAC	4	-0.947895
	XBP1	ATAC	4	1.7166
	XBP1	ATAC	4	1.08879
	REST	ATAC	1	0.938204
	REST	ATAC	1	0.722765
	REST	ATAC	1	1.68727
	REST	ATAC	2	0.568681
	REST	ATAC	2	1.70836
	REST	ATAC	2	0.489641
	REST	ATAC	4	1.56439
	REST	ATAC	4	1.93569
	REST	ATAC	4	1.86057
	REST	ATAC	1	0.0359239
	REST	ATAC	1	0.925184
	REST	ATAC	1	-0.124979
	REST	ATAC	2	-0.589171
	REST	ATAC	2	1.71906
	REST	ATAC	2	1.74605
	REST	ATAC	4	1.10925
	REST	ATAC	4	1.05027
	REST	ATAC	4	1.45475
	CEBPA	H3K27ac	1	0.672382
	CEBPA	H3K27ac	1	-0.491091
	CEBPA	H3K27ac	1	1.78859
	CEBPA	H3K27ac	2	1.06191
	CEBPA	H3K27ac	2	1.29229
	CEBPA	H3K27ac	2	1.59794
	CEBPA	H3K27ac	4	-0.532553
	CEBPA	H3K27ac	4	0.900048
	CEBPA	H3K27ac	4	1.11172
	CEBPA	H3K27ac	1	1.10093
	CEBPA	H3K27ac	1	0.170983
	CEBPA	H3K27ac	1	1.68877
	CEBPA	H3K27ac	2	0.546949
	CEBPA	H3K27ac	2	0.834904
	CEBPA	H3K27ac	2	1.22739
	CEBPA	H3K27ac	4	1.20427
	CEBPA	H3K27ac	4	-0.619904
	CEBPA	H3K27ac	4	1.31275
	CTCF	H3K27ac	1	0.37467
	CTCF	H3K27ac	1	1.31782
	CTCF	H3K27ac	2	0.305554
	CTCF	H3K27ac	2	-0.233838
	CTCF	H3K27ac	2	1.69815
	CTCF	H3K27ac	4	1.28261
	CTCF	H3K27ac	4	1.69384
	CTCF	H3K27ac	1	0.24482
	CTCF	H3K27ac	1	1.0824
	CTCF	H3K27ac	1	2.44634
	CTCF	H3K27ac	2	-0.3363
	CTCF	H3K27ac	2	0.141747
	CTCF	H3K27ac	2	2.95717
	CTCF	H3K27ac	4	-0.49542
	CTCF	H3K27ac	4	0.773504
	FOXA1	H3K27ac	1	0.345316
	FOXA1	H3K27ac	1	1.12769
	FOXA1	H3K27ac	1	0.187795
	FOXA1	H3K27ac	2	-0.686018
	FOXA1	H3K27ac	2	0.840101
	FOXA1	H3K27ac	2	1.4452
	FOXA1	H3K27ac	4	0.205785
	FOXA1	H3K27ac	4	0.886667
	FOXA1	H3K27ac	4	2.43131
	FOXA1	H3K27ac	1	0.28261
	FOXA1	H3K27ac	1	0.542565
	FOXA1	H3K27ac	1	1.94533
	FOXA1	H3K27ac	2	-0.223122
	FOXA1	H3K27ac	2	0.662728
	FOXA1	H3K27ac	2	1.0672
	FOXA1	H3K27ac	4	-0.616098
	FOXA1	H3K27ac	4	1.00359
	FOXA1	H3K27ac	4	-0.247186
	HNF1A	H3K27ac	1	0.865569
	HNF1A	H3K27ac	1	0.94859
	HNF1A	H3K27ac	1	2.10651
	HNF1A	H3K27ac	2	0.890786
	HNF1A	H3K27ac	2	0.819398
	HNF1A	H3K27ac	2	1.44365
	HNF1A	H3K27ac	4	-0.549688
	HNF1A	H3K27ac	4	0.830837
	HNF1A	H3K27ac	4	0.826293
	HNF1A	H3K27ac	1	-0.851392
	HNF1A	H3K27ac	1	0.50874
	HNF1A	H3K27ac	1	1.79483
	HNF1A	H3K27ac	2	0.823034
	HNF1A	H3K27ac	2	1.73533
	HNF1A	H3K27ac	2	1.68689
	HNF1A	H3K27ac	4	-0.680371
	HNF1A	H3K27ac	4	1.60749
	ONECUT1	H3K27ac	1	-0.857611
	ONECUT1	H3K27ac	1	0.385308
	ONECUT1	H3K27ac	1	2.49767
	ONECUT1	H3K27ac	2	-0.974884
	ONECUT1	H3K27ac	2	0.0997318
	ONECUT1	H3K27ac	2	1.62612
	ONECUT1	H3K27ac	4	1.27946
	ONECUT1	H3K27ac	4	1.53505
	ONECUT1	H3K27ac	4	1.92371
	ONECUT1	H3K27ac	1	0.535054
	ONECUT1	H3K27ac	1	0.317164
	ONECUT1	H3K27ac	1	0.622161
	ONECUT1	H3K27ac	2	-1.29335
	ONECUT1	H3K27ac	2	1.3089
	ONECUT1	H3K27ac	2	0.978447
	ONECUT1	H3K27ac	4	1.15258
	ONECUT1	H3K27ac	4	0.424683
	ONECUT1	H3K27ac	4	0.339889
	PPARA	H3K27ac	1	-1.42896
	PPARA	H3K27ac	1	0.913003
	PPARA	H3K27ac	1	0.0830185
	PPARA	H3K27ac	2	-1.35372
	PPARA	H3K27ac	2	0.725042
	PPARA	H3K27ac	2	0.805066
	PPARA	H3K27ac	4	-0.293348
	PPARA	H3K27ac	4	2.38821
	PPARA	H3K27ac	4	2.027
	PPARA	H3K27ac	1	-0.0337241
	PPARA	H3K27ac	1	0.370641
	PPARA	H3K27ac	1	-0.0643167
	PPARA	H3K27ac	2	1.70184
	PPARA	H3K27ac	2	0.812924
	PPARA	H3K27ac	2	-0.742013
	PPARA	H3K27ac	4	2.39512
	PPARA	H3K27ac	4	2.44759
	PPARA	H3K27ac	4	2.49208
	XBP1	H3K27ac	1	1.85014
	XBP1	H3K27ac	1	0.937002
	XBP1	H3K27ac	2	0.507343
	XBP1	H3K27ac	2	1.25305
	XBP1	H3K27ac	4	1.2513
	XBP1	H3K27ac	4	0.54637
	XBP1	H3K27ac	4	1.58613
	XBP1	H3K27ac	1	0.776279
	XBP1	H3K27ac	1	1.19271
	XBP1	H3K27ac	1	2.12924
	XBP1	H3K27ac	2	0.542186
	XBP1	H3K27ac	2	0.836697
	XBP1	H3K27ac	2	0.88448
	XBP1	H3K27ac	4	0.112909
	XBP1	H3K27ac	4	1.45219
	XBP1	H3K27ac	4	0.996725
	REST	H3K27ac	1	1.29857
	REST	H3K27ac	1	-0.499206
	REST	H3K27ac	1	1.94856
	REST	H3K27ac	2	-3.53151
	REST	H3K27ac	2	-2.76255
	REST	H3K27ac	2	0.111934
	REST	H3K27ac	4	-0.581029
	REST	H3K27ac	4	-0.0045879
	REST	H3K27ac	1	-1.81325
	REST	H3K27ac	2	-2.48773
	REST	H3K27ac	2	0.102811
	REST	H3K27ac	2	1.93028
	REST	H3K27ac	4	2.26959
	REST	H3K27ac	4	1.43402
	REST	H3K27ac	4	3.35715

## Sheet: Fig4
	Fig4a					Fig4b							Fig4c
													top							bottom
	id	lentiMPRA	ATAC	H3K27ac		assay	permutation	delta	pvalue	adjp	-log10(adjp)		motif	position	odds	adjp	label	assay		motif	position	odds	adjp	label	assay
	CTCF_HNF1A_PPARA_REST	0.360567	2.05411	0.801371		lentiMPRA	['CEBPA', 'CTCF', 'FOXA1', 'HNF1A']	1.16543	3.0521e-13	1.18693e-12	11.9256		CEBPA	0	1.2	0.355068	top	lentiMPRA		CEBPA	0	0.88	0.67468	bottom	lentiMPRA
	CTCF_HNF1A_PPARA_REST	-0.207917	2.012	0.758317		lentiMPRA	['CEBPA', 'CTCF', 'FOXA1', 'ONECUT1']	0.840457	1.94075e-05	2.66377e-05	4.5745		CTCF	0	1.52	0.0116325	top	lentiMPRA		CTCF	0	1.36	0.0977482	bottom	lentiMPRA
	CTCF_HNF1A_PPARA_REST	-0.0435937	2.69457			lentiMPRA	['CEBPA', 'CTCF', 'FOXA1', 'PPARA']	1.00019	1.13243e-05	1.5854e-05	4.79986		FOXA1	0	1.08	0.715933	top	lentiMPRA		FOXA1	0	1.04	0.846315	bottom	lentiMPRA
	CTCF_HNF1A_REST_PPARA	-0.0448814	1.99503	0.477301		lentiMPRA	['CEBPA', 'CTCF', 'FOXA1', 'XBP1']	0.619062	0.0477638	0.0491686	1.30831		HNF1A	0	1.08	0.715933	top	lentiMPRA		HNF1A	0	0.6	0.0510199	bottom	lentiMPRA
	CTCF_HNF1A_REST_PPARA	-0.0989715	2.30204	0.977974		lentiMPRA	['CEBPA', 'CTCF', 'FOXA1', 'REST']	1.08794	2.45045e-05	3.29868e-05	4.48166		ONECUT1	0	1.32	0.153805	top	lentiMPRA		ONECUT1	0	1.04	0.846315	bottom	lentiMPRA
	CTCF_HNF1A_REST_PPARA	-0.0442994	2.32376	2.29908		lentiMPRA	['CEBPA', 'CTCF', 'HNF1A', 'ONECUT1']	0.951992	1.34792e-11	3.62901e-11	10.4402		PPARA	0	0.64	0.080511	top	lentiMPRA		PPARA	0	1.72	0.000560864	bottom	lentiMPRA
	CTCF_PPARA_HNF1A_REST	-0.179801	2.33164			lentiMPRA	['CEBPA', 'CTCF', 'HNF1A', 'PPARA']	1.15086	1.85458e-22	1.62276e-21	20.7897		REST	0	0	4.16237e-12	top	lentiMPRA		REST	0	0.92	0.808665	bottom	lentiMPRA
	CTCF_PPARA_HNF1A_REST	0.0308719	3.12773	1.186		lentiMPRA	['CEBPA', 'CTCF', 'HNF1A', 'XBP1']	0.822112	1.13637e-08	2.09332e-08	7.67916		XBP1	0	1.16	0.464041	top	lentiMPRA		XBP1	0	0.44	0.00305286	bottom	lentiMPRA
	CTCF_PPARA_HNF1A_REST	-0.672297	1.67234			lentiMPRA	['CEBPA', 'CTCF', 'HNF1A', 'REST']	1.8276	1.08789e-32	3.80762e-31	30.4193		CEBPA	1	1.24	0.262679	top	lentiMPRA		CEBPA	1	1.12	0.608711	bottom	lentiMPRA
	CTCF_PPARA_REST_HNF1A	-0.163139	2.22473	-1.37427		lentiMPRA	['CEBPA', 'CTCF', 'ONECUT1', 'PPARA']	1.33111	3.95313e-08	6.58854e-08	7.18121		CTCF	1	1.2	0.355068	top	lentiMPRA		CTCF	1	1.32	0.14571	bottom	lentiMPRA
	CTCF_PPARA_REST_HNF1A	0.63943	0.927648	-1.10364		lentiMPRA	['CEBPA', 'CTCF', 'ONECUT1', 'XBP1']	0.866676	1.92939e-10	4.65714e-10	9.33188		FOXA1	1	1	1	top	lentiMPRA		FOXA1	1	0.92	0.808665	bottom	lentiMPRA
	CTCF_PPARA_REST_HNF1A	0.202249	2.40081	1.74424		lentiMPRA	['CEBPA', 'CTCF', 'ONECUT1', 'REST']	0.884363	0.000898827	0.00104863	2.97938		HNF1A	1	1.28	0.178706	top	lentiMPRA		HNF1A	1	0.32	0.000142063	bottom	lentiMPRA
	CTCF_REST_HNF1A_PPARA	0.501029	1.24211	0.213784		lentiMPRA	['CEBPA', 'CTCF', 'PPARA', 'XBP1']	1.15582	2.95754e-12	8.28112e-12	11.0819		ONECUT1	1	0.92	0.78171	top	lentiMPRA		ONECUT1	1	1.16	0.483376	bottom	lentiMPRA
	CTCF_REST_HNF1A_PPARA	0.815783	2.5042	0.476522		lentiMPRA	['CEBPA', 'CTCF', 'PPARA', 'REST']	1.53378	2.98509e-07	4.64348e-07	6.33316		PPARA	1	1.08	0.715933	top	lentiMPRA		PPARA	1	1.16	0.483376	bottom	lentiMPRA
	CTCF_REST_HNF1A_PPARA	1.06874	2.57605	3.22973		lentiMPRA	['CEBPA', 'CTCF', 'XBP1', 'REST']	1.12102	3.19073e-08	5.4731e-08	7.26177		REST	1	0	4.16237e-12	top	lentiMPRA		REST	1	1.52	0.0116325	bottom	lentiMPRA
	CTCF_REST_PPARA_HNF1A	0.559155	2.2534	0.50685		lentiMPRA	['CEBPA', 'FOXA1', 'HNF1A', 'ONECUT1']	1.21287	1.65343e-12	4.82252e-12	11.3167		XBP1	1	1.28	0.178706	top	lentiMPRA		XBP1	1	0.48	0.00636492	bottom	lentiMPRA
	CTCF_REST_PPARA_HNF1A	1.17393	2.11911	-0.0821066		lentiMPRA	['CEBPA', 'FOXA1', 'HNF1A', 'PPARA']	1.4659	4.60732e-10	1.00785e-09	8.9966		CEBPA	2	1.12	0.608711	top	lentiMPRA		CEBPA	2	1.2	0.408328	bottom	lentiMPRA
	CTCF_REST_PPARA_HNF1A	1.08925	1.98282	0.387658		lentiMPRA	['CEBPA', 'FOXA1', 'HNF1A', 'XBP1']	0.679288	0.740521	0.740521	0.130463		CTCF	2	1	1	top	lentiMPRA		CTCF	2	0.8	0.443558	bottom	lentiMPRA
	HNF1A_CTCF_PPARA_REST	-0.14141	0.242251	-3.91934		lentiMPRA	['CEBPA', 'FOXA1', 'HNF1A', 'REST']	1.2136	3.87257e-07	5.89305e-07	6.22966		FOXA1	2	0.52	0.0134914	top	lentiMPRA		FOXA1	2	1	1	bottom	lentiMPRA
	HNF1A_CTCF_PPARA_REST	-0.935062	0.533369			lentiMPRA	['CEBPA', 'FOXA1', 'ONECUT1', 'PPARA']	0.986651	4.31565e-06	6.16522e-06	5.21005		HNF1A	2	2.08	1.07767e-07	top	lentiMPRA		HNF1A	2	0.32	0.000142063	bottom	lentiMPRA
	HNF1A_CTCF_PPARA_REST	-0.446582	1.84932	-2.02964		lentiMPRA	['CEBPA', 'FOXA1', 'ONECUT1', 'XBP1']	1.00405	5.807e-05	7.39073e-05	4.13131		ONECUT1	2	0.52	0.0134914	top	lentiMPRA		ONECUT1	2	1.4	0.0635476	bottom	lentiMPRA
	HNF1A_CTCF_REST_PPARA	-0.25338	1.16151	0.935786		lentiMPRA	['CEBPA', 'FOXA1', 'ONECUT1', 'REST']	0.754825	0.0294831	0.03127	1.50487		PPARA	2	1.16	0.464041	top	lentiMPRA		PPARA	2	0.64	0.080511	bottom	lentiMPRA
	HNF1A_CTCF_REST_PPARA	-0.846051	1.38779	0.18658		lentiMPRA	['CEBPA', 'FOXA1', 'PPARA', 'XBP1']	1.1463	4.53252e-09	8.57504e-09	8.06676		REST	2	0	4.16237e-12	top	lentiMPRA		REST	2	2.32	1.5172e-10	bottom	lentiMPRA
	HNF1A_CTCF_REST_PPARA	-0.471726	1.67842	-1.04088		lentiMPRA	['CEBPA', 'FOXA1', 'PPARA', 'REST']	1.12486	9.78191e-05	0.000122274	3.91267		XBP1	2	1.6	0.00377851	top	lentiMPRA		XBP1	2	0.32	0.000142063	bottom	lentiMPRA
	HNF1A_PPARA_CTCF_REST	-1.17188	1.26981	-0.16187		lentiMPRA	['CEBPA', 'FOXA1', 'XBP1', 'REST']	0.813459	0.033799	0.0353124	1.45207		CEBPA	3	0.56	0.0250989	top	lentiMPRA		CEBPA	3	1.12	0.608711	bottom	lentiMPRA
	HNF1A_PPARA_CTCF_REST	-0.250826	1.61215	1.22687		lentiMPRA	['CEBPA', 'HNF1A', 'ONECUT1', 'PPARA']	1.19755	7.65704e-08	1.2465e-07	6.90431		CTCF	3	0.28	2.23962e-05	top	lentiMPRA		CTCF	3	0.68	0.122679	bottom	lentiMPRA
	HNF1A_PPARA_CTCF_REST	-0.393881	1.75887	-0.180626		lentiMPRA	['CEBPA', 'HNF1A', 'ONECUT1', 'XBP1']	0.866107	1.89728e-06	2.76687e-06	5.55801		FOXA1	3	0.68	0.129895	top	lentiMPRA		FOXA1	3	0.8	0.443558	bottom	lentiMPRA
	HNF1A_PPARA_REST_CTCF	0.143714	1.56493	-1.59666		lentiMPRA	['CEBPA', 'HNF1A', 'ONECUT1', 'REST']	1.52564	8.35879e-10	1.67176e-09	8.77683		HNF1A	3	2.52	4.86964e-13	top	lentiMPRA		HNF1A	3	0	1.04059e-11	bottom	lentiMPRA
	HNF1A_PPARA_REST_CTCF	0.136727	2.70606	1.45238		lentiMPRA	['CEBPA', 'HNF1A', 'PPARA', 'XBP1']	0.707877	0.0114224	0.012301	1.91006		ONECUT1	3	0.16	1.76774e-07	top	lentiMPRA		ONECUT1	3	1.56	0.00822389	bottom	lentiMPRA
	HNF1A_PPARA_REST_CTCF	0.166361	1.30699			lentiMPRA	['CEBPA', 'HNF1A', 'PPARA', 'REST']	1.52768	1.01905e-18	5.94444e-18	17.2259		PPARA	3	1.76	0.000173563	top	lentiMPRA		PPARA	3	0.52	0.0145292	bottom	lentiMPRA
	HNF1A_REST_CTCF_PPARA	-0.463429	1.49124	-0.757815		lentiMPRA	['CEBPA', 'HNF1A', 'XBP1', 'REST']	1.19915	4.13853e-13	1.52472e-12	11.8168		REST	3	0	4.16237e-12	top	lentiMPRA		REST	3	3.24	2.3034e-26	bottom	lentiMPRA
	HNF1A_REST_CTCF_PPARA	-0.261738	-0.0521744	0.864071		lentiMPRA	['CEBPA', 'ONECUT1', 'PPARA', 'XBP1']	1.28358	3.20567e-08	5.4731e-08	7.26177		XBP1	3	2.04	2.92416e-07	top	lentiMPRA		XBP1	3	0.08	3.18031e-09	bottom	lentiMPRA
	HNF1A_REST_CTCF_PPARA	-0.357482	1.88771	2.38314		lentiMPRA	['CEBPA', 'ONECUT1', 'PPARA', 'REST']	0.751254	0.00308293	0.00348073	2.45833
	HNF1A_REST_PPARA_CTCF	-0.262973	0.964717	0.591624		lentiMPRA	['CEBPA', 'ONECUT1', 'XBP1', 'REST']	0.731561	0.00840903	0.00919737	2.03634
	HNF1A_REST_PPARA_CTCF	-0.410666	1.79949	-0.015692		lentiMPRA	['CEBPA', 'PPARA', 'XBP1', 'REST']	1.46873	1.45005e-10	3.62512e-10	9.44068
	HNF1A_REST_PPARA_CTCF	-0.0658269	2.4106			lentiMPRA	['CTCF', 'FOXA1', 'HNF1A', 'ONECUT1']	0.940243	1.49915e-08	2.69078e-08	7.57012
	PPARA_CTCF_HNF1A_REST	-0.0784353	2.10118	-0.078335		lentiMPRA	['CTCF', 'FOXA1', 'HNF1A', 'PPARA']	1.06113	1.14001e-23	1.14001e-22	21.9431
	PPARA_CTCF_HNF1A_REST	-0.475583	-0.12482			lentiMPRA	['CTCF', 'FOXA1', 'HNF1A', 'XBP1']	0.939844	1.79385e-14	7.84809e-14	13.1052
	PPARA_CTCF_HNF1A_REST	-0.463655	0.964249	1.06483		lentiMPRA	['CTCF', 'FOXA1', 'HNF1A', 'REST']	1.68335	4.21325e-19	2.68116e-18	17.5717
	PPARA_CTCF_REST_HNF1A	0.303504	0.67439	-0.840836		lentiMPRA	['CTCF', 'FOXA1', 'ONECUT1', 'PPARA']	1.00179	4.14884e-11	1.07563e-10	9.96834
	PPARA_CTCF_REST_HNF1A	0.858584	1.98008	1.22633		lentiMPRA	['CTCF', 'FOXA1', 'ONECUT1', 'XBP1']	0.805242	0.000477504	0.000576298	3.23935
	PPARA_CTCF_REST_HNF1A	0.35378	0.647392	0.980178		lentiMPRA	['CTCF', 'FOXA1', 'ONECUT1', 'REST']	1.0229	0.000569529	0.000675712	3.17024
	PPARA_HNF1A_CTCF_REST	-1.02985	0.180664	-1.39596		lentiMPRA	['CTCF', 'FOXA1', 'PPARA', 'XBP1']	0.943964	9.93862e-13	3.16229e-12	11.5
	PPARA_HNF1A_CTCF_REST	-0.974522	2.48719	1.49654		lentiMPRA	['CTCF', 'FOXA1', 'PPARA', 'REST']	0.987801	0.00209256	0.00240129	2.61955
	PPARA_HNF1A_CTCF_REST	-0.831903	1.04381	0.156634		lentiMPRA	['CTCF', 'FOXA1', 'XBP1', 'REST']	1.47402	2.74354e-09	5.33466e-09	8.27289
	PPARA_HNF1A_REST_CTCF	0.026862	1.82675	1.42189		lentiMPRA	['CTCF', 'HNF1A', 'ONECUT1', 'PPARA']	1.35954	1.00678e-26	1.76187e-25	24.754
	PPARA_HNF1A_REST_CTCF	-0.355234	2.34373	1.56059		lentiMPRA	['CTCF', 'HNF1A', 'ONECUT1', 'XBP1']	1.04347	2.5256e-10	5.89306e-10	9.22966
	PPARA_HNF1A_REST_CTCF	-0.40047	2.18681	-1.17757		lentiMPRA	['CTCF', 'HNF1A', 'ONECUT1', 'REST']	2.00542	7.26713e-29	1.69566e-27	26.7707
	PPARA_REST_CTCF_HNF1A	1.203	-0.696022	0.220391		lentiMPRA	['CTCF', 'HNF1A', 'PPARA', 'XBP1']	0.957636	2.03861e-13	8.39428e-13	12.076
	PPARA_REST_CTCF_HNF1A	1.54065	1.15783	1.41435		lentiMPRA	['CTCF', 'HNF1A', 'PPARA', 'REST']	2.35682	4.17441e-37	2.92209e-35	34.5343
	PPARA_REST_CTCF_HNF1A	1.7145	0.921009	2.067		lentiMPRA	['CTCF', 'HNF1A', 'XBP1', 'REST']	1.91268	3.29328e-26	4.61059e-25	24.3362
	PPARA_REST_HNF1A_CTCF	0.256666	0.949771	0.243861		lentiMPRA	['CTCF', 'ONECUT1', 'PPARA', 'XBP1']	1.40126	4.91864e-22	3.82561e-21	20.4173
	PPARA_REST_HNF1A_CTCF	0.419768	2.46436	1.0554		lentiMPRA	['CTCF', 'ONECUT1', 'PPARA', 'REST']	1.86643	4.73826e-13	1.58443e-12	11.8001
	PPARA_REST_HNF1A_CTCF	0.579986	1.67376	0.944258		lentiMPRA	['CTCF', 'ONECUT1', 'XBP1', 'REST']	1.17386	6.84985e-10	1.41026e-09	8.8507
	REST_CTCF_HNF1A_PPARA	1.33571	1.68568	0.737498		lentiMPRA	['CTCF', 'PPARA', 'XBP1', 'REST']	1.98194	4.21081e-20	2.94757e-19	18.5305
	REST_CTCF_HNF1A_PPARA	1.60522	1.38388	1.37015		lentiMPRA	['FOXA1', 'HNF1A', 'ONECUT1', 'PPARA']	1.39347	1.43114e-12	4.35563e-12	11.3609
	REST_CTCF_HNF1A_PPARA	1.42301	0.619806	1.56757		lentiMPRA	['FOXA1', 'HNF1A', 'ONECUT1', 'XBP1']	0.815758	0.00410297	0.00455886	2.34114
	REST_CTCF_PPARA_HNF1A	1.1466	0.975899	1.14873		lentiMPRA	['FOXA1', 'HNF1A', 'ONECUT1', 'REST']	1.06498	4.57245e-05	5.92725e-05	4.22715
	REST_CTCF_PPARA_HNF1A	1.45033	1.97204	1.9814		lentiMPRA	['FOXA1', 'HNF1A', 'PPARA', 'XBP1']	0.759572	4.48246e-05	5.92022e-05	4.22766
	REST_CTCF_PPARA_HNF1A	1.29875	1.9226	2.20094		lentiMPRA	['FOXA1', 'HNF1A', 'PPARA', 'REST']	1.64637	4.75329e-13	1.58443e-12	11.8001
	REST_HNF1A_CTCF_PPARA	-0.268824	1.94285	-0.169833		lentiMPRA	['FOXA1', 'HNF1A', 'XBP1', 'REST']	1.39284	4.04156e-18	2.02078e-17	16.6945
	REST_HNF1A_CTCF_PPARA	0.220086	2.1341	1.06099		lentiMPRA	['FOXA1', 'ONECUT1', 'PPARA', 'XBP1']	1.34921	4.4499e-10	1.00482e-09	8.99791
	REST_HNF1A_CTCF_PPARA	0.257687	1.76407			lentiMPRA	['FOXA1', 'ONECUT1', 'PPARA', 'REST']	0.892323	0.000344151	0.000422641	3.37403
	REST_HNF1A_PPARA_CTCF	-0.0220715	2.23584	0.470907		lentiMPRA	['FOXA1', 'ONECUT1', 'XBP1', 'REST']	0.631984	0.171978	0.17447	0.758279
	REST_HNF1A_PPARA_CTCF	0.434116	2.78135	-0.399689		lentiMPRA	['FOXA1', 'PPARA', 'XBP1', 'REST']	1.25567	4.12864e-07	6.14904e-07	6.21119
	REST_HNF1A_PPARA_CTCF	0.74111	1.02848	2.39428		lentiMPRA	['HNF1A', 'ONECUT1', 'PPARA', 'XBP1']	1.09605	1.3312e-07	2.11782e-07	6.67411
	REST_PPARA_CTCF_HNF1A	1.65074	2.40704	0.503522		lentiMPRA	['HNF1A', 'ONECUT1', 'PPARA', 'REST']	2.07335	2.35775e-18	1.26956e-17	16.8963
	REST_PPARA_CTCF_HNF1A	1.32449	2.1083	0.684694		lentiMPRA	['HNF1A', 'ONECUT1', 'XBP1', 'REST']	1.46065	5.24154e-10	1.11184e-09	8.95396
	REST_PPARA_CTCF_HNF1A	1.23564	2.38641	2.2145		lentiMPRA	['HNF1A', 'PPARA', 'XBP1', 'REST']	1.99816	8.76078e-25	1.02209e-23	22.9905
	REST_PPARA_HNF1A_CTCF	-0.300134	1.66746	1.35701		lentiMPRA	['ONECUT1', 'PPARA', 'XBP1', 'REST']	2.05827	4.06769e-17	1.89825e-16	15.7216
	REST_PPARA_HNF1A_CTCF	0.208928	2.51261	-0.10364		ATAC	['CEBPA', 'CTCF', 'FOXA1', 'HNF1A']	1.50047	0.246728	0.4545	0.342466
	REST_PPARA_HNF1A_CTCF	0.666755	2.54368			ATAC	['CEBPA', 'CTCF', 'FOXA1', 'ONECUT1']	1.66123	0.0978723	0.259305	0.58619
	CTCF_HNF1A_PPARA_REST	-0.32723	2.50614	-0.374268		ATAC	['CEBPA', 'CTCF', 'FOXA1', 'PPARA']	1.5148	0.126787	0.29209	0.534483
	CTCF_HNF1A_PPARA_REST	-0.915934	3.19711	1.00957		ATAC	['CEBPA', 'CTCF', 'FOXA1', 'XBP1']	1.60721	0.202943	0.383946	0.41573
	CTCF_HNF1A_PPARA_REST	-0.431966	2.6642	1.64367		ATAC	['CEBPA', 'CTCF', 'FOXA1', 'REST']	1.25445	0.691818	0.807121	0.0930614
	CTCF_HNF1A_REST_PPARA	-0.414102	1.63127	-0.936316		ATAC	['CEBPA', 'CTCF', 'HNF1A', 'ONECUT1']	1.19098	0.467269	0.667527	0.175531
	CTCF_HNF1A_REST_PPARA	0.422491	1.7256	-0.393146		ATAC	['CEBPA', 'CTCF', 'HNF1A', 'PPARA']	0.794596	0.364809	0.567481	0.246049
	CTCF_HNF1A_REST_PPARA	0.129768	2.11256	1.31849		ATAC	['CEBPA', 'CTCF', 'HNF1A', 'XBP1']	1.20506	0.0784732	0.22888	0.640392
	CTCF_PPARA_HNF1A_REST	-0.915102	1.95987	-2.52365		ATAC	['CEBPA', 'CTCF', 'HNF1A', 'REST']	0.991221	0.684752	0.807121	0.0930614
	CTCF_PPARA_HNF1A_REST	-0.777542	2.0585	0.501632		ATAC	['CEBPA', 'CTCF', 'ONECUT1', 'PPARA']	1.31344	0.0247097	0.111142	0.954122
	CTCF_PPARA_HNF1A_REST	-0.818059	1.69501	2.7713		ATAC	['CEBPA', 'CTCF', 'ONECUT1', 'XBP1']	1.60414	0.0125566	0.0976626	1.01027
	CTCF_PPARA_REST_HNF1A	-0.399787	2.33838	-0.871569		ATAC	['CEBPA', 'CTCF', 'ONECUT1', 'REST']	1.58076	0.0612667	0.204089	0.690181
	CTCF_PPARA_REST_HNF1A	-0.00581254	2.41073	0.384461		ATAC	['CEBPA', 'CTCF', 'PPARA', 'XBP1']	1.07646	0.392317	0.585017	0.232832
	CTCF_PPARA_REST_HNF1A	-0.191743	2.40905	2.9319		ATAC	['CEBPA', 'CTCF', 'PPARA', 'REST']	1.79492	0.123995	0.29209	0.534483
	CTCF_REST_HNF1A_PPARA	1.29765	2.5914	0.237167		ATAC	['CEBPA', 'CTCF', 'XBP1', 'REST']	2.244	0.031984	0.131699	0.880419
	CTCF_REST_HNF1A_PPARA	1.33757	1.40031	1.45475		ATAC	['CEBPA', 'FOXA1', 'HNF1A', 'ONECUT1']	1.44538	0.00767344	0.0671426	1.173
	CTCF_REST_HNF1A_PPARA	1.50439	1.78125	-1.27221		ATAC	['CEBPA', 'FOXA1', 'HNF1A', 'PPARA']	0.832204	0.739109	0.808401	0.0923733
	CTCF_REST_PPARA_HNF1A	1.48832	2.31751	1.49501		ATAC	['CEBPA', 'FOXA1', 'HNF1A', 'XBP1']	1.37016	0.669712	0.807121	0.0930614
	CTCF_REST_PPARA_HNF1A	0.905108	1.11116	1.27252		ATAC	['CEBPA', 'FOXA1', 'HNF1A', 'REST']	1.64592	0.0641421	0.204089	0.690181
	CTCF_REST_PPARA_HNF1A	0.888649	2.4956	2.64743		ATAC	['CEBPA', 'FOXA1', 'ONECUT1', 'PPARA']	1.72709	0.0511712	0.179099	0.746906
	HNF1A_CTCF_PPARA_REST	-0.707064	1.87019	0.0456354		ATAC	['CEBPA', 'FOXA1', 'ONECUT1', 'XBP1']	1.08991	0.405913	0.591957	0.22771
	HNF1A_CTCF_PPARA_REST	-0.925164	2.24958	1.07651		ATAC	['CEBPA', 'FOXA1', 'ONECUT1', 'REST']	1.37862	0.0236105	0.111142	0.954122
	HNF1A_CTCF_PPARA_REST	-1.19524	2.54048	2.31275		ATAC	['CEBPA', 'FOXA1', 'PPARA', 'XBP1']	1.6549	0.00246828	0.0345559	1.46148
	HNF1A_CTCF_REST_PPARA	-0.451787	1.96202	-0.24396		ATAC	['CEBPA', 'FOXA1', 'PPARA', 'REST']	1.38526	0.0250813	0.111142	0.954122
	HNF1A_CTCF_REST_PPARA	-0.692513	1.65766	1.58086		ATAC	['CEBPA', 'FOXA1', 'XBP1', 'REST']	1.80745	0.0754126	0.22888	0.640392
	HNF1A_CTCF_REST_PPARA	-0.312198	1.99135			ATAC	['CEBPA', 'HNF1A', 'ONECUT1', 'PPARA']	0.992466	0.513274	0.704494	0.152122
	HNF1A_PPARA_CTCF_REST	-1.26189	2.01939	0.930561		ATAC	['CEBPA', 'HNF1A', 'ONECUT1', 'XBP1']	1.11208	0.586893	0.760787	0.118737
	HNF1A_PPARA_CTCF_REST	-0.90032	2.75877	0.87706		ATAC	['CEBPA', 'HNF1A', 'ONECUT1', 'REST']	0.73987	0.781567	0.841688	0.0748489
	HNF1A_PPARA_CTCF_REST	-0.887944	1.68487	1.76527		ATAC	['CEBPA', 'HNF1A', 'PPARA', 'XBP1']	0.850778	0.0254039	0.111142	0.954122
	HNF1A_PPARA_REST_CTCF	-0.114554	0.859271	-1.34185		ATAC	['CEBPA', 'HNF1A', 'PPARA', 'REST']	1.13779	0.610316	0.769711	0.113673
	HNF1A_PPARA_REST_CTCF	0.0442543	1.21123	0.754458		ATAC	['CEBPA', 'HNF1A', 'XBP1', 'REST']	1.06529	0.154494	0.318077	0.497468
	HNF1A_PPARA_REST_CTCF	-0.20691	2.55544	0.651959		ATAC	['CEBPA', 'ONECUT1', 'PPARA', 'XBP1']	1.2776	0.658379	0.807121	0.0930614
	HNF1A_REST_CTCF_PPARA	-1.13678	1.24675	-1.60289		ATAC	['CEBPA', 'ONECUT1', 'PPARA', 'REST']	1.39751	0.90677	0.93344	0.0299137
	HNF1A_REST_CTCF_PPARA	-0.234416	1.69822	1.20471		ATAC	['CEBPA', 'ONECUT1', 'XBP1', 'REST']	1.14123	0.834086	0.884637	0.053235
	HNF1A_REST_CTCF_PPARA	-0.307869	1.3951	1.54857		ATAC	['CEBPA', 'PPARA', 'XBP1', 'REST']	1.3157	0.727402	0.808401	0.0923733
	HNF1A_REST_PPARA_CTCF	-0.661276	1.6358	2.50663		ATAC	['CTCF', 'FOXA1', 'HNF1A', 'ONECUT1']	1.15417	0.345469	0.54961	0.259945
	HNF1A_REST_PPARA_CTCF	-0.0233121	1.71424	-1.64796		ATAC	['CTCF', 'FOXA1', 'HNF1A', 'PPARA']	1.16174	0.046546	0.171485	0.765773
	HNF1A_REST_PPARA_CTCF	-0.0522247	0.673387	-0.0762894		ATAC	['CTCF', 'FOXA1', 'HNF1A', 'XBP1']	1.33793	0.107196	0.267991	0.57188
	PPARA_CTCF_HNF1A_REST	-1.46871	1.76909	-1.86281		ATAC	['CTCF', 'FOXA1', 'HNF1A', 'REST']	2.04067	0.0011228	0.0278741	1.5548
	PPARA_CTCF_HNF1A_REST	-1.00404	2.20449	0.479056		ATAC	['CTCF', 'FOXA1', 'ONECUT1', 'PPARA']	1.51818	0.323076	0.525937	0.279066
	PPARA_CTCF_HNF1A_REST	-0.678811	2.3147	0.337953		ATAC	['CTCF', 'FOXA1', 'ONECUT1', 'XBP1']	1.54738	0.0192498	0.111142	0.954122
	PPARA_CTCF_REST_HNF1A	0.0916916	1.15364	0.0218017		ATAC	['CTCF', 'FOXA1', 'ONECUT1', 'REST']	1.36063	0.178211	0.346521	0.460271
	PPARA_CTCF_REST_HNF1A	0.263343	1.00446	0.923251		ATAC	['CTCF', 'FOXA1', 'PPARA', 'XBP1']	2.43957	0.00426212	0.0429663	1.36687
	PPARA_CTCF_REST_HNF1A	0.555813	1.22612	1.43205		ATAC	['CTCF', 'FOXA1', 'PPARA', 'REST']	1.7113	0.543519	0.717855	0.143963
	PPARA_HNF1A_CTCF_REST	-0.933165	0.102917	-1.31243		ATAC	['CTCF', 'FOXA1', 'XBP1', 'REST']	1.6502	0.100017	0.259305	0.58619
	PPARA_HNF1A_CTCF_REST	-1.092	2.00561	0.992465		ATAC	['CTCF', 'HNF1A', 'ONECUT1', 'PPARA']	1.77516	0.00017479	0.0122353	1.91239
	PPARA_HNF1A_CTCF_REST	-0.991911	0.899779	0.510692		ATAC	['CTCF', 'HNF1A', 'ONECUT1', 'XBP1']	1.1913	0.145636	0.308925	0.510147
	PPARA_HNF1A_REST_CTCF	-0.388197	0.21333	-1.48883		ATAC	['CTCF', 'HNF1A', 'ONECUT1', 'REST']	1.0307	0.906765	0.93344	0.0299137
	PPARA_HNF1A_REST_CTCF	-0.621054	2.356	-0.126501		ATAC	['CTCF', 'HNF1A', 'PPARA', 'XBP1']	1.25888	0.00145751	0.0278741	1.5548
	PPARA_HNF1A_REST_CTCF	-0.408534	1.53994	2.41439		ATAC	['CTCF', 'HNF1A', 'PPARA', 'REST']	1.56387	0.00429663	0.0429663	1.36687
	PPARA_REST_CTCF_HNF1A	0.285987	1.71147	-0.150563		ATAC	['CTCF', 'HNF1A', 'XBP1', 'REST']	1.16038	0.615768	0.769711	0.113673
	PPARA_REST_CTCF_HNF1A	0.730394	1.09072	1.5602		ATAC	['CTCF', 'ONECUT1', 'PPARA', 'XBP1']	2.28758	0.00159281	0.0278741	1.5548
	PPARA_REST_CTCF_HNF1A	1.08559	1.55993	2.20257		ATAC	['CTCF', 'ONECUT1', 'PPARA', 'REST']	1.50548	0.307063	0.524254	0.280458
	PPARA_REST_HNF1A_CTCF	-0.344786	1.0068	0.037858		ATAC	['CTCF', 'ONECUT1', 'XBP1', 'REST']	1.76406	0.297855	0.521247	0.282957
	PPARA_REST_HNF1A_CTCF	-0.0292757	3.02602			ATAC	['CTCF', 'PPARA', 'XBP1', 'REST']	2.19719	0.171105	0.342211	0.465707
	PPARA_REST_HNF1A_CTCF	0.275577	-0.352608			ATAC	['FOXA1', 'HNF1A', 'ONECUT1', 'PPARA']	1.20277	0.0227511	0.111142	0.954122
	REST_CTCF_HNF1A_PPARA	0.979944	1.6522	0.213081		ATAC	['FOXA1', 'HNF1A', 'ONECUT1', 'XBP1']	0.982963	0.273328	0.490588	0.309283
	REST_CTCF_HNF1A_PPARA	1.40214	1.56535	0.311672		ATAC	['FOXA1', 'HNF1A', 'ONECUT1', 'REST']	1.01144	0.975205	0.975205	0.0109043
	REST_CTCF_HNF1A_PPARA	1.54157	0.710208			ATAC	['FOXA1', 'HNF1A', 'PPARA', 'XBP1']	0.952292	0.533941	0.717855	0.143963
	REST_CTCF_PPARA_HNF1A	1.09875	1.42992	1.45053		ATAC	['FOXA1', 'HNF1A', 'PPARA', 'REST']	1.30098	0.131832	0.29209	0.534483
	REST_CTCF_PPARA_HNF1A	0.917262	0.905621	1.454		ATAC	['FOXA1', 'HNF1A', 'XBP1', 'REST']	0.682455	0.935859	0.949422	0.0225407
	REST_CTCF_PPARA_HNF1A	1.14904	2.34174	1.60271		ATAC	['FOXA1', 'ONECUT1', 'PPARA', 'XBP1']	1.71867	0.01426	0.0998197	1.00078
	REST_HNF1A_CTCF_PPARA	-0.217972	1.30995	-2.07403		ATAC	['FOXA1', 'ONECUT1', 'PPARA', 'REST']	1.28638	0.316169	0.525937	0.279066
	REST_HNF1A_CTCF_PPARA	0.186147	2.45345			ATAC	['FOXA1', 'ONECUT1', 'XBP1', 'REST']	1.60746	0.72822	0.808401	0.0923733
	REST_HNF1A_CTCF_PPARA	0.310055	2.3991	-0.241349		ATAC	['FOXA1', 'PPARA', 'XBP1', 'REST']	1.3397	0.392797	0.585017	0.232832
	REST_HNF1A_PPARA_CTCF	-0.466969	1.44315	-1.04037		ATAC	['HNF1A', 'ONECUT1', 'PPARA', 'XBP1']	0.77327	0.714129	0.808401	0.0923733
	REST_HNF1A_PPARA_CTCF	0.237165	3.07105	0.539382		ATAC	['HNF1A', 'ONECUT1', 'PPARA', 'REST']	1.17917	0.0390112	0.15171	0.818985
	REST_HNF1A_PPARA_CTCF	0.0814077	1.89355			ATAC	['HNF1A', 'ONECUT1', 'XBP1', 'REST']	1.07347	0.133527	0.29209	0.534483
	REST_PPARA_CTCF_HNF1A	0.415674	2.58186			ATAC	['HNF1A', 'PPARA', 'XBP1', 'REST']	0.96166	0.491034	0.687448	0.16276
	REST_PPARA_CTCF_HNF1A	1.12866	1.61215			ATAC	['ONECUT1', 'PPARA', 'XBP1', 'REST']	1.80327	0.0897521	0.251306	0.599797
	REST_PPARA_CTCF_HNF1A	0.908449	1.95629	3.43879		H3K27ac	['CEBPA', 'CTCF', 'FOXA1', 'HNF1A']	1.27524	0.941206	0.983328	0.00730152
	REST_PPARA_HNF1A_CTCF	0.129247	1.90843	1.02695		H3K27ac	['CEBPA', 'CTCF', 'FOXA1', 'ONECUT1']	1.95871	0.361775	0.983328	0.00730152
	REST_PPARA_HNF1A_CTCF	0.241789	2.08322	0.730002		H3K27ac	['CEBPA', 'CTCF', 'FOXA1', 'PPARA']	2.04621	0.359112	0.983328	0.00730152
	REST_PPARA_HNF1A_CTCF	0.228298	1.61629	0.568934		H3K27ac	['CEBPA', 'CTCF', 'FOXA1', 'XBP1']	1.47225	0.277259	0.983328	0.00730152
						H3K27ac	['CEBPA', 'CTCF', 'FOXA1', 'REST']	2.99645	0.220959	0.983328	0.00730152
						H3K27ac	['CEBPA', 'CTCF', 'HNF1A', 'ONECUT1']	1.88588	0.687332	0.983328	0.00730152
						H3K27ac	['CEBPA', 'CTCF', 'HNF1A', 'PPARA']	1.5911	0.969281	0.983328	0.00730152
						H3K27ac	['CEBPA', 'CTCF', 'HNF1A', 'XBP1']	1.4019	0.22906	0.983328	0.00730152
						H3K27ac	['CEBPA', 'CTCF', 'HNF1A', 'REST']	2.33906	0.339099	0.983328	0.00730152
						H3K27ac	['CEBPA', 'CTCF', 'ONECUT1', 'PPARA']	1.75896	0.485693	0.983328	0.00730152
						H3K27ac	['CEBPA', 'CTCF', 'ONECUT1', 'XBP1']	1.40704	0.44283	0.983328	0.00730152
						H3K27ac	['CEBPA', 'CTCF', 'ONECUT1', 'REST']	1.60822	0.948523	0.983328	0.00730152
						H3K27ac	['CEBPA', 'CTCF', 'PPARA', 'XBP1']	1.40434	0.586537	0.983328	0.00730152
						H3K27ac	['CEBPA', 'CTCF', 'PPARA', 'REST']	2.23732	0.914473	0.983328	0.00730152
						H3K27ac	['CEBPA', 'CTCF', 'XBP1', 'REST']	2.08139	0.848473	0.983328	0.00730152
						H3K27ac	['CEBPA', 'FOXA1', 'HNF1A', 'ONECUT1']	1.53832	0.925783	0.983328	0.00730152
						H3K27ac	['CEBPA', 'FOXA1', 'HNF1A', 'PPARA']	1.09908	0.720179	0.983328	0.00730152
						H3K27ac	['CEBPA', 'FOXA1', 'HNF1A', 'XBP1']	1.52588	0.526035	0.983328	0.00730152
						H3K27ac	['CEBPA', 'FOXA1', 'HNF1A', 'REST']	1.79372	0.479809	0.983328	0.00730152
						H3K27ac	['CEBPA', 'FOXA1', 'ONECUT1', 'PPARA']	1.30575	0.868002	0.983328	0.00730152
						H3K27ac	['CEBPA', 'FOXA1', 'ONECUT1', 'XBP1']	1.37759	0.665529	0.983328	0.00730152
						H3K27ac	['CEBPA', 'FOXA1', 'ONECUT1', 'REST']	1.78813	0.910192	0.983328	0.00730152
						H3K27ac	['CEBPA', 'FOXA1', 'PPARA', 'XBP1']	1.1259	0.773619	0.983328	0.00730152
						H3K27ac	['CEBPA', 'FOXA1', 'PPARA', 'REST']	1.51777	0.729268	0.983328	0.00730152
						H3K27ac	['CEBPA', 'FOXA1', 'XBP1', 'REST']	2.57003	0.493043	0.983328	0.00730152
						H3K27ac	['CEBPA', 'HNF1A', 'ONECUT1', 'PPARA']	1.63455	0.54081	0.983328	0.00730152
						H3K27ac	['CEBPA', 'HNF1A', 'ONECUT1', 'XBP1']	1.27879	0.676079	0.983328	0.00730152
						H3K27ac	['CEBPA', 'HNF1A', 'ONECUT1', 'REST']	1.63542	0.649499	0.983328	0.00730152
						H3K27ac	['CEBPA', 'HNF1A', 'PPARA', 'XBP1']	1.61003	0.648526	0.983328	0.00730152
						H3K27ac	['CEBPA', 'HNF1A', 'PPARA', 'REST']	1.70101	0.511085	0.983328	0.00730152
						H3K27ac	['CEBPA', 'HNF1A', 'XBP1', 'REST']	1.68553	0.805068	0.983328	0.00730152
						H3K27ac	['CEBPA', 'ONECUT1', 'PPARA', 'XBP1']	1.31859	0.87144	0.983328	0.00730152
						H3K27ac	['CEBPA', 'ONECUT1', 'PPARA', 'REST']	2.49476	0.801343	0.983328	0.00730152
						H3K27ac	['CEBPA', 'ONECUT1', 'XBP1', 'REST']	2.14194	0.7047	0.983328	0.00730152
						H3K27ac	['CEBPA', 'PPARA', 'XBP1', 'REST']	1.83795	0.920688	0.983328	0.00730152
						H3K27ac	['CTCF', 'FOXA1', 'HNF1A', 'ONECUT1']	1.70695	0.326055	0.983328	0.00730152
						H3K27ac	['CTCF', 'FOXA1', 'HNF1A', 'PPARA']	2.08441	0.428393	0.983328	0.00730152
						H3K27ac	['CTCF', 'FOXA1', 'HNF1A', 'XBP1']	1.4064	0.654255	0.983328	0.00730152
						H3K27ac	['CTCF', 'FOXA1', 'HNF1A', 'REST']	2.14102	0.431902	0.983328	0.00730152
						H3K27ac	['CTCF', 'FOXA1', 'ONECUT1', 'PPARA']	1.34124	0.881088	0.983328	0.00730152
						H3K27ac	['CTCF', 'FOXA1', 'ONECUT1', 'XBP1']	1.68753	0.750892	0.983328	0.00730152
						H3K27ac	['CTCF', 'FOXA1', 'ONECUT1', 'REST']	2.0364	0.293003	0.983328	0.00730152
						H3K27ac	['CTCF', 'FOXA1', 'PPARA', 'XBP1']	1.61099	0.792443	0.983328	0.00730152
						H3K27ac	['CTCF', 'FOXA1', 'PPARA', 'REST']	2.04315	0.52682	0.983328	0.00730152
						H3K27ac	['CTCF', 'FOXA1', 'XBP1', 'REST']	2.36273	0.612145	0.983328	0.00730152
						H3K27ac	['CTCF', 'HNF1A', 'ONECUT1', 'PPARA']	1.17181	0.909809	0.983328	0.00730152
						H3K27ac	['CTCF', 'HNF1A', 'ONECUT1', 'XBP1']	1.60858	0.17724	0.983328	0.00730152
						H3K27ac	['CTCF', 'HNF1A', 'ONECUT1', 'REST']	2.50601	0.111989	0.983328	0.00730152
						H3K27ac	['CTCF', 'HNF1A', 'PPARA', 'XBP1']	1.68444	0.283152	0.983328	0.00730152
						H3K27ac	['CTCF', 'HNF1A', 'PPARA', 'REST']	2.21319	0.6476	0.983328	0.00730152
						H3K27ac	['CTCF', 'HNF1A', 'XBP1', 'REST']	1.93128	0.767083	0.983328	0.00730152
						H3K27ac	['CTCF', 'ONECUT1', 'PPARA', 'XBP1']	1.27721	0.793716	0.983328	0.00730152
						H3K27ac	['CTCF', 'ONECUT1', 'PPARA', 'REST']	2.20965	0.872564	0.983328	0.00730152
						H3K27ac	['CTCF', 'ONECUT1', 'XBP1', 'REST']	2.4653	0.195459	0.983328	0.00730152
						H3K27ac	['CTCF', 'PPARA', 'XBP1', 'REST']	1.64085	0.961611	0.983328	0.00730152
						H3K27ac	['FOXA1', 'HNF1A', 'ONECUT1', 'PPARA']	1.59116	0.466151	0.983328	0.00730152
						H3K27ac	['FOXA1', 'HNF1A', 'ONECUT1', 'XBP1']	1.93339	0.00913493	0.639445	0.194197
						H3K27ac	['FOXA1', 'HNF1A', 'ONECUT1', 'REST']	2.44409	0.640861	0.983328	0.00730152
						H3K27ac	['FOXA1', 'HNF1A', 'PPARA', 'XBP1']	1.76728	0.571243	0.983328	0.00730152
						H3K27ac	['FOXA1', 'HNF1A', 'PPARA', 'REST']	1.40307	0.995649	0.995649	0.00189394
						H3K27ac	['FOXA1', 'HNF1A', 'XBP1', 'REST']	1.9757	0.917326	0.983328	0.00730152
						H3K27ac	['FOXA1', 'ONECUT1', 'PPARA', 'XBP1']	1.34887	0.864063	0.983328	0.00730152
						H3K27ac	['FOXA1', 'ONECUT1', 'PPARA', 'REST']	1.6891	0.913231	0.983328	0.00730152
						H3K27ac	['FOXA1', 'ONECUT1', 'XBP1', 'REST']	1.73412	0.908581	0.983328	0.00730152
						H3K27ac	['FOXA1', 'PPARA', 'XBP1', 'REST']	2.30715	0.15973	0.983328	0.00730152
						H3K27ac	['HNF1A', 'ONECUT1', 'PPARA', 'XBP1']	1.91829	0.0612492	0.983328	0.00730152
						H3K27ac	['HNF1A', 'ONECUT1', 'PPARA', 'REST']	2.00867	0.443698	0.983328	0.00730152
						H3K27ac	['HNF1A', 'ONECUT1', 'XBP1', 'REST']	2.08501	0.123999	0.983328	0.00730152
						H3K27ac	['HNF1A', 'PPARA', 'XBP1', 'REST']	1.5915	0.869592	0.983328	0.00730152
						H3K27ac	['ONECUT1', 'PPARA', 'XBP1', 'REST']	1.71978	0.903108	0.983328	0.00730152

## Sheet: Fig5
	Fig5c							Fig5d							Fig5e					Fig5f
	coef	-log10(p)	original	position	mutation	assay		coef	-log10(p)	original	position	mutation	assay		x	mad	smooth	assay		x	mad	smooth	assay
	-0.264272	8.92999	G	1	A	lentiMPRA		0.00357886	0.0126099	T	1	A	lentiMPRA		0	-0.306574	-0.422757	lentiMPRA		0	0.13878	0.252584	lentiMPRA
	-0.124926	2.46288	G	1	C	lentiMPRA		0.648667	10.3619	T	1	C	lentiMPRA		1	-0.789752	-0.38867	lentiMPRA		1	0.13878	0.301971	lentiMPRA
	-0.183407	4.76224	G	1	T	lentiMPRA		0.533262	7.19184	T	1	G	lentiMPRA		2	-0.306574	-0.326353	lentiMPRA		2	0.397896	0.384116	lentiMPRA
	0.940139	1.55985	G	1	A	ATAC		1.59545	1.21216	T	1	A	ATAC		3	-0.114043	-0.251522	lentiMPRA		3	0.573291	0.473132	lentiMPRA
	1.04229	1.91162	G	1	C	ATAC		1.02416	0.665765	T	1	C	ATAC		4	-0.114043	-0.184534	lentiMPRA		4	0.679192	0.546046	lentiMPRA
	1.92012	3.72816	G	1	T	ATAC		1.33354	0.983068	T	1	G	ATAC		5	-0.114043	-0.138307	lentiMPRA		5	0.573291	0.591996	lentiMPRA
	1.24677	2.88083	G	1	A	H3K27ac		2.60027	3.14372	T	1	A	H3K27ac		6	-0.109488	-0.114144	lentiMPRA		6	0.679192	0.611564	lentiMPRA
	0.840141	1.58446	G	1	C	H3K27ac		1.5899	1.48624	T	1	C	H3K27ac		7	-0.0480665	-0.107076	lentiMPRA		7	0.622527	0.609542	lentiMPRA
	3.25403	11.2181	G	1	T	H3K27ac		0.378575	0.2169	T	1	G	H3K27ac		8	-0.0897943	-0.110599	lentiMPRA		8	0.622527	0.589837	lentiMPRA
	-0.192016	5.13735	G	2	A	lentiMPRA		-0.42815	4.95699	C	2	A	lentiMPRA		9	-0.153794	-0.117282	lentiMPRA		9	0.643692	0.555781	lentiMPRA
	-0.083942	1.32136	G	2	C	lentiMPRA		-0.248799	1.98734	C	2	G	lentiMPRA		10	-0.153794	-0.119975	lentiMPRA		10	0.411904	0.511896	lentiMPRA
	-0.24791	8.10368	G	2	T	lentiMPRA		-0.179631	1.19852	C	2	T	lentiMPRA		11	-0.153794	-0.115007	lentiMPRA		11	0.565179	0.462832	lentiMPRA
	-0.181331	0.178307	G	2	A	ATAC		1.24666	0.888928	C	2	A	ATAC		12	-0.0706935	-0.103694	lentiMPRA		12	0.285136	0.410427	lentiMPRA
	1.37292	2.72982	G	2	C	ATAC		-2.50699	2.48608	C	2	G	ATAC		13	-0.0706935	-0.0909508	lentiMPRA		13	0.476873	0.353652	lentiMPRA
	1.11148	2.11835	G	2	T	ATAC		-0.297611	0.144437	C	2	T	ATAC		14	-0.135801	-0.0851366	lentiMPRA		14	0.351594	0.293375	lentiMPRA
	0.58747	0.919101	G	2	A	H3K27ac		1.78873	1.81011	C	2	A	H3K27ac		15	-0.000899133	-0.102032	lentiMPRA		15	0.105382	0.236255	lentiMPRA
	1.36964	3.19852	G	2	C	H3K27ac		-2.73726	3.44396	C	2	G	H3K27ac		16	-0.0308138	-0.168297	lentiMPRA		16	0.129054	0.190719	lentiMPRA
	0.990909	2.05811	G	2	T	H3K27ac		0.629365	0.404996	C	2	T	H3K27ac		17	-0.0129197	-0.315923	lentiMPRA		17	0.129054	0.158145	lentiMPRA
	-0.00194114	0.0161734	C	3	A	lentiMPRA		-0.167736	1.06841	C	3	A	lentiMPRA		18	-0.244447	-0.564809	lentiMPRA		18	0.221378	0.130269	lentiMPRA
	0.0870033	1.39215	C	3	G	lentiMPRA		-0.306217	2.76154	C	3	G	lentiMPRA		19	-0.666914	-0.901543	lentiMPRA		19	0.129054	0.0959924	lentiMPRA
	0.171612	4.23315	C	3	T	lentiMPRA		-0.0224563	0.0880688	C	3	T	lentiMPRA		20	-1.43068	-1.27112	lentiMPRA		20	0.041733	0.0496641	lentiMPRA
	1.96065	5.28083	C	3	A	ATAC		1.72064	1.40421	C	3	A	ATAC		21	-1.9963	-1.59488	lentiMPRA		21	0.041733	-0.00539269	lentiMPRA
	-0.415056	0.48834	C	3	G	ATAC		1.18261	0.799621	C	3	G	ATAC		22	-2.31233	-1.80792	lentiMPRA		22	-0.0484425	-0.0571954	lentiMPRA
	-0.331121	0.354649	C	3	T	ATAC		-0.282826	0.135928	C	3	T	ATAC		23	-2.07611	-1.88913	lentiMPRA		23	-0.251914	-0.0887599	lentiMPRA
	1.61411	4.4557	C	3	A	H3K27ac		1.06536	0.80884	C	3	A	H3K27ac		24	-1.88313	-1.86036	lentiMPRA		24	-0.251914	-0.0872204	lentiMPRA
	-0.989052	2.00391	C	3	G	H3K27ac		-0.96246	0.532234	C	3	G	H3K27ac		25	-1.80333	-1.76015	lentiMPRA		25	-0.048646	-0.054118	lentiMPRA
	0.00621435	0.00554628	C	3	T	H3K27ac		-0.717946	0.479091	C	3	T	H3K27ac		26	-1.68037	-1.6186	lentiMPRA		26	0.0184919	-0.00718817	lentiMPRA
	-0.19175	5.1225	C	4	A	lentiMPRA		-0.232042	1.78103	C	4	A	lentiMPRA		27	-1.53886	-1.45139	lentiMPRA		27	0.181501	0.02768	lentiMPRA
	0.152918	3.48603	C	4	G	lentiMPRA		-0.135123	0.787979	C	4	G	lentiMPRA		28	-1.21354	-1.26722	lentiMPRA		28	0.0202934	0.025723	lentiMPRA
	-0.0496403	0.617647	C	4	T	lentiMPRA		-0.0955368	0.49079	C	4	T	lentiMPRA		29	-1.11423	-1.07504	lentiMPRA		29	0.181501	-0.0303157	lentiMPRA
	1.91401	4.29725	C	4	A	ATAC		2.0545	1.71193	C	4	A	ATAC		30	-0.890863	-0.886205	lentiMPRA		30	0.181501	-0.142546	lentiMPRA
	-0.190711	0.182183	C	4	G	ATAC		-1.95421	1.75192	C	4	G	ATAC		31	-0.580196	-0.712621	lentiMPRA		31	-0.481829	-0.291432	lentiMPRA
	-0.899174	1.47973	C	4	T	ATAC		0.68103	0.370465	C	4	T	ATAC		32	-0.465525	-0.562683	lentiMPRA		32	-0.55728	-0.441802	lentiMPRA
	2.53489	8.36166	C	4	A	H3K27ac		2.01569	1.96849	C	4	A	H3K27ac		33	-0.487645	-0.438586	lentiMPRA		33	-0.670604	-0.561542	lentiMPRA
	0.929477	1.75733	C	4	G	H3K27ac		-3.35327	5.17371	C	4	G	H3K27ac		34	-0.276154	-0.339264	lentiMPRA		34	-0.774028	-0.636468	lentiMPRA
	-1.51629	4.08938	C	4	T	H3K27ac		-0.770416	0.499794	C	4	T	H3K27ac		35	-0.174126	-0.266321	lentiMPRA		35	-0.670604	-0.669593	lentiMPRA
	-0.0568632	0.745973	T	5	A	lentiMPRA		-0.242199	1.90816	C	5	A	lentiMPRA		36	-0.170495	-0.230284	lentiMPRA		36	-0.670604	-0.670967	lentiMPRA
	0.15666	3.63077	T	5	C	lentiMPRA		-0.29504	2.6068	C	5	G	lentiMPRA		37	-0.160611	-0.262134	lentiMPRA		37	-0.774028	-0.651571	lentiMPRA
	0.133873	2.77722	T	5	G	lentiMPRA		0.179965	1.18923	C	5	T	lentiMPRA		38	-0.112419	-0.432937	lentiMPRA		38	-0.650175	-0.62601	lentiMPRA
	1.72738	4.35079	T	5	A	ATAC		1.90283	1.67436	C	5	A	ATAC		39	-0.112419	-0.861582	lentiMPRA		39	-0.43603	-0.614711	lentiMPRA
	-0.0928938	0.0842601	T	5	C	ATAC		-1.96126	1.29785	C	5	G	ATAC		40	-0.348848	-1.67081	lentiMPRA		40	-0.43603	-0.635496	lentiMPRA
	0.212176	0.206482	T	5	G	ATAC		-2.28911	2.24972	C	5	T	ATAC		41	-0.783963	-2.8837	lentiMPRA		41	-0.68558	-0.690836	lentiMPRA
	1.93961	6.31451	T	5	A	H3K27ac		1.34853	1.16314	C	5	A	H3K27ac		42	-4.9996	-4.3407	lentiMPRA		42	-0.864008	-0.766955	lentiMPRA
	0.392486	0.523292	T	5	C	H3K27ac		-4.44131	4.74328	C	5	G	H3K27ac		43	-7.76024	-5.74908	lentiMPRA		43	-0.864008	-0.84697	lentiMPRA
	0.413384	0.538312	T	5	G	H3K27ac		-1.02933	0.78365	C	5	T	H3K27ac		44	-7.90525	-6.85408	lentiMPRA		44	-0.894215	-0.922699	lentiMPRA
	-0.0358573	0.401115	G	6	A	lentiMPRA		0.293617	2.6037	A	6	C	lentiMPRA		45	-7.90525	-7.57319	lentiMPRA		45	-0.988504	-0.994195	lentiMPRA
	0.204658	5.77483	G	6	C	lentiMPRA		-0.258393	2.10764	A	6	G	lentiMPRA		46	-8.16596	-7.97872	lentiMPRA		46	-1.07654	-1.06271	lentiMPRA
	0.268098	9.25295	G	6	T	lentiMPRA		-0.328559	3.1205	A	6	T	lentiMPRA		47	-8.33537	-8.18769	lentiMPRA		47	-1.14742	-1.12733	lentiMPRA
	-0.557384	0.745759	G	6	A	ATAC		0.576291	0.305344	A	6	C	ATAC		48	-8.50379	-8.28247	lentiMPRA		48	-1.24113	-1.18631	lentiMPRA
	0.479164	0.592225	G	6	C	ATAC		-2.47097	1.77197	A	6	G	ATAC		49	-8.33537	-8.30078	lentiMPRA		49	-1.15432	-1.23711	lentiMPRA
	0.290815	0.30742	G	6	T	ATAC		-1.10938	0.755299	A	6	T	ATAC		50	-8.35618	-8.25517	lentiMPRA		50	-1.34763	-1.27322	lentiMPRA
	-0.239171	0.279428	G	6	A	H3K27ac		-1.85755	1.83532	A	6	C	H3K27ac		51	-8.35618	-8.14465	lentiMPRA		51	-1.40188	-1.28317	lentiMPRA
	0.870414	1.63565	G	6	C	H3K27ac		0.194648	0.0974456	A	6	G	H3K27ac		52	-8.04152	-7.94984	lentiMPRA		52	-1.40188	-1.25564	lentiMPRA
	0.0226138	0.0208524	G	6	T	H3K27ac		-1.54861	0.649225	A	6	T	H3K27ac		53	-7.83599	-7.61733	lentiMPRA		53	-1.21847	-1.18517	lentiMPRA
	-0.105477	1.88815	C	7	A	lentiMPRA		-0.273137	2.31547	G	7	A	lentiMPRA		54	-7.71689	-7.05535	lentiMPRA		54	-1.09865	-1.07181	lentiMPRA
	-0.168831	4.08237	C	7	G	lentiMPRA		0.793197	14.8877	G	7	C	lentiMPRA		55	-7.65781	-6.17492	lentiMPRA		55	-1.09865	-0.918303	lentiMPRA
	-0.00456057	0.0389102	C	7	T	lentiMPRA		-0.121776	0.682634	G	7	T	lentiMPRA		56	-5.88729	-4.97512	lentiMPRA		56	-0.800629	-0.732712	lentiMPRA
	0.61356	0.854519	C	7	A	ATAC		-0.0961116	0.0382582	G	7	A	ATAC		57	-3.39516	-3.60204	lentiMPRA		57	-0.504715	-0.533218	lentiMPRA
	-0.581403	0.773221	C	7	G	ATAC		0.0481425	0.02078	G	7	C	ATAC		58	-0.687172	-2.3026	lentiMPRA		58	-0.140556	-0.345002	lentiMPRA
	-0.588277	0.792167	C	7	T	ATAC		-0.357334	0.174292	G	7	T	ATAC		59	-0.204964	-1.29191	lentiMPRA		59	-0.140556	-0.189243	lentiMPRA
	0.969741	1.98847	C	7	A	H3K27ac		1.98988	1.82339	G	7	A	H3K27ac		60	-0.130599	-0.64667	lentiMPRA		60	-0.0115893	-0.0753388	lentiMPRA
	0.0819595	0.080643	C	7	G	H3K27ac		-0.646877	0.41926	G	7	C	H3K27ac		61	-0.0803641	-0.30634	lentiMPRA		61	0.113271	-0.0014456	lentiMPRA
	0.354597	0.453351	C	7	T	H3K27ac		1.56994	1.43056	G	7	T	H3K27ac		62	-0.0803641	-0.151606	lentiMPRA		62	0.0724529	0.042528	lentiMPRA
	-0.00274247	0.0229488	T	8	A	lentiMPRA		-0.0438322	0.186036	C	8	A	lentiMPRA		63	-0.137273	-0.0780106	lentiMPRA		63	0.116618	0.0731501	lentiMPRA
	-0.455765	24.126	T	8	C	lentiMPRA		0.36578	3.77216	C	8	G	lentiMPRA		64	-0.0803641	-0.0247414	lentiMPRA		64	-0.0838401	0.107658	lentiMPRA
	-0.0492156	0.606013	T	8	G	lentiMPRA		0.0977836	0.506085	C	8	T	lentiMPRA		65	0.0153855	0.0286441	lentiMPRA		65	0.0988074	0.15217	lentiMPRA
	0.931332	1.59947	T	8	A	ATAC		1.88937	1.63142	C	8	A	ATAC		66	0.111955	0.0756897	lentiMPRA		66	0.27593	0.195363	lentiMPRA
	-1.19326	2.35817	T	8	C	ATAC		-0.227788	0.105891	C	8	G	ATAC		67	0.246632	0.0982244	lentiMPRA		67	0.518708	0.219216	lentiMPRA
	-0.578089	0.773554	T	8	G	ATAC		-0.266902	0.121597	C	8	T	ATAC		68	0.246632	0.0813167	lentiMPRA		68	0.166792	0.21847	lentiMPRA
	0.662454	1.10214	T	8	A	H3K27ac		2.22113	2.51662	C	8	A	H3K27ac		69	0.0520826	0.0232186	lentiMPRA		69	0.0509483	0.207016	lentiMPRA
	-1.48911	4.02744	T	8	C	H3K27ac		-0.00601979	0.00280876	C	8	G	H3K27ac		70	-0.069424	-0.0643139	lentiMPRA		70	0.214101	0.205832	lentiMPRA
	-0.793951	1.42778	T	8	G	H3K27ac		-0.000281484	0.000126528	C	8	T	H3K27ac		71	-0.137484	-0.163412	lentiMPRA		71	0.1701	0.22895	lentiMPRA
	-0.0789498	1.20371	T	9	A	lentiMPRA		0.318893	2.99052	C	9	A	lentiMPRA		72	-0.364283	-0.258015	lentiMPRA		72	0.214101	0.27916	lentiMPRA
	0.024518	0.249517	T	9	C	lentiMPRA		0.143627	0.808969	C	9	G	lentiMPRA		73	-0.347103	-0.337834	lentiMPRA		73	0.214101	0.348252	lentiMPRA
	-0.261729	8.87714	T	9	G	lentiMPRA		0.223818	1.66404	C	9	T	lentiMPRA		74	-0.447164	-0.398699	lentiMPRA		74	0.585831	0.417438	lentiMPRA
	0.753132	1.13311	T	9	A	ATAC		0.678404	0.351117	C	9	A	ATAC		75	-0.473896	-0.441566	lentiMPRA		75	0.585831	0.462997	lentiMPRA
	-1.09935	2.02181	T	9	C	ATAC		0.590769	0.324198	C	9	G	ATAC		76	-0.520473	-0.47182	lentiMPRA		76	0.585831	0.46727	lentiMPRA
	-0.416392	0.500452	T	9	G	ATAC		0.85725	0.528881	C	9	T	ATAC		77	-0.448627	-0.498114	lentiMPRA		77	0.482086	0.426034	lentiMPRA
	1.22163	2.84415	T	9	A	H3K27ac		1.51196	1.23001	C	9	A	H3K27ac		78	-0.461197	-0.528756	lentiMPRA		78	0.429584	0.346825	lentiMPRA
	0.492903	0.70067	T	9	C	H3K27ac		-0.630548	0.403517	C	9	G	H3K27ac		79	-0.569378	-0.567598	lentiMPRA		79	0.239711	0.242375	lentiMPRA
	-0.521075	0.77763	T	9	G	H3K27ac		0.850745	0.605462	C	9	T	H3K27ac		80	-0.654565	-0.614289	lentiMPRA		80	0.0834223	0.124841	lentiMPRA
	0.0128932	0.118778	T	10	A	lentiMPRA		0.546416	7.43744	A	10	C	lentiMPRA		81	-0.660926	-0.668161	lentiMPRA		81	0.0787677	0.00344303	lentiMPRA
	0.0899322	1.46804	T	10	C	lentiMPRA		0.0757269	0.362359	A	10	G	lentiMPRA		82	-0.581295	-0.728702	lentiMPRA		82	-0.185394	-0.114631	lentiMPRA
	0.0313635	0.338236	T	10	G	lentiMPRA		0.175449	1.15595	A	10	T	lentiMPRA		83	-0.877879	-0.791137	lentiMPRA		83	-0.24214	-0.222786	lentiMPRA
	1.78432	4.53179	T	10	A	ATAC		-0.456621	0.235901	A	10	C	ATAC		84	-0.927745	-0.845206	lentiMPRA		84	-0.389091	-0.315625	lentiMPRA
	-0.84627	1.32619	T	10	C	ATAC		-0.936638	0.354085	A	10	G	ATAC		85	-0.933583	-0.881723	lentiMPRA		85	-0.389494	-0.390665	lentiMPRA
	0.215184	0.217618	T	10	G	ATAC		-1.07554	0.686855	A	10	T	ATAC		86	-0.933583	-0.900269	lentiMPRA		86	-0.508728	-0.448754	lentiMPRA
	1.90106	5.99957	T	10	A	H3K27ac		-3.10077	4.46723	A	10	C	H3K27ac		87	-0.877652	-0.910458	lentiMPRA		87	-0.508728	-0.493168	lentiMPRA
	-0.327497	0.40145	T	10	C	H3K27ac		-3.23815	2.48157	A	10	G	H3K27ac		88	-0.8918	-0.92761	lentiMPRA		88	-0.514382	-0.5285	lentiMPRA
	-0.0965586	0.0976578	T	10	G	H3K27ac		-1.23838	0.978736	A	10	T	H3K27ac		89	-0.8918	-0.967125	lentiMPRA		89	-0.579492	-0.559767	lentiMPRA
	-0.232815	7.25288	C	11	A	lentiMPRA		0.036422	0.150946	T	11	A	lentiMPRA		90	-0.8918	-1.03873	lentiMPRA		90	-0.580891	-0.591623	lentiMPRA
	0.155257	3.55869	C	11	G	lentiMPRA		0.259143	2.12623	T	11	C	lentiMPRA		91	-1.09067	-1.14104	lentiMPRA		91	-0.582441	-0.627458	lentiMPRA
	-0.0577949	0.762488	C	11	T	lentiMPRA		0.101855	0.526202	T	11	G	lentiMPRA		92	-1.29366	-1.25999	lentiMPRA		92	-0.672883	-0.668246	lentiMPRA
	0.693582	1.02111	C	11	A	ATAC		1.34645	0.998268	T	11	A	ATAC		93	-1.45265	-1.37402	lentiMPRA		93	-0.718988	-0.712228	lentiMPRA
	0.861029	1.38941	C	11	G	ATAC		-0.713578	0.413117	T	11	C	ATAC		94	-1.56722	-1.46322	lentiMPRA		94	-0.756776	-0.756389	lentiMPRA
	-0.197327	0.194614	C	11	T	ATAC		-0.260939	0.123492	T	11	G	ATAC		95	-1.59954	-1.51617	lentiMPRA		95	-0.82456	-0.798776	lentiMPRA
	0.0272395	0.0257731	C	11	A	H3K27ac		1.17471	0.957005	T	11	A	H3K27ac		96	-1.59954	-1.53216	lentiMPRA		96	-0.82456	-0.839557	lentiMPRA
	0.447012	0.617293	C	11	G	H3K27ac		1.15263	0.696825	T	11	C	H3K27ac		97	-1.59954	-1.52031	lentiMPRA		97	-0.89629	-0.879119	lentiMPRA
	-0.657669	1.06981	C	11	T	H3K27ac		-2.0973	2.3083	T	11	G	H3K27ac		98	-1.42204	-1.49679	lentiMPRA		98	-0.82456	-0.913996	lentiMPRA
	0.0500964	0.625488	A	12	C	lentiMPRA		-0.236688	1.83956	C	12	A	lentiMPRA		99	-1.42204	-1.47924	lentiMPRA		99	-1.08758	-0.935532	lentiMPRA
	-0.115228	2.17454	A	12	G	lentiMPRA		-0.176044	1.16317	C	12	G	lentiMPRA		0	-0.213356	-0.0809614	ATAC		0	0.314912	-0.388493	ATAC
	-0.00874237	0.0775875	A	12	T	lentiMPRA		0.635473	9.65393	C	12	T	lentiMPRA		1	0.0846529	-0.0836075	ATAC		1	-0.138147	-0.548041	ATAC
	0.255814	0.267171	A	12	C	ATAC		0.714977	0.417005	C	12	A	ATAC		2	-0.0231206	-0.0977871	ATAC		2	-1.49251	-0.77339	ATAC
	0.162907	0.157822	A	12	G	ATAC		2.22139	2.08038	C	12	G	ATAC		3	-0.14736	-0.132899	ATAC		3	-1.49251	-0.949775	ATAC
	1.9495	5.27641	A	12	T	ATAC		-0.513981	0.272605	C	12	T	ATAC		4	-0.133431	-0.193964	ATAC		4	-1.04263	-1.01679	ATAC
	0.586833	0.912892	A	12	C	H3K27ac		0.316627	0.175992	C	12	A	H3K27ac		5	-0.222213	-0.282202	ATAC		5	-1.04263	-0.9826	ATAC
	0.414007	0.563874	A	12	G	H3K27ac		2.29768	2.62055	C	12	G	H3K27ac		6	-0.222213	-0.392766	ATAC		6	-0.883676	-0.884291	ATAC
	2.39766	9.04549	A	12	T	H3K27ac		0.525087	0.319594	C	12	T	H3K27ac		7	-0.638318	-0.509694	ATAC		7	-0.819249	-0.749315	ATAC
	0.205554	5.76987	G	13	A	lentiMPRA		0.107115	0.568197	T	13	A	lentiMPRA		8	-0.748997	-0.608642	ATAC		8	-0.696734	-0.591001	ATAC
	0.175168	4.39769	G	13	C	lentiMPRA		-0.151652	0.930612	T	13	C	lentiMPRA		9	-0.799147	-0.669757	ATAC		9	-0.515837	-0.425824	ATAC
	0.412265	20.1967	G	13	T	lentiMPRA		0.0753436	0.358467	T	13	G	lentiMPRA		10	-0.799147	-0.688848	ATAC		10	0.0289762	-0.282118	ATAC
	0.298103	0.324792	G	13	A	ATAC		2.36243	2.34155	T	13	A	ATAC		11	-0.559118	-0.676572	ATAC		11	0.0289762	-0.18634	ATAC
	0.572067	0.773043	G	13	C	ATAC		-1.1491	0.764769	T	13	C	ATAC		12	-0.767203	-0.64951	ATAC		12	0.058998	-0.142966	ATAC
	-0.444396	0.537144	G	13	T	ATAC		0.561343	0.299991	T	13	G	ATAC		13	-0.559118	-0.624023	ATAC		13	-0.605098	-0.133959	ATAC
	-0.314426	0.392834	G	13	A	H3K27ac		1.63023	1.53701	T	13	A	H3K27ac		14	-0.559118	-0.615262	ATAC		14	0.180369	-0.138008	ATAC
	0.546553	0.831687	G	13	C	H3K27ac		-2.38004	2.77038	T	13	C	H3K27ac		15	-0.468971	-0.635235	ATAC		15	-0.0771901	-0.144143	ATAC
	-0.34296	0.433571	G	13	T	H3K27ac		0.710927	0.464724	T	13	G	H3K27ac		16	-0.645376	-0.688014	ATAC		16	-0.401887	-0.149967	ATAC
	0.0332794	0.364639	C	14	A	lentiMPRA		0.31213	2.89059	C	14	A	lentiMPRA		17	-0.823034	-0.767221	ATAC		17	-0.0813499	-0.159366	ATAC
	0.155272	3.56858	C	14	G	lentiMPRA		0.250112	1.99322	C	14	G	lentiMPRA		18	-0.699665	-0.857717	ATAC		18	-0.0813499	-0.18403	ATAC
	0.165691	3.99163	C	14	T	lentiMPRA		0.511579	6.69719	C	14	T	lentiMPRA		19	-1.13345	-0.938615	ATAC		19	0.0115487	-0.237514	ATAC
	0.687185	0.982854	C	14	A	ATAC		-0.44299	0.223529	C	14	A	ATAC		20	-1.09828	-0.987298	ATAC		20	-0.458536	-0.323844	ATAC
	-0.989088	1.73856	C	14	G	ATAC		-0.644365	0.361743	C	14	G	ATAC		21	-1.09828	-0.985886	ATAC		21	-0.369797	-0.434476	ATAC
	1.46191	3.33475	C	14	T	ATAC		0.686805	0.396239	C	14	T	ATAC		22	-1.09828	-0.928325	ATAC		22	-0.467209	-0.55407	ATAC
	0.706212	1.18218	C	14	A	H3K27ac		-0.116859	0.0570932	C	14	A	H3K27ac		23	-0.904493	-0.824947	ATAC		23	-0.831605	-0.66578	ATAC
	-0.667816	1.10356	C	14	G	H3K27ac		0.685802	0.450206	C	14	G	H3K27ac		24	-0.695662	-0.701699	ATAC		24	-0.831605	-0.754646	ATAC
	1.40946	3.69589	C	14	T	H3K27ac		0.326608	0.182568	C	14	T	H3K27ac		25	-0.331942	-0.590654	ATAC		25	-0.851622	-0.812407	ATAC
	-0.0760129	1.12002	A	15	C	lentiMPRA		-0.0780526	0.375338	A	15	C	lentiMPRA		26	-0.435119	-0.514789	ATAC		26	-0.954194	-0.840726	ATAC
	0.206512	5.84915	A	15	G	lentiMPRA		-0.0457973	0.195519	A	15	G	lentiMPRA		27	-0.454254	-0.478615	ATAC		27	-0.813993	-0.848343	ATAC
	0.0704864	1.01486	A	15	T	lentiMPRA		0.121693	0.665379	A	15	T	lentiMPRA		28	-0.454254	-0.472042	ATAC		28	-0.774163	-0.842681	ATAC
	-0.126245	0.117493	A	15	C	ATAC		0.00225561	0.000913994	A	15	C	ATAC		29	-0.454254	-0.480892	ATAC		29	-0.912298	-0.821865	ATAC
	0.0700689	0.06252	A	15	G	ATAC		0.00769921	0.00327188	A	15	G	ATAC		30	-0.525984	-0.493549	ATAC		30	-0.912298	-0.774831	ATAC
	0.378938	0.439809	A	15	T	ATAC		-0.743442	0.426388	A	15	T	ATAC		31	-0.525984	-0.502219	ATAC		31	-0.774163	-0.690422	ATAC
	0.631702	1.0144	A	15	C	H3K27ac		-1.7551	1.6415	A	15	C	H3K27ac		32	-0.522533	-0.502728	ATAC		32	-0.666931	-0.567791	ATAC
	-0.148864	0.159461	A	15	G	H3K27ac		-0.399239	0.182078	A	15	G	H3K27ac		33	-0.522533	-0.494795	ATAC		33	-0.448925	-0.41998	ATAC
	0.914241	1.79947	A	15	T	H3K27ac		0.552541	0.33489	A	15	T	H3K27ac		34	-0.47575	-0.482213	ATAC		34	-0.151298	-0.269034	ATAC
	-0.0804755	1.23231	G	16	A	lentiMPRA		0.422168	4.84276	A	16	C	lentiMPRA		35	-0.453821	-0.472676	ATAC		35	-0.0422766	-0.136373	ATAC
	0.224483	6.74883	G	16	C	lentiMPRA		-0.165988	1.06333	A	16	G	lentiMPRA		36	-0.410361	-0.477948	ATAC		36	0.0114425	-0.0351257	ATAC
	-0.0471539	0.572838	G	16	T	lentiMPRA		0.262363	2.16559	A	16	T	lentiMPRA		37	-0.500603	-0.514102	ATAC		37	0.114766	0.0305328	ATAC
	-0.310565	0.342263	G	16	A	ATAC		0.160665	0.0728904	A	16	C	ATAC		38	-0.330291	-0.599628	ATAC		38	0.114766	0.0602155	ATAC
	1.2065	2.41106	G	16	C	ATAC		-1.55129	1.22415	A	16	G	ATAC		39	-0.58052	-0.750804	ATAC		39	0.114766	0.0521718	ATAC
	0.636884	0.842723	G	16	T	ATAC		-1.69154	1.3525	A	16	T	ATAC		40	-0.972027	-0.977254	ATAC		40	0.114766	0.00287429	ATAC
	0.117126	0.121467	G	16	A	H3K27ac		-0.0585686	0.0282858	A	16	C	H3K27ac		41	-0.972027	-1.27717	ATAC		41	0.099187	-0.0886024	ATAC
	1.2279	2.91531	G	16	C	H3K27ac		-2.27939	1.9183	A	16	G	H3K27ac		42	-1.37742	-1.62846	ATAC		42	-0.2865	-0.216683	ATAC
	1.40722	3.40543	G	16	T	H3K27ac		-0.415471	0.235134	A	16	T	H3K27ac		43	-2.34372	-1.9842	ATAC		43	-0.344769	-0.370542	ATAC
	-0.0141698	0.130813	C	17	A	lentiMPRA		0.119555	0.659838	T	17	A	lentiMPRA		44	-2.67225	-2.28873	ATAC		44	-0.45277	-0.537095	ATAC
	0.257859	8.6821	C	17	G	lentiMPRA		0.220409	1.61241	T	17	C	lentiMPRA		45	-2.67225	-2.5072	ATAC		45	-0.718156	-0.700133	ATAC
	-0.0706978	1.02106	C	17	T	lentiMPRA		-0.0703949	0.320623	T	17	G	lentiMPRA		46	-2.67225	-2.63819	ATAC		46	-1.04947	-0.839124	ATAC
	-0.341908	0.386931	C	17	A	ATAC		1.52284	1.17025	T	17	A	ATAC		47	-2.72969	-2.69933	ATAC		47	-1.04947	-0.934252	ATAC
	-0.694438	0.982041	C	17	G	ATAC		0.714311	0.384	T	17	C	ATAC		48	-2.98739	-2.70885	ATAC		48	-1.06886	-0.974083	ATAC
	-0.476538	0.600121	C	17	T	ATAC		-2.20323	2.13432	T	17	G	ATAC		49	-2.62252	-2.68261	ATAC		49	-1.06886	-0.958463	ATAC
	0.51131	0.756817	C	17	A	H3K27ac		1.01776	0.760746	T	17	A	H3K27ac		50	-2.62252	-2.63752	ATAC		50	-1.03888	-0.896878	ATAC
	-0.681047	1.10125	C	17	G	H3K27ac		-2.67782	3.16742	T	17	C	H3K27ac		51	-2.49226	-2.58677	ATAC		51	-0.772665	-0.805169	ATAC
	-0.152726	0.164219	C	17	T	H3K27ac		0.313354	0.173815	T	17	G	H3K27ac		52	-2.62252	-2.52976	ATAC		52	-0.549835	-0.700288	ATAC
	0.0778655	1.17793	A	18	C	lentiMPRA		-0.348764	3.47964	C	18	A	lentiMPRA		53	-2.51467	-2.44788	ATAC		53	-0.816168	-0.595091	ATAC
	-0.0305541	0.325863	A	18	G	lentiMPRA		-0.533411	7.24288	C	18	G	lentiMPRA		54	-2.45363	-2.30972	ATAC		54	-0.367613	-0.496228	ATAC
	0.0464616	0.564139	A	18	T	lentiMPRA		-0.0918137	0.465913	C	18	T	lentiMPRA		55	-2.45363	-2.08578	ATAC		55	-0.185737	-0.402878	ATAC
	0.0162795	0.013775	A	18	C	ATAC		0.613275	0.330585	C	18	A	ATAC		56	-2.10765	-1.77073	ATAC		56	-0.593337	-0.307582	ATAC
	-0.869366	1.43683	A	18	G	ATAC		-2.30254	1.6217	C	18	G	ATAC		57	-1.38389	-1.4001	ATAC		57	-0.362603	-0.206629	ATAC
	0.526577	0.667117	A	18	T	ATAC		0.380463	0.190823	C	18	T	ATAC		58	-0.563958	-1.04061	ATAC		58	0.154588	-0.112812	ATAC
	0.32566	0.41065	A	18	C	H3K27ac		1.27619	1.03443	C	18	A	H3K27ac		59	-0.49116	-0.754054	ATAC		59	0.154588	-0.0504897	ATAC
	-0.634276	1.03316	A	18	G	H3K27ac		-1.60311	1.4952	C	18	G	H3K27ac		60	-0.39481	-0.564407	ATAC		60	0.0672209	-0.0347153	ATAC
	0.233835	0.264355	A	18	T	H3K27ac		0.451958	0.266327	C	18	T	H3K27ac		61	-0.39481	-0.453662	ATAC		61	-0.141673	-0.0600633	ATAC
	0.123487	2.4337	T	19	A	lentiMPRA		-0.0685254	0.318532	C	19	A	lentiMPRA		62	-0.39481	-0.382177	ATAC		62	-0.0521738	-0.110108	ATAC
	0.0807263	1.24384	T	19	C	lentiMPRA		-0.707158	11.3255	C	19	G	lentiMPRA		63	-0.463729	-0.31356	ATAC		63	-0.152624	-0.171505	ATAC
	0.0666089	0.93473	T	19	G	lentiMPRA		-0.282352	2.3908	C	19	T	lentiMPRA		64	-0.32556	-0.231337	ATAC		64	-0.263192	-0.237206	ATAC
	-0.751723	1.13006	T	19	A	ATAC		0.272914	0.130148	C	19	A	ATAC		65	-0.0319511	-0.142648	ATAC		65	-0.263192	-0.300842	ATAC
	-0.0659494	0.0576922	T	19	C	ATAC		-0.0797515	0.034954	C	19	G	ATAC		66	0.0518767	-0.0687892	ATAC		66	-0.406663	-0.351639	ATAC
	0.291746	0.316462	T	19	G	ATAC		-1.29667	0.940502	C	19	T	ATAC		67	0.0518767	-0.0307652	ATAC		67	-0.509167	-0.375688	ATAC
	0.117062	0.11977	T	19	A	H3K27ac		2.08178	2.28833	C	19	A	H3K27ac		68	0.0684568	-0.04091	ATAC		68	-0.509167	-0.363685	ATAC
	-0.153155	0.161933	T	19	C	H3K27ac		-0.351891	0.198302	C	19	G	H3K27ac		69	-0.00939234	-0.101508	ATAC		69	-0.312815	-0.319267	ATAC
	0.833339	1.56251	T	19	G	H3K27ac		0.71205	0.475725	C	19	T	H3K27ac		70	-0.00939234	-0.203221	ATAC		70	-0.29318	-0.259813	ATAC
	0.108067	1.96296	T	20	A	lentiMPRA		0.56533	7.9659	C	20	A	lentiMPRA		71	-0.424161	-0.32307	ATAC		71	-0.0449389	-0.207144	ATAC
	-0.111527	2.04163	T	20	C	lentiMPRA		-0.0197051	0.0761838	C	20	G	lentiMPRA		72	-0.618862	-0.430791	ATAC		72	-0.0449389	-0.174679	ATAC
	-0.124429	2.46862	T	20	G	lentiMPRA		-0.183195	1.23267	C	20	T	lentiMPRA		73	-0.618862	-0.505323	ATAC		73	-0.29318	-0.162452	ATAC
	0.735086	1.11194	T	20	A	ATAC		-0.0137803	0.00533175	C	20	A	ATAC		74	-0.618862	-0.548271	ATAC		74	-0.159363	-0.164205	ATAC
	-0.359898	0.399447	T	20	C	ATAC		-0.570141	0.313165	C	20	G	ATAC		75	-0.414166	-0.580293	ATAC		75	-0.0795755	-0.176233	ATAC
	-0.0681424	0.0604289	T	20	G	ATAC		-1.02389	0.626061	C	20	T	ATAC		76	-0.553962	-0.621942	ATAC		76	-0.112117	-0.196299	ATAC
	0.791442	1.44135	T	20	A	H3K27ac		2.22491	2.20839	C	20	A	H3K27ac		77	-0.599883	-0.674421	ATAC		77	-0.333513	-0.217988	ATAC
	0.864396	1.58904	T	20	C	H3K27ac		-0.697333	0.464744	C	20	G	H3K27ac		78	-0.90851	-0.715567	ATAC		78	-0.333513	-0.233674	ATAC
	-0.374214	0.491306	T	20	G	H3K27ac		-0.799348	0.517567	C	20	T	H3K27ac		79	-0.893685	-0.714149	ATAC		79	-0.209648	-0.243994	ATAC
	-0.221475	6.59694	G	21	A	lentiMPRA		-0.167999	1.04745	C	21	A	lentiMPRA		80	-0.893685	-0.651604	ATAC		80	-0.127765	-0.258948	ATAC
	-0.00404585	0.0343849	G	21	C	lentiMPRA		-0.349233	3.43354	C	21	G	lentiMPRA		81	-0.553962	-0.535063	ATAC		81	-0.24915	-0.287032	ATAC
	0.187619	4.95502	G	21	T	lentiMPRA		-0.0705728	0.329007	C	21	T	lentiMPRA		82	-0.311988	-0.392543	ATAC		82	-0.315456	-0.326823	ATAC
	-0.585302	0.798208	G	21	A	ATAC		-1.2208	0.801778	C	21	A	ATAC		83	-0.149514	-0.255475	ATAC		83	-0.555218	-0.372178	ATAC
	0.274174	0.285892	G	21	C	ATAC		-0.99928	0.494147	C	21	G	ATAC		84	-0.0599662	-0.143211	ATAC		84	-0.291601	-0.422482	ATAC
	0.739162	1.08561	G	21	T	ATAC		-2.75846	2.19192	C	21	T	ATAC		85	-0.0599662	-0.0603142	ATAC		85	-0.323089	-0.481104	ATAC
	-0.728177	1.26938	G	21	A	H3K27ac		-1.43349	1.18591	C	21	A	H3K27ac		86	0.0226224	-0.00451352	ATAC		86	-0.605731	-0.543047	ATAC
	0.368696	0.471143	G	21	C	H3K27ac		0.560026	0.346429	C	21	G	H3K27ac		87	0.116652	0.0255482	ATAC		87	-0.706433	-0.592361	ATAC
	1.22901	2.82541	G	21	T	H3K27ac		-1.54225	1.4215	C	21	T	H3K27ac		88	0.116652	0.0297609	ATAC		88	-0.951885	-0.619141	ATAC
	-0.62053	41.0963	C	22	A	lentiMPRA		0.962371	20.7648	A	22	C	lentiMPRA		89	0.0323786	0.00894861	ATAC		89	-0.373602	-0.634965	ATAC
	-0.0873781	1.40472	C	22	G	lentiMPRA		-0.276128	2.27911	A	22	G	lentiMPRA		90	-0.103685	-0.0365824	ATAC		90	-0.373602	-0.661235	ATAC
	-0.634592	42.654	C	22	T	lentiMPRA		-0.0725012	0.342755	A	22	T	lentiMPRA		91	0.0468473	-0.108599	ATAC		91	-0.704386	-0.702072	ATAC
	0.255568	0.268355	C	22	A	ATAC		-0.02552	0.0105737	A	22	C	ATAC		92	0.0468473	-0.204269	ATAC		92	-1.20559	-0.740527	ATAC
	-0.33841	0.378222	C	22	G	ATAC		-0.535043	0.287502	A	22	G	ATAC		93	-0.568998	-0.30736	ATAC		93	-0.760662	-0.765176	ATAC
	-1.3384	2.87858	C	22	T	ATAC		0.469947	0.241032	A	22	T	ATAC		94	-0.533915	-0.393347	ATAC		94	-0.445806	-0.78597	ATAC
	-0.680356	1.14302	C	22	A	H3K27ac		-2.17086	2.35176	A	22	C	H3K27ac		95	-0.533915	-0.446562	ATAC		95	-0.637911	-0.813238	ATAC
	0.169687	0.183834	C	22	G	H3K27ac		-2.34988	2.80886	A	22	G	H3K27ac		96	-0.378361	-0.468805	ATAC		96	-1.18678	-0.833072	ATAC
	-0.267962	0.321558	C	22	T	H3K27ac		-0.758296	0.504806	A	22	T	H3K27ac		97	-0.533915	-0.471638	ATAC		97	-1.18678	-0.820922	ATAC
	-0.208653	5.87269	C	23	A	lentiMPRA		-0.232428	1.78273	G	23	A	lentiMPRA		98	-0.533915	-0.466269	ATAC		98	-0.637911	-0.777716	ATAC
	-0.684851	48.3933	C	23	G	lentiMPRA		-0.497992	6.45204	G	23	C	lentiMPRA		99	-0.378361	-0.460992	ATAC		99	-0.503464	-0.738245	ATAC
	-1.34161	129.536	C	23	T	lentiMPRA		-0.220873	1.64889	G	23	T	lentiMPRA		0	-0.182723	-0.515834	H3K27ac		0	-2.15603	-1.69617	H3K27ac
	0.491213	0.616298	C	23	A	ATAC		1.194	0.838514	G	23	A	ATAC		1	-0.713942	-0.558056	H3K27ac		1	-0.840353	-1.65511	H3K27ac
	-0.338856	0.382313	C	23	G	ATAC		1.54288	1.21743	G	23	C	ATAC		2	-0.713942	-0.617829	H3K27ac		2	-2.15603	-1.54816	H3K27ac
	-1.2399	2.34352	C	23	T	ATAC		-0.0346854	0.0138483	G	23	T	ATAC		3	-0.734568	-0.667525	H3K27ac		3	-2.15603	-1.34822	H3K27ac
	0.313158	0.386201	C	23	A	H3K27ac		-1.52491	1.41587	G	23	A	H3K27ac		4	-0.690363	-0.693812	H3K27ac		4	-0.985006	-1.0661	H3K27ac
	-0.300715	0.371531	C	23	G	H3K27ac		0.290852	0.159122	G	23	C	H3K27ac		5	-0.734568	-0.696358	H3K27ac		5	-0.28017	-0.763587	H3K27ac
	-0.890996	1.61198	C	23	T	H3K27ac		1.52789	1.26598	G	23	T	H3K27ac		6	-0.768666	-0.678995	H3K27ac		6	-0.00853192	-0.51104	H3K27ac
	-0.748095	55.3536	G	24	A	lentiMPRA		0.0477666	0.206941	G	24	A	lentiMPRA		7	-0.625365	-0.645755	H3K27ac		7	-0.62444	-0.337214	H3K27ac
	-1.31439	126.224	G	24	C	lentiMPRA		-0.000767614	0.00276249	G	24	C	lentiMPRA		8	-0.622859	-0.600849	H3K27ac		8	-0.13628	-0.229228	H3K27ac
	-1.02472	90.1189	G	24	T	lentiMPRA		-0.0827377	0.402218	G	24	T	lentiMPRA		9	-0.53236	-0.548019	H3K27ac		9	-0.0182241	-0.16815	H3K27ac
	-0.536361	0.700326	G	24	A	ATAC		-1.20896	0.791796	G	24	A	ATAC		10	-0.543575	-0.490493	H3K27ac		10	-0.0231868	-0.149923	H3K27ac
	0.134281	0.120176	G	24	C	ATAC		1.78921	1.49702	G	24	C	ATAC		11	-0.433082	-0.433062	H3K27ac		11	-0.141243	-0.179263	H3K27ac
	-0.94875	1.64702	G	24	T	ATAC		-1.26327	0.836923	G	24	T	ATAC		12	-0.295825	-0.382945	H3K27ac		12	-0.141243	-0.256246	H3K27ac
	-1.43147	3.75957	G	24	A	H3K27ac		-0.328855	0.172985	G	24	A	H3K27ac		13	-0.295825	-0.346399	H3K27ac		13	-0.141243	-0.366206	H3K27ac
	-1.83813	5.37584	G	24	C	H3K27ac		1.77367	1.74769	G	24	C	H3K27ac		14	-0.313619	-0.32461	H3K27ac		14	-0.690682	-0.476019	H3K27ac
	-0.864632	1.65776	G	24	T	H3K27ac		1.7507	1.6024	G	24	T	H3K27ac		15	-0.334032	-0.315049	H3K27ac		15	-0.847894	-0.545592	H3K27ac
	-1.01528	88.6107	G	25	A	lentiMPRA		-0.242182	1.90583	A	25	C	lentiMPRA		16	-0.321228	-0.317656	H3K27ac		16	-0.847894	-0.553163	H3K27ac
	-0.881036	71.3287	G	25	C	lentiMPRA		0.208613	1.50625	A	25	G	lentiMPRA		17	-0.203691	-0.338947	H3K27ac		17	-0.290615	-0.510914	H3K27ac
	-1.23076	115.585	G	25	T	lentiMPRA		0.263383	2.02101	A	25	T	lentiMPRA		18	-0.359647	-0.389265	H3K27ac		18	-0.413769	-0.453019	H3K27ac
	0.228526	0.224639	G	25	A	ATAC		0.734978	0.410701	A	25	C	ATAC		19	-0.359647	-0.474623	H3K27ac		19	-0.343639	-0.410259	H3K27ac
	-0.991796	1.70867	G	25	C	ATAC		1.03329	0.676501	A	25	G	ATAC		20	-0.408849	-0.588016	H3K27ac		20	-0.343639	-0.396536	H3K27ac
	0.107242	0.0980241	G	25	T	ATAC		0.796443	0.430222	A	25	T	ATAC		21	-0.932391	-0.70708	H3K27ac		21	-0.343639	-0.411804	H3K27ac
	0.475856	0.649214	G	25	A	H3K27ac		2.52254	2.98491	A	25	C	H3K27ac		22	-0.932391	-0.802926	H3K27ac		22	-0.413769	-0.448622	H3K27ac
	-0.289347	0.34483	G	25	C	H3K27ac		0.587815	0.369002	A	25	G	H3K27ac		23	-0.961253	-0.854228	H3K27ac		23	-0.506287	-0.494941	H3K27ac
	-0.814871	1.48922	G	25	T	H3K27ac		0.57458	0.325114	A	25	T	H3K27ac		24	-0.910279	-0.853948	H3K27ac		24	-0.592858	-0.536326	H3K27ac
	-0.544747	31.7582	A	26	C	lentiMPRA		0.629296	9.82728	C	26	A	lentiMPRA		25	-0.932391	-0.806238	H3K27ac		25	-0.648816	-0.560642	H3K27ac
	-0.979323	83.0509	A	26	G	lentiMPRA		0.591531	8.79403	C	26	G	lentiMPRA		26	-0.805251	-0.722258	H3K27ac		26	-0.644516	-0.562381	H3K27ac
	-0.437412	22.2235	A	26	T	lentiMPRA		0.277419	2.33719	C	26	T	lentiMPRA		27	-0.575908	-0.618937	H3K27ac		27	-0.426394	-0.542939	H3K27ac
	-0.403841	0.480377	A	26	C	ATAC		1.17173	0.801904	C	26	A	ATAC		28	-0.437764	-0.516266	H3K27ac		28	-0.68106	-0.509593	H3K27ac
	-0.0948789	0.0853995	A	26	G	ATAC		0.532138	0.284333	C	26	G	ATAC		29	-0.389015	-0.431305	H3K27ac		29	-0.495249	-0.477836	H3K27ac
	0.293248	0.318851	A	26	T	ATAC		-0.456424	0.237964	C	26	T	ATAC		30	-0.294148	-0.37314	H3K27ac		30	-0.277126	-0.470147	H3K27ac
	-1.68574	5.04066	A	26	C	H3K27ac		0.585584	0.364963	C	26	A	H3K27ac		31	-0.252403	-0.341899	H3K27ac		31	-0.10456	-0.5004	H3K27ac
	-1.04567	2.20027	A	26	G	H3K27ac		-1.14382	0.908023	C	26	G	H3K27ac		32	-0.373904	-0.331702	H3K27ac		32	-0.672192	-0.55653	H3K27ac
	0.228523	0.264326	A	26	T	H3K27ac		-1.54733	1.44232	C	26	T	H3K27ac		33	-0.332159	-0.336342	H3K27ac		33	-1.19719	-0.60882	H3K27ac
	-0.271962	9.56156	T	27	A	lentiMPRA		-0.231021	1.76999	A	27	C	lentiMPRA		34	-0.301063	-0.354158	H3K27ac		34	-0.34415	-0.63868	H3K27ac
	-0.337684	14.0067	T	27	C	lentiMPRA		-0.106594	0.567079	A	27	G	lentiMPRA		35	-0.329444	-0.387643	H3K27ac		35	-0.487485	-0.649496	H3K27ac
	-0.0425775	0.50136	T	27	G	lentiMPRA		-0.212619	1.53949	A	27	T	lentiMPRA		36	-0.38871	-0.438717	H3K27ac		36	-0.815527	-0.649035	H3K27ac
	0.499122	0.631478	T	27	A	ATAC		0.00215765	0.000899105	A	27	C	ATAC		37	-0.499656	-0.506357	H3K27ac		37	-0.815527	-0.636244	H3K27ac
	-0.0917369	0.0832104	T	27	C	ATAC		-0.886777	0.421635	A	27	G	ATAC		38	-0.616689	-0.591034	H3K27ac		38	-0.53891	-0.609838	H3K27ac
	-0.0750049	0.0671833	T	27	G	ATAC		0.176011	0.0793198	A	27	T	ATAC		39	-0.616689	-0.701803	H3K27ac		39	-0.489437	-0.577308	H3K27ac
	0.128635	0.13368	T	27	A	H3K27ac		-0.164526	0.083116	A	27	C	H3K27ac		40	-0.707904	-0.856371	H3K27ac		40	-0.550935	-0.548475	H3K27ac
	0.0931702	0.094055	T	27	C	H3K27ac		-0.507853	0.307683	A	27	G	H3K27ac		41	-0.759755	-1.06942	H3K27ac		41	-0.537751	-0.525262	H3K27ac
	-0.058617	0.0572917	T	27	G	H3K27ac		-1.17101	0.698389	A	27	T	H3K27ac		42	-1.33539	-1.33674	H3K27ac		42	-0.517225	-0.500203	H3K27ac
	0.000802684	0.00662038	G	28	A	lentiMPRA		0.174262	1.14283	G	28	A	lentiMPRA		43	-1.65894	-1.62847	H3K27ac		43	-0.489437	-0.460381	H3K27ac
	-0.0506208	0.629629	G	28	C	lentiMPRA		0.333875	3.23688	G	28	C	lentiMPRA		44	-2.0093	-1.89699	H3K27ac		44	-0.486571	-0.392246	H3K27ac
	-0.324781	13.1632	G	28	T	lentiMPRA		0.0016325	0.00588949	G	28	T	lentiMPRA		45	-2.48508	-2.09502	H3K27ac		45	-0.502333	-0.290044	H3K27ac
	0.789772	1.2356	G	28	A	ATAC		0.937483	0.551591	G	28	A	ATAC		46	-2.48508	-2.19568	H3K27ac		46	-0.188619	-0.165625	H3K27ac
	0.787282	1.23257	G	28	C	ATAC		0.384645	0.172335	G	28	C	ATAC		47	-2.28542	-2.20384	H3K27ac		47	0.213294	-0.0475747	H3K27ac
	1.02951	1.76364	G	28	T	ATAC		-1.11978	0.752744	G	28	T	ATAC		48	-2.17387	-2.15026	H3K27ac		48	0.213294	0.0352251	H3K27ac
	0.724381	1.25551	G	28	A	H3K27ac		1.765	1.61826	G	28	A	H3K27ac		49	-1.93429	-2.07224	H3K27ac		49	0.0586917	0.0706514	H3K27ac
	0.625153	1.00968	G	28	C	H3K27ac		2.09865	1.97821	G	28	C	H3K27ac		50	-2.05517	-1.99626	H3K27ac		50	0.11552	0.0646746	H3K27ac
	1.53243	4.00018	G	28	T	H3K27ac		0.340382	0.188934	G	28	T	H3K27ac		51	-1.85769	-1.93255	H3K27ac		51	0.11552	0.0311833	H3K27ac
	-0.0137975	0.1281	T	29	A	lentiMPRA		-0.311394	2.85503	A	29	C	lentiMPRA		52	-1.85769	-1.87655	H3K27ac		52	-0.0365988	-0.0154973	H3K27ac
	-0.180981	4.63179	T	29	C	lentiMPRA		-0.0295754	0.119539	A	29	G	lentiMPRA		53	-1.79887	-1.80953	H3K27ac		53	-0.127776	-0.0623414	H3K27ac
	-0.266575	9.04278	T	29	G	lentiMPRA		-0.181462	1.20703	A	29	T	lentiMPRA		54	-1.95197	-1.70181	H3K27ac		54	-0.128962	-0.0991086	H3K27ac
	0.156534	0.145725	T	29	A	ATAC		2.6588	2.78585	A	29	C	ATAC		55	-1.83468	-1.52744	H3K27ac		55	-0.128962	-0.120704	H3K27ac
	-0.375325	0.434149	T	29	C	ATAC		1.33307	0.932305	A	29	G	ATAC		56	-1.43401	-1.28569	H3K27ac		56	-0.21407	-0.12807	H3K27ac
	0.0243047	0.0202797	T	29	G	ATAC		0.886955	0.54111	A	29	T	ATAC		57	-0.922857	-1.01041	H3K27ac		57	-0.0901893	-0.127133	H3K27ac
	0.125023	0.126155	T	29	A	H3K27ac		1.80591	1.76772	A	29	C	H3K27ac		58	-0.447548	-0.754935	H3K27ac		58	-0.0901893	-0.12564	H3K27ac
	-0.558396	0.853099	T	29	C	H3K27ac		0.677596	0.426426	A	29	G	H3K27ac		59	-0.360497	-0.563213	H3K27ac		59	-0.0903205	-0.128152	H3K27ac
	-0.412609	0.545476	T	29	G	H3K27ac		1.2511	1.02148	A	29	T	H3K27ac		60	-0.29136	-0.449924	H3K27ac		60	-0.171938	-0.132182	H3K27ac
	0.14862	3.31791	A	30	C	lentiMPRA		0.547363	7.65751	A	30	C	lentiMPRA		61	-0.360497	-0.400701	H3K27ac		61	-0.159721	-0.128448	H3K27ac
	0.299724	11.3764	A	30	G	lentiMPRA		0.173783	1.13721	A	30	G	lentiMPRA		62	-0.371459	-0.385814	H3K27ac		62	-0.159721	-0.104183	H3K27ac
	0.206449	5.83976	A	30	T	lentiMPRA		-0.208237	1.50328	A	30	T	lentiMPRA		63	-0.4705	-0.375367	H3K27ac		63	-0.171938	-0.0476506	H3K27ac
	0.325092	0.350889	A	30	C	ATAC		2.43767	2.51448	A	30	C	ATAC		64	-0.459494	-0.350126	H3K27ac		64	-0.0290712	0.0449217	H3K27ac
	1.31708	2.79882	A	30	G	ATAC		1.67032	1.38046	A	30	G	ATAC		65	-0.279906	-0.30634	H3K27ac		65	-0.00611815	0.160433	H3K27ac
	0.457093	0.557821	A	30	T	ATAC		-0.482391	0.241537	A	30	T	ATAC		66	-0.279906	-0.253997	H3K27ac		66	0.514371	0.266003	H3K27ac
	-1.19367	2.6743	A	30	C	H3K27ac		2.30713	2.74325	A	30	C	H3K27ac		67	-0.111213	-0.210323	H3K27ac		67	0.595993	0.321556	H3K27ac
	0.289917	0.354638	A	30	G	H3K27ac		1.22062	1.01254	A	30	G	H3K27ac		68	-0.111213	-0.192456	H3K27ac		68	0.514371	0.303822	H3K27ac
	0.483171	0.687463	A	30	T	H3K27ac		-0.643151	0.394028	A	30	T	H3K27ac		69	-0.111213	-0.211562	H3K27ac		69	0.340122	0.222766	H3K27ac
	-0.197162	5.35117	C	31	A	lentiMPRA		0.0936893	0.477299	C	31	A	lentiMPRA		70	-0.153735	-0.268585	H3K27ac		70	-0.101625	0.115463	H3K27ac
	-0.0555236	0.721086	C	31	G	lentiMPRA		-0.0725237	0.342843	C	31	G	lentiMPRA		71	-0.337281	-0.352449	H3K27ac		71	-0.101625	0.0227149	H3K27ac
	-0.150415	3.38929	C	31	T	lentiMPRA		-0.306751	2.80582	C	31	T	lentiMPRA		72	-0.522738	-0.443112	H3K27ac		72	-0.101625	-0.0315459	H3K27ac
	0.74439	1.13452	C	31	A	ATAC		1.70377	1.37868	C	31	A	ATAC		73	-0.601926	-0.519367	H3K27ac		73	-0.101625	-0.044388	H3K27ac
	0.0343148	0.028433	C	31	G	ATAC		1.16108	0.773709	C	31	G	ATAC		74	-0.656911	-0.566838	H3K27ac		74	-0.0790596	-0.0256598	H3K27ac
	-0.77912	1.20767	C	31	T	ATAC		-0.580436	0.320273	C	31	T	ATAC		75	-0.601926	-0.581651	H3K27ac		75	-0.0163059	0.0109216	H3K27ac
	0.264561	0.316329	C	31	A	H3K27ac		1.24793	1.0141	C	31	A	H3K27ac		76	-0.725123	-0.570029	H3K27ac		76	0.173525	0.0525999	H3K27ac
	0.271242	0.310938	C	31	G	H3K27ac		-1.28853	1.0506	C	31	G	H3K27ac		77	-0.398384	-0.54568	H3K27ac		77	-0.0163059	0.0900233	H3K27ac
	-1.00205	2.08265	C	31	T	H3K27ac		1.26887	1.07227	C	31	T	H3K27ac		78	-0.543322	-0.525217	H3K27ac		78	0.24521	0.118054	H3K27ac
	-0.805995	62.884	T	32	A	lentiMPRA		0.408671	4.5769	C	32	A	lentiMPRA		79	-0.435037	-0.522428	H3K27ac		79	0.130669	0.135137	H3K27ac
	-0.146412	3.23838	T	32	C	lentiMPRA		0.201546	1.42883	C	32	G	lentiMPRA		80	-0.488446	-0.543515	H3K27ac		80	0.130669	0.140932	H3K27ac
	-0.323326	13.0686	T	32	G	lentiMPRA		0.0235359	0.0925807	C	32	T	lentiMPRA		81	-0.488446	-0.584391	H3K27ac		81	0.183478	0.132268	H3K27ac
	0.444189	0.544811	T	32	A	ATAC		1.19676	0.836658	C	32	A	ATAC		82	-0.724951	-0.631733	H3K27ac		82	0.0388401	0.101255	H3K27ac
	-0.674521	0.977566	T	32	C	ATAC		-2.73062	2.17762	C	32	G	ATAC		83	-0.788887	-0.670091	H3K27ac		83	0.513888	0.0415966	H3K27ac
	0.21327	0.214648	T	32	G	ATAC		0.699429	0.345865	C	32	T	ATAC		84	-0.688442	-0.691433	H3K27ac		84	-0.381267	-0.0399882	H3K27ac
	0.521633	0.777614	T	32	A	H3K27ac		-0.754708	0.51333	C	32	A	H3K27ac		85	-0.705509	-0.69813	H3K27ac		85	-0.00117325	-0.119698	H3K27ac
	0.258472	0.306556	T	32	C	H3K27ac		0.159331	0.0815656	C	32	G	H3K27ac		86	-0.649719	-0.696837	H3K27ac		86	-0.392921	-0.165276	H3K27ac
	0.180683	0.197912	T	32	G	H3K27ac		0.641697	0.354686	C	32	T	H3K27ac		87	-0.744546	-0.690915	H3K27ac		87	-0.329856	-0.151473	H3K27ac
	0.120981	2.35364	A	33	C	lentiMPRA		-0.0940284	0.480366	A	33	C	lentiMPRA		88	-0.693596	-0.679223	H3K27ac		88	-0.329856	-0.0759138	H3K27ac
	-0.0601564	0.806497	A	33	G	lentiMPRA		-0.259131	2.12609	A	33	G	lentiMPRA		89	-0.674315	-0.660619	H3K27ac		89	0.0662331	0.0309975	H3K27ac
	0.410352	19.9541	A	33	T	lentiMPRA		-0.213563	1.56187	A	33	T	lentiMPRA		90	-0.711998	-0.637794	H3K27ac		90	0.461502	0.113488	H3K27ac
	0.380595	0.429663	A	33	C	ATAC		0.438902	0.227507	A	33	C	ATAC		91	-0.443137	-0.615317	H3K27ac		91	0.414579	0.118498	H3K27ac
	-0.0522056	0.0450174	A	33	G	ATAC		0.170752	0.0774036	A	33	G	ATAC		92	-0.629809	-0.594261	H3K27ac		92	0.414579	0.0266603	H3K27ac
	1.56917	3.64901	A	33	T	ATAC		1.70782	1.17147	A	33	T	ATAC		93	-0.711998	-0.571821	H3K27ac		93	-0.371505	-0.139168	H3K27ac
	0.846004	1.53778	A	33	C	H3K27ac		1.13048	0.903825	A	33	C	H3K27ac		94	-0.523065	-0.548238	H3K27ac		94	-0.371505	-0.333173	H3K27ac
	0.121168	0.123951	A	33	G	H3K27ac		0.533163	0.253844	A	33	G	H3K27ac		95	-0.412388	-0.530122	H3K27ac		95	-0.500667	-0.512467	H3K27ac
	1.68667	4.88607	A	33	T	H3K27ac		2.78403	3.02151	A	33	T	H3K27ac		96	-0.412388	-0.522623	H3K27ac		96	-0.877923	-0.649609	H3K27ac
	-0.694587	49.3737	A	34	C	lentiMPRA		-0.135702	0.795065	T	34	A	lentiMPRA		97	-0.641666	-0.521701	H3K27ac		97	-0.877923	-0.733981	H3K27ac
	-0.616927	40.4454	A	34	G	lentiMPRA		0.034736	0.143024	T	34	C	lentiMPRA		98	-0.677531	-0.519766	H3K27ac		98	-0.877923	-0.771938	H3K27ac
	-0.572117	35.7606	A	34	T	lentiMPRA		1.1166	26.903	T	34	G	lentiMPRA		99	-0.360439	-0.516344	H3K27ac		99	-0.679839	-0.782409	H3K27ac
	-0.605855	0.839116	A	34	C	ATAC		0.6469	0.357929	T	34	A	ATAC
	0.589291	0.741056	A	34	G	ATAC		-0.88838	0.540377	T	34	C	ATAC
	0.827522	1.29402	A	34	T	ATAC		1.60047	1.27847	T	34	G	ATAC
	0.202918	0.228962	A	34	C	H3K27ac		0.560169	0.34181	T	34	A	H3K27ac
	0.933715	1.70201	A	34	G	H3K27ac		0.198295	0.101436	T	34	C	H3K27ac
	0.904328	1.72644	A	34	T	H3K27ac		0.784916	0.538403	T	34	G	H3K27ac
	-0.384876	17.8467	A	35	C	lentiMPRA		-0.464721	5.72921	C	35	A	lentiMPRA
	0.00838813	0.0740061	A	35	G	lentiMPRA		-0.020911	0.0807367	C	35	G	lentiMPRA
	0.0241654	0.243383	A	35	T	lentiMPRA		0.679805	11.283	C	35	T	lentiMPRA
	-0.194191	0.193905	A	35	C	ATAC		0.042448	0.0183381	C	35	A	ATAC
	-0.117755	0.109732	A	35	G	ATAC		-0.348327	0.17102	C	35	G	ATAC
	1.43102	3.14806	A	35	T	ATAC		1.4235	1.08412	C	35	T	ATAC
	-1.13871	2.58538	A	35	C	H3K27ac		-0.675888	0.445985	C	35	A	H3K27ac
	-0.23011	0.266395	A	35	G	H3K27ac		-0.3445	0.191309	C	35	G	H3K27ac
	1.35662	3.38881	A	35	T	H3K27ac		-0.435219	0.25666	C	35	T	H3K27ac
	0.196737	5.37581	C	36	A	lentiMPRA		-0.162521	1.03175	A	36	C	lentiMPRA
	0.247327	8.0668	C	36	G	lentiMPRA		-0.34062	3.34319	A	36	G	lentiMPRA
	0.137838	2.91966	C	36	T	lentiMPRA		0.0223375	0.0877597	A	36	T	lentiMPRA
	0.445473	0.535286	C	36	A	ATAC		0.192766	0.0894228	A	36	C	ATAC
	0.365711	0.421016	C	36	G	ATAC		-1.48174	1.1341	A	36	G	ATAC
	0.23051	0.235823	C	36	T	ATAC		0.806747	0.470717	A	36	T	ATAC
	0.337594	0.422035	C	36	A	H3K27ac		0.959085	0.715646	A	36	C	H3K27ac
	-0.143343	0.152367	C	36	G	H3K27ac		0.441783	0.258179	A	36	G	H3K27ac
	0.300625	0.368779	C	36	T	H3K27ac		2.13867	2.31512	A	36	T	H3K27ac
	-0.34501	14.5291	T	37	A	lentiMPRA		0.224003	1.68199	C	37	A	lentiMPRA
	-0.33112	13.5762	T	37	C	lentiMPRA		0.15844	0.985167	C	37	G	lentiMPRA
	0.234002	7.31614	T	37	G	lentiMPRA		-0.491265	6.23897	C	37	T	lentiMPRA
	-0.318564	0.352633	T	37	A	ATAC		0.633599	0.354758	C	37	A	ATAC
	-0.434156	0.525224	T	37	C	ATAC		0.740331	0.418794	C	37	G	ATAC
	-1.135	2.19223	T	37	G	ATAC		-0.0811188	0.0336649	C	37	T	ATAC
	0.374074	0.492067	T	37	A	H3K27ac		0.872195	0.622438	C	37	A	H3K27ac
	-0.609025	0.965734	T	37	C	H3K27ac		0.74655	0.487213	C	37	G	H3K27ac
	-0.311363	0.388549	T	37	G	H3K27ac		0.393619	0.212392	C	37	T	H3K27ac
	0.0275141	0.2865	A	38	C	lentiMPRA		0.0671205	0.312081	G	38	A	lentiMPRA
	-0.0320282	0.347404	A	38	G	lentiMPRA		-0.250236	2.00211	G	38	C	lentiMPRA
	-0.06892	0.983576	A	38	T	lentiMPRA		0.0263277	0.104746	G	38	T	lentiMPRA
	-0.465193	0.563544	A	38	C	ATAC		-0.995265	0.558975	G	38	A	ATAC
	0.00248756	0.00205119	A	38	G	ATAC		0.833829	0.49964	G	38	C	ATAC
	1.17532	1.9754	A	38	T	ATAC		1.1661	0.712729	G	38	T	ATAC
	-1.08833	2.31399	A	38	C	H3K27ac		-0.33614	0.166008	G	38	A	H3K27ac
	-0.446622	0.614447	A	38	G	H3K27ac		0.0594867	0.0284687	G	38	C	H3K27ac
	1.63175	4.00985	A	38	T	H3K27ac		1.40202	1.08417	G	38	T	H3K27ac
	-0.495742	27.967	G	39	A	lentiMPRA		-0.127836	0.730319	G	39	A	lentiMPRA
	0.307148	11.9157	G	39	C	lentiMPRA		0.723178	12.6164	G	39	C	lentiMPRA
	0.0684095	0.966282	G	39	T	lentiMPRA		0.0164378	0.0630754	G	39	T	lentiMPRA
	-0.189186	0.184063	G	39	A	ATAC		-0.453452	0.235111	G	39	A	ATAC
	-0.0366479	0.0316761	G	39	C	ATAC		0.342985	0.170454	G	39	C	ATAC
	1.3303	2.82672	G	39	T	ATAC		1.51721	0.914225	G	39	T	ATAC
	0.341674	0.427872	G	39	A	H3K27ac		-0.0462375	0.0222069	G	39	A	H3K27ac
	-0.276153	0.333746	G	39	C	H3K27ac		-0.325749	0.181901	G	39	C	H3K27ac
	1.50401	4.10335	G	39	T	H3K27ac		2.69462	2.63221	G	39	T	H3K27ac
	-0.520086	30.343	C	40	A	lentiMPRA		0.0502321	0.219441	C	40	A	lentiMPRA
	-0.0513076	0.645149	C	40	G	lentiMPRA		-0.0664109	0.308347	C	40	G	lentiMPRA
	-0.00983491	0.0881316	C	40	T	lentiMPRA		0.0635675	0.291174	C	40	T	lentiMPRA
	0.256488	0.267217	C	40	A	ATAC		-0.365214	0.182648	C	40	A	ATAC
	0.26895	0.286376	C	40	G	ATAC		1.3868	1.04237	C	40	G	ATAC
	-0.313314	0.340895	C	40	T	ATAC		-0.257524	0.119774	C	40	T	ATAC
	0.215241	0.243049	C	40	A	H3K27ac		-0.835893	0.589321	C	40	A	H3K27ac
	0.933227	1.86994	C	40	G	H3K27ac		1.3515	1.17768	C	40	G	H3K27ac
	-0.617978	0.976181	C	40	T	H3K27ac		1.51684	1.35093	C	40	T	H3K27ac
	0.00243341	0.0203636	T	41	A	lentiMPRA		0.679185	11.2293	A	41	C	lentiMPRA
	0.135387	2.83153	T	41	C	lentiMPRA		0.642257	10.1724	A	41	G	lentiMPRA
	0.0368373	0.414833	T	41	G	lentiMPRA		1.08396	25.9702	A	41	T	lentiMPRA
	0.0306704	0.0262914	T	41	A	ATAC		0.906603	0.57031	A	41	C	ATAC
	-0.0269168	0.0227569	T	41	C	ATAC		0.587135	0.308892	A	41	G	ATAC
	0.632194	0.862925	T	41	G	ATAC		1.02716	0.658547	A	41	T	ATAC
	-0.216234	0.246354	T	41	A	H3K27ac		-0.298298	0.164116	A	41	C	H3K27ac
	-0.198275	0.219436	T	41	C	H3K27ac		2.16995	2.32384	A	41	G	H3K27ac
	1.08817	2.3087	T	41	G	H3K27ac		0.736222	0.485273	A	41	T	H3K27ac
	0.0646697	0.89528	T	42	A	lentiMPRA		-0.471529	5.8605	C	42	A	lentiMPRA
	-0.00639237	0.0555137	T	42	C	lentiMPRA		-0.230094	1.75491	C	42	G	lentiMPRA
	-0.00724605	0.0632155	T	42	G	lentiMPRA		-0.261062	2.14675	C	42	T	lentiMPRA
	0.574838	0.777251	T	42	A	ATAC		1.98955	1.79897	C	42	A	ATAC
	-0.217382	0.209024	T	42	C	ATAC		-0.258173	0.0985043	C	42	G	ATAC
	-1.81573	4.73697	T	42	G	ATAC		0.326125	0.149798	C	42	T	ATAC
	0.555231	0.849464	T	42	A	H3K27ac		1.86353	1.92408	C	42	A	H3K27ac
	-1.49128	3.74873	T	42	C	H3K27ac		-0.0642457	0.0313218	C	42	G	H3K27ac
	-0.549886	0.823842	T	42	G	H3K27ac		0.478165	0.266342	C	42	T	H3K27ac
	0.0789372	1.20043	A	43	C	lentiMPRA		-0.228721	1.73364	C	43	A	lentiMPRA
	0.0573449	0.75355	A	43	G	lentiMPRA		-0.474699	5.93698	C	43	G	lentiMPRA
	-0.0287337	0.302024	A	43	T	lentiMPRA		-0.0590123	0.266709	C	43	T	lentiMPRA
	-0.461919	0.56948	A	43	C	ATAC		-1.6628	1.3406	C	43	A	ATAC
	0.173055	0.159104	A	43	G	ATAC		0.528768	0.283556	C	43	G	ATAC
	0.213825	0.215992	A	43	T	ATAC		-1.1083	0.722174	C	43	T	ATAC
	-0.167159	0.180733	A	43	C	H3K27ac		-2.00368	2.12984	C	43	A	H3K27ac
	0.884939	1.5758	A	43	G	H3K27ac		-1.50138	1.37125	C	43	G	H3K27ac
	0.807436	1.47864	A	43	T	H3K27ac		-0.691778	0.441355	C	43	T	H3K27ac
	0.125945	2.51819	A	44	C	lentiMPRA		0.214054	1.56848	T	44	A	lentiMPRA
	0.210662	6.01635	A	44	G	lentiMPRA		-0.489653	6.27063	T	44	C	lentiMPRA
	0.125098	2.48347	A	44	T	lentiMPRA		-0.639822	10.0637	T	44	G	lentiMPRA
	-0.312782	0.332994	A	44	C	ATAC		-0.394647	0.185088	T	44	A	ATAC
	0.958248	1.57728	A	44	G	ATAC		-1.15789	0.74821	T	44	C	ATAC
	-0.166256	0.156639	A	44	T	ATAC		0.999289	0.642073	T	44	G	ATAC
	1.31759	3.13877	A	44	C	H3K27ac		-0.361842	0.189384	T	44	A	H3K27ac
	1.33544	3.16878	A	44	G	H3K27ac		0.837772	0.555075	T	44	C	H3K27ac
	0.0345086	0.0319427	A	44	T	H3K27ac		0.8611	0.606576	T	44	G	H3K27ac
	-0.546238	32.8302	T	45	A	lentiMPRA		-0.355399	3.59913	T	45	A	lentiMPRA
	-0.0899293	1.46913	T	45	C	lentiMPRA		-0.612596	9.36223	T	45	C	lentiMPRA
	-0.137408	2.91054	T	45	G	lentiMPRA		-0.27613	2.35931	T	45	G	lentiMPRA
	-0.0306626	0.0262061	T	45	A	ATAC		0.150315	0.0683764	T	45	A	ATAC
	0.0776761	0.0676295	T	45	C	ATAC		0.909602	0.554115	T	45	C	ATAC
	0.517629	0.667383	T	45	G	ATAC		2.21558	2.1482	T	45	G	ATAC
	-0.111316	0.114132	T	45	A	H3K27ac		1.05301	0.817018	T	45	A	H3K27ac
	0.457912	0.623228	T	45	C	H3K27ac		-0.556558	0.336314	T	45	C	H3K27ac
	0.788973	1.42518	T	45	G	H3K27ac		1.62979	1.56393	T	45	G	H3K27ac
	-0.412575	20.2029	T	46	A	lentiMPRA		-0.448018	5.35354	T	46	A	lentiMPRA
	-0.889365	73.1127	T	46	C	lentiMPRA		-0.297028	2.6598	T	46	C	lentiMPRA
	-0.537091	31.9766	T	46	G	lentiMPRA		-0.498914	6.46264	T	46	G	lentiMPRA
	-0.351909	0.395915	T	46	A	ATAC		-0.0954931	0.0386751	T	46	A	ATAC
	-1.32182	2.79596	T	46	C	ATAC		-0.174735	0.0749915	T	46	C	ATAC
	-1.07647	1.99443	T	46	G	ATAC		-0.495112	0.247286	T	46	G	ATAC
	-0.495557	0.713204	T	46	A	H3K27ac		1.11543	0.783037	T	46	A	H3K27ac
	-0.0554596	0.0537836	T	46	C	H3K27ac		-0.551234	0.316362	T	46	C	H3K27ac
	-1.79334	5.56265	T	46	G	H3K27ac		-1.14674	0.856034	T	46	G	H3K27ac
	0.0146099	0.135795	G	47	A	lentiMPRA		-0.362875	3.72932	G	47	A	lentiMPRA
	-0.0346942	0.38186	G	47	C	lentiMPRA		-0.766449	13.8822	G	47	C	lentiMPRA
	-2.08212	211.872	G	47	T	lentiMPRA		-0.44509	5.29027	G	47	T	lentiMPRA
	0.373543	0.42729	G	47	A	ATAC		-0.0131539	0.00558943	G	47	A	ATAC
	-0.351082	0.381426	G	47	C	ATAC		-0.0416527	0.0179876	G	47	C	ATAC
	-0.0806703	0.0706671	G	47	T	ATAC		0.655066	0.347263	G	47	T	ATAC
	0.228314	0.260284	G	47	A	H3K27ac		-0.132981	0.0671149	G	47	A	H3K27ac
	-0.606365	0.915327	G	47	C	H3K27ac		0.153334	0.0784199	G	47	C	H3K27ac
	-0.218813	0.242953	G	47	T	H3K27ac		0.578486	0.339755	G	47	T	H3K27ac
	-0.183047	4.69952	T	48	A	lentiMPRA		-0.35495	3.53944	T	48	A	lentiMPRA
	-0.693879	49.381	T	48	C	lentiMPRA		-0.301898	2.70959	T	48	C	lentiMPRA
	-0.161138	3.81192	T	48	G	lentiMPRA		-0.351641	3.52723	T	48	G	lentiMPRA
	0.338651	0.381414	T	48	A	ATAC		-0.635405	0.358251	T	48	A	ATAC
	0.151102	0.139343	T	48	C	ATAC		-1.10467	0.750866	T	48	C	ATAC
	0.351798	0.400575	T	48	G	ATAC		1.28657	0.887758	T	48	G	ATAC
	0.467545	0.666231	T	48	A	H3K27ac		0.512251	0.312945	T	48	A	H3K27ac
	0.286743	0.334433	T	48	C	H3K27ac		1.12798	0.902295	T	48	C	H3K27ac
	0.138141	0.146124	T	48	G	H3K27ac		1.28955	1.04193	T	48	G	H3K27ac
	0.120326	2.33441	T	49	A	lentiMPRA		-0.161649	1.02246	C	49	A	lentiMPRA
	0.0324513	0.353006	T	49	C	lentiMPRA		-0.195674	1.36185	C	49	G	lentiMPRA
	-0.0733977	1.07911	T	49	G	lentiMPRA		0.616218	9.45062	C	49	T	lentiMPRA
	-0.0884944	0.0798439	T	49	A	ATAC		0.477844	0.249672	C	49	A	ATAC
	0.341633	0.385742	T	49	C	ATAC		0.382248	0.188138	C	49	G	ATAC
	0.325205	0.358699	T	49	G	ATAC		-1.07434	0.705935	C	49	T	ATAC
	0.477217	0.682006	T	49	A	H3K27ac		0.400219	0.229632	C	49	A	H3K27ac
	0.364349	0.475657	T	49	C	H3K27ac		-0.222386	0.114767	C	49	G	H3K27ac
	0.545253	0.818117	T	49	G	H3K27ac		-1.49302	0.990869	C	49	T	H3K27ac
	-1.32991	128.093	A	50	C	lentiMPRA		-0.456773	5.54974	A	50	C	lentiMPRA
	-0.104428	1.85471	A	50	G	lentiMPRA		-0.333874	3.08246	A	50	G	lentiMPRA
	-0.0238303	0.240945	A	50	T	lentiMPRA		-0.753615	13.5856	A	50	T	lentiMPRA
	-0.871685	1.43998	A	50	C	ATAC		0.767957	0.419851	A	50	C	ATAC
	0.454449	0.535753	A	50	G	ATAC		-0.705946	0.394809	A	50	G	ATAC
	0.812382	1.27604	A	50	T	ATAC		0.274937	0.124792	A	50	T	ATAC
	-0.981204	2.02273	A	50	C	H3K27ac		1.86386	1.74324	A	50	C	H3K27ac
	0.449834	0.602506	A	50	G	H3K27ac		2.32821	2.65436	A	50	G	H3K27ac
	0.735396	1.27103	A	50	T	H3K27ac		0.881436	0.591217	A	50	T	H3K27ac
	-0.632814	42.4605	T	51	A	lentiMPRA		-0.542588	7.5218	T	51	A	lentiMPRA
	-0.572782	35.768	T	51	C	lentiMPRA		-0.283231	2.45945	T	51	C	lentiMPRA
	-0.559866	34.4585	T	51	G	lentiMPRA		-0.418278	4.74796	T	51	G	lentiMPRA
	1.09829	2.01504	T	51	A	ATAC		2.55956	2.63519	T	51	A	ATAC
	-1.03919	1.89991	T	51	C	ATAC		-0.291335	0.139348	T	51	C	ATAC
	0.449775	0.548258	T	51	G	ATAC		0.0122032	0.00519706	T	51	G	ATAC
	0.811132	1.45532	T	51	A	H3K27ac		1.83146	1.82099	T	51	A	H3K27ac
	-1.23651	2.9609	T	51	C	H3K27ac		1.02214	0.768065	T	51	C	H3K27ac
	0.452866	0.631427	T	51	G	H3K27ac		0.10561	0.0526925	T	51	G	H3K27ac
	-4.02143	inf	G	52	A	lentiMPRA		-0.582971	8.56687	G	52	A	lentiMPRA
	-2.7184	270.148	G	52	C	lentiMPRA		-0.435673	5.1151	G	52	C	lentiMPRA
	-0.0380289	0.432847	G	52	T	lentiMPRA		-0.38774	4.17865	G	52	T	lentiMPRA
	-1.31031	2.68559	G	52	A	ATAC		-0.604236	0.335156	G	52	A	ATAC
	-0.0587967	0.0517667	G	52	C	ATAC		-1.4351	0.966667	G	52	C	ATAC
	0.113247	0.104704	G	52	T	ATAC		0.793338	0.478085	G	52	T	ATAC
	-1.2393	2.87665	G	52	A	H3K27ac		-1.80846	1.8385	G	52	A	H3K27ac
	0.103089	0.105197	G	52	C	H3K27ac		-0.684735	0.405403	G	52	C	H3K27ac
	1.26466	3.05973	G	52	T	H3K27ac		0.481732	0.290527	G	52	T	H3K27ac
	-0.625283	41.6369	T	53	A	lentiMPRA		-0.641462	10.1623	C	53	A	lentiMPRA
	-0.170336	4.15283	T	53	C	lentiMPRA		-0.388547	4.19369	C	53	G	lentiMPRA
	-0.129278	2.61919	T	53	G	lentiMPRA		-0.43539	5.11082	C	53	T	lentiMPRA
	0.607433	0.832388	T	53	A	ATAC		0.755249	0.446084	C	53	A	ATAC
	-0.291548	0.310157	T	53	C	ATAC		-1.3258	0.9447	C	53	G	ATAC
	-0.442556	0.527941	T	53	G	ATAC		-0.399088	0.201948	C	53	T	ATAC
	0.978613	1.99119	T	53	A	H3K27ac		1.43209	1.27928	C	53	A	H3K27ac
	-0.837157	1.53607	T	53	C	H3K27ac		0.770059	0.514437	C	53	G	H3K27ac
	-1.57149	4.30559	T	53	G	H3K27ac		0.819458	0.571342	C	53	T	H3K27ac
	-0.682081	47.5653	A	54	C	lentiMPRA		-0.286301	2.48209	A	54	C	lentiMPRA
	-0.493208	27.7097	A	54	G	lentiMPRA		-0.442634	5.19809	A	54	G	lentiMPRA
	-0.0500047	0.623901	A	54	T	lentiMPRA		-0.629337	9.63516	A	54	T	lentiMPRA
	-2.58556	7.53479	A	54	C	ATAC		1.59489	1.28517	A	54	C	ATAC
	-0.542461	0.71251	A	54	G	ATAC		1.08565	0.661227	A	54	G	ATAC
	0.767617	1.18186	A	54	T	ATAC		0.190009	0.0875043	A	54	T	ATAC
	-4.33495	22.6052	A	54	C	H3K27ac		1.14956	0.926659	A	54	C	H3K27ac
	-0.00971734	0.00898364	A	54	G	H3K27ac		2.38725	2.57299	A	54	G	H3K27ac
	0.098731	0.100173	A	54	T	H3K27ac		0.306496	0.168409	A	54	T	H3K27ac
	-0.617605	40.685	A	55	C	lentiMPRA		0.457542	5.57509	T	55	A	lentiMPRA
	-0.582436	30.7047	A	55	G	lentiMPRA		-0.134949	0.78814	T	55	C	lentiMPRA
	-0.161792	3.83061	A	55	T	lentiMPRA		0.152719	0.932401	T	55	G	lentiMPRA
	0.256988	0.24856	A	55	C	ATAC		0.01555	0.00663152	T	55	A	ATAC
	0.164107	0.1546	A	55	G	ATAC		0.374351	0.187684	T	55	C	ATAC
	0.562373	0.750781	A	55	T	ATAC		0.416153	0.190213	T	55	G	ATAC
	0.314633	0.359793	A	55	C	H3K27ac		1.56006	1.46624	T	55	A	H3K27ac
	-0.0722252	0.0695508	A	55	G	H3K27ac		1.80337	1.82692	T	55	C	H3K27ac
	-0.354148	0.456851	A	55	T	H3K27ac		1.81373	1.5854	T	55	G	H3K27ac
	-1.51215	148.813	A	56	C	lentiMPRA		1.48981	44.7603	C	56	A	lentiMPRA
	-0.437001	22.1858	A	56	G	lentiMPRA		-0.164809	1.05453	C	56	G	lentiMPRA
	-0.544975	32.9235	A	56	T	lentiMPRA		0.284036	2.4617	C	56	T	lentiMPRA
	0.609492	0.828444	A	56	C	ATAC		1.44344	1.10633	C	56	A	ATAC
	0.539221	0.68781	A	56	G	ATAC		-0.105213	0.0467358	C	56	G	ATAC
	-0.711149	1.04659	A	56	T	ATAC		-1.44372	1.09024	C	56	T	ATAC
	0.132402	0.137143	A	56	C	H3K27ac		-1.54983	1.45144	C	56	A	H3K27ac
	0.403275	0.528112	A	56	G	H3K27ac		-1.05122	0.614099	C	56	G	H3K27ac
	-0.428034	0.584552	A	56	T	H3K27ac		-1.99207	2.12495	C	56	T	H3K27ac
	0.0362615	0.405555	T	57	A	lentiMPRA		-0.148466	0.904742	T	57	A	lentiMPRA
	-0.119973	2.30268	T	57	C	lentiMPRA		0.0577859	0.259374	T	57	C	lentiMPRA
	0.0625431	0.850979	T	57	G	lentiMPRA		-0.102789	0.540811	T	57	G	lentiMPRA
	-0.710597	1.02571	T	57	A	ATAC		0.366846	0.168591	T	57	A	ATAC
	0.109054	0.100854	T	57	C	ATAC		0.96628	0.519607	T	57	C	ATAC
	-0.630742	0.878642	T	57	G	ATAC		0.0317515	0.0135291	T	57	G	ATAC
	0.225967	0.253945	T	57	A	H3K27ac		0.195492	0.0938165	T	57	A	H3K27ac
	0.345342	0.444336	T	57	C	H3K27ac		1.83466	1.52738	T	57	C	H3K27ac
	-1.54809	4.28476	T	57	G	H3K27ac		-0.132212	0.0662529	T	57	G	H3K27ac
	-0.171838	4.09736	T	58	A	lentiMPRA		-0.163617	1.04118	C	58	A	lentiMPRA
	0.163713	3.91488	T	58	C	lentiMPRA		0.292999	2.59961	C	58	G	lentiMPRA
	0.0136747	0.126761	T	58	G	lentiMPRA		-0.0405828	0.170835	C	58	T	lentiMPRA
	0.0905078	0.0808424	T	58	A	ATAC		-1.69473	1.40259	C	58	A	ATAC
	-0.892777	1.47953	T	58	C	ATAC		0.630369	0.335819	C	58	G	ATAC
	-0.345515	0.39169	T	58	G	ATAC		-1.33441	0.977186	C	58	T	ATAC
	-0.284689	0.339783	T	58	A	H3K27ac		-0.397362	0.180729	C	58	A	H3K27ac
	-0.606771	0.957203	T	58	C	H3K27ac		-0.693499	0.435009	C	58	G	H3K27ac
	0.356524	0.462656	T	58	G	H3K27ac		-0.152517	0.0775166	C	58	T	H3K27ac
	0.0350277	0.388668	G	59	A	lentiMPRA		-0.00989697	0.0368446	T	59	A	lentiMPRA
	0.0647448	0.897816	G	59	C	lentiMPRA		0.571938	8.2141	T	59	C	lentiMPRA
	-0.0394786	0.453348	G	59	T	lentiMPRA		-0.0268329	0.107166	T	59	G	lentiMPRA
	0.438726	0.527522	G	59	A	ATAC		1.17569	0.807603	T	59	A	ATAC
	0.250043	0.249219	G	59	C	ATAC		1.07252	0.65545	T	59	C	ATAC
	0.652393	0.882239	G	59	T	ATAC		0.776923	0.420157	T	59	G	ATAC
	0.892136	1.70702	G	59	A	H3K27ac		-0.443814	0.259267	T	59	A	H3K27ac
	1.00078	1.95757	G	59	C	H3K27ac		0.566399	0.326134	T	59	C	H3K27ac
	0.818519	1.43104	G	59	T	H3K27ac		1.55186	1.2891	T	59	G	H3K27ac
	0.0146833	0.137351	C	60	A	lentiMPRA		-0.165493	1.06098	C	60	A	lentiMPRA
	-0.0583885	0.772763	C	60	G	lentiMPRA		0.200916	1.4222	C	60	G	lentiMPRA
	-0.0203963	0.200703	C	60	T	lentiMPRA		0.103978	0.548979	C	60	T	lentiMPRA
	-0.0741865	0.0663962	C	60	A	ATAC		0.40518	0.204531	C	60	A	ATAC
	0.349937	0.3987	C	60	G	ATAC		1.25489	0.878097	C	60	G	ATAC
	0.142987	0.136147	C	60	T	ATAC		-0.624675	0.270666	C	60	T	ATAC
	-0.230025	0.266201	C	60	A	H3K27ac		0.385098	0.218723	C	60	A	H3K27ac
	-0.363714	0.47566	C	60	G	H3K27ac		0.441481	0.255509	C	60	G	H3K27ac
	-0.157451	0.169753	C	60	T	H3K27ac		-0.182303	0.093781	C	60	T	H3K27ac
	0.00578401	0.0499707	A	61	C	lentiMPRA		-0.149357	0.910383	T	61	A	lentiMPRA
	0.0492838	0.611592	A	61	G	lentiMPRA		0.319177	2.99979	T	61	C	lentiMPRA
	-0.026691	0.274668	A	61	T	lentiMPRA		0.497907	6.46572	T	61	G	lentiMPRA
	-0.15932	0.153743	A	61	C	ATAC		0.139352	0.0622883	T	61	A	ATAC
	-0.380578	0.421261	A	61	G	ATAC		-0.472643	0.232213	T	61	C	ATAC
	1.60482	3.89225	A	61	T	ATAC		-0.581046	0.320405	T	61	G	ATAC
	-1.30426	3.22886	A	61	C	H3K27ac		-0.280496	0.151132	T	61	A	H3K27ac
	-1.15128	2.459	A	61	G	H3K27ac		-0.450846	0.249396	T	61	C	H3K27ac
	1.09301	2.403	A	61	T	H3K27ac		1.50188	1.38179	T	61	G	H3K27ac
	-0.10358	1.81653	C	62	A	lentiMPRA		-0.213582	1.56306	G	62	A	lentiMPRA
	-0.898304	54.5885	C	62	G	lentiMPRA		-0.00457667	0.0167125	G	62	C	lentiMPRA
	-0.0183743	0.17767	C	62	T	lentiMPRA		-0.103159	0.543295	G	62	T	lentiMPRA
	0.160516	0.154726	C	62	A	ATAC		-0.424226	0.209343	G	62	A	ATAC
	-1.28799	2.11936	C	62	G	ATAC		0.0770067	0.0326307	G	62	C	ATAC
	-0.558492	0.709238	C	62	T	ATAC		0.0202162	0.00831004	G	62	T	ATAC
	0.590876	0.925155	C	62	A	H3K27ac		0.472637	0.271045	G	62	A	H3K27ac
	-2.02454	5.36623	C	62	G	H3K27ac		1.64892	1.51292	G	62	C	H3K27ac
	-2.08907	6.88576	C	62	T	H3K27ac		-0.753022	0.488175	G	62	T	H3K27ac
	-0.0228346	0.229438	T	63	A	lentiMPRA		0.0304203	0.12334	C	63	A	lentiMPRA
	-0.00403256	0.0339841	T	63	C	lentiMPRA		0.00554335	0.0203538	C	63	G	lentiMPRA
	-0.0340583	0.373721	T	63	G	lentiMPRA		-0.0919494	0.466471	C	63	T	lentiMPRA
	0.151676	0.144149	T	63	A	ATAC		-1.43975	1.09356	C	63	A	ATAC
	-0.966096	1.67331	T	63	C	ATAC		-1.72608	1.44931	C	63	G	ATAC
	0.63116	0.839425	T	63	G	ATAC		-0.563069	0.292097	C	63	T	ATAC
	-0.873353	1.65726	T	63	A	H3K27ac		-1.00451	0.575107	C	63	A	H3K27ac
	-0.43587	0.599885	T	63	C	H3K27ac		-0.252654	0.135861	C	63	G	H3K27ac
	0.77401	1.31035	T	63	G	H3K27ac		-0.900691	0.617029	C	63	T	H3K27ac
	0.056277	0.734901	C	64	A	lentiMPRA		-0.0561026	0.247612	T	64	A	lentiMPRA
	-0.103656	1.83214	C	64	G	lentiMPRA		-0.238762	1.86429	T	64	C	lentiMPRA
	0.0370717	0.418736	C	64	T	lentiMPRA		0.0310511	0.126225	T	64	G	lentiMPRA
	0.556375	0.721735	C	64	A	ATAC		-0.582139	0.245325	T	64	A	ATAC
	-0.10612	0.0975533	C	64	G	ATAC		-0.626081	0.350648	T	64	C	ATAC
	0.0590491	0.0513427	C	64	T	ATAC		0.456758	0.213066	T	64	G	ATAC
	0.887476	1.66981	C	64	A	H3K27ac		-2.74595	2.53467	T	64	A	H3K27ac
	-0.111325	0.114471	C	64	G	H3K27ac		-0.598337	0.379508	T	64	C	H3K27ac
	0.534598	0.789734	C	64	T	H3K27ac		-1.63728	1.35942	T	64	G	H3K27ac
	0.0284215	0.299028	T	65	A	lentiMPRA		-0.0471091	0.203549	G	65	A	lentiMPRA
	0.176756	4.41472	T	65	C	lentiMPRA		-0.165715	1.06307	G	65	C	lentiMPRA
	0.109472	2.00396	T	65	G	lentiMPRA		-0.0424034	0.179864	G	65	T	lentiMPRA
	0.248613	0.260175	T	65	A	ATAC		-1.5574	0.855583	G	65	A	ATAC
	0.786759	1.18946	T	65	C	ATAC		-1.6143	1.28078	G	65	C	ATAC
	0.361124	0.397098	T	65	G	ATAC		0.453357	0.235977	G	65	T	ATAC
	0.279276	0.338518	T	65	A	H3K27ac		-2.44544	1.98319	G	65	A	H3K27ac
	1.16766	2.58912	T	65	C	H3K27ac		-1.65709	1.5735	G	65	C	H3K27ac
	0.625197	0.961553	T	65	G	H3K27ac		0.944166	0.697743	G	65	T	H3K27ac
	-0.0897412	1.44578	C	66	A	lentiMPRA		0.0706484	0.332387	T	66	A	lentiMPRA
	0.025601	0.263147	C	66	G	lentiMPRA		0.160259	1.00702	T	66	C	lentiMPRA
	-0.0078516	0.0690328	C	66	T	lentiMPRA		0.274949	2.34132	T	66	G	lentiMPRA
	-0.200528	0.195408	C	66	A	ATAC		-1.6547	1.29269	T	66	A	ATAC
	-0.0312241	0.0268323	C	66	G	ATAC		0.685907	0.386674	T	66	C	ATAC
	0.37608	0.433672	C	66	T	ATAC		-0.83167	0.507727	T	66	G	ATAC
	-0.506521	0.720763	C	66	A	H3K27ac		-1.42034	1.20613	T	66	A	H3K27ac
	-0.100834	0.102848	C	66	G	H3K27ac		-1.03742	0.592328	T	66	C	H3K27ac
	0.271312	0.323697	C	66	T	H3K27ac		-2.71479	3.60778	T	66	G	H3K27ac
	0.192182	5.13029	C	67	A	lentiMPRA		-0.109174	0.587118	C	67	A	lentiMPRA
	0.152181	3.4566	C	67	G	lentiMPRA		-0.370351	3.84911	C	67	G	lentiMPRA
	-0.102246	1.7848	C	67	T	lentiMPRA		0.416685	4.72592	C	67	T	lentiMPRA
	0.553024	0.698893	C	67	A	ATAC		-0.426692	0.22022	C	67	A	ATAC
	-0.346585	0.385777	C	67	G	ATAC		-0.336874	0.153835	C	67	G	ATAC
	-0.879859	1.37442	C	67	T	ATAC		-2.35491	2.36924	C	67	T	ATAC
	1.10766	2.31926	C	67	A	H3K27ac		-0.367394	0.209537	C	67	A	H3K27ac
	-0.26615	0.312502	C	67	G	H3K27ac		-0.161198	0.0765425	C	67	G	H3K27ac
	-0.569132	0.83165	C	67	T	H3K27ac		-0.135173	0.0549337	C	67	T	H3K27ac
	0.0256216	0.263169	G	68	A	lentiMPRA		-0.196305	1.37181	T	68	A	lentiMPRA
	0.0682529	0.969674	G	68	C	lentiMPRA		0.165592	1.06197	T	68	C	lentiMPRA
	0.0868493	1.38416	G	68	T	lentiMPRA		-0.0655447	0.30339	T	68	G	lentiMPRA
	-1.37845	2.92152	G	68	A	ATAC		0.60366	0.311536	T	68	A	ATAC
	0.22772	0.231499	G	68	C	ATAC		0.935593	0.595742	T	68	C	ATAC
	0.70255	1.01037	G	68	T	ATAC		0.150953	0.0673602	T	68	G	ATAC
	-1.47864	3.87821	G	68	A	H3K27ac		0.169092	0.0815277	T	68	A	H3K27ac
	-0.093176	0.0934331	G	68	C	H3K27ac		-1.13471	0.909048	T	68	C	H3K27ac
	-1.11516	2.41445	G	68	T	H3K27ac		0.812651	0.555747	T	68	G	H3K27ac
	0.0733041	1.0755	T	69	A	lentiMPRA		-0.367094	3.8038	G	69	A	lentiMPRA
	0.104472	1.85542	T	69	C	lentiMPRA		0.123011	0.692605	G	69	C	lentiMPRA
	0.15335	3.50275	T	69	G	lentiMPRA		-0.0591984	0.264242	G	69	T	lentiMPRA
	0.136494	0.127428	T	69	A	ATAC		0.365262	0.180116	G	69	A	ATAC
	0.125	0.116409	T	69	C	ATAC		0.0751603	0.0328672	G	69	C	ATAC
	0.345606	0.373532	T	69	G	ATAC		1.20991	0.854297	G	69	T	ATAC
	0.549692	0.822507	T	69	A	H3K27ac		1.33068	1.12386	G	69	A	H3K27ac
	0.396907	0.529311	T	69	C	H3K27ac		-0.247206	0.132187	G	69	C	H3K27ac
	-0.228419	0.252099	T	69	G	H3K27ac		1.1402	0.916038	G	69	T	H3K27ac
	0.0836224	1.29304	C	70	A	lentiMPRA		-0.170237	1.09899	C	70	A	lentiMPRA
	0.0508319	0.634382	C	70	G	lentiMPRA		-0.0304364	0.123356	C	70	G	lentiMPRA
	0.166823	4.03587	C	70	T	lentiMPRA		-0.0198087	0.0770269	C	70	T	lentiMPRA
	0.262194	0.255902	C	70	A	ATAC		0.830378	0.481143	C	70	A	ATAC
	1.03123	1.87443	C	70	G	ATAC		0.473391	0.22283	C	70	G	ATAC
	0.108697	0.0980726	C	70	T	ATAC		0.523784	0.269879	C	70	T	ATAC
	0.969775	1.78726	C	70	A	H3K27ac		-0.428238	0.239402	C	70	A	H3K27ac
	0.629782	1.02014	C	70	G	H3K27ac		1.30577	0.971955	C	70	G	H3K27ac
	-0.256484	0.296231	C	70	T	H3K27ac		0.924688	0.646921	C	70	T	H3K27ac
	-0.151253	3.42182	C	71	A	lentiMPRA		0.308824	2.83635	C	71	A	lentiMPRA
	0.0478752	0.587886	C	71	G	lentiMPRA		0.00421019	0.0153742	C	71	G	lentiMPRA
	-0.18542	4.85377	C	71	T	lentiMPRA		0.417668	4.73397	C	71	T	lentiMPRA
	0.272359	0.272291	C	71	A	ATAC		-0.637614	0.349339	C	71	A	ATAC
	-0.886121	1.47327	C	71	G	ATAC		-1.74149	1.37895	C	71	G	ATAC
	0.184207	0.17428	C	71	T	ATAC		0.589216	0.323538	C	71	T	ATAC
	1.11987	2.30136	C	71	A	H3K27ac		-0.139096	0.0687541	C	71	A	H3K27ac
	0.0598962	0.058466	C	71	G	H3K27ac		1.84404	1.78239	C	71	G	H3K27ac
	0.955048	1.82446	C	71	T	H3K27ac		1.85363	1.90329	C	71	T	H3K27ac
	-0.367671	16.3976	C	72	A	lentiMPRA		-0.0515982	0.226751	A	72	C	lentiMPRA
	-0.0668839	0.932463	C	72	G	lentiMPRA		0.14297	0.856768	A	72	G	lentiMPRA
	-0.212085	6.12408	C	72	T	lentiMPRA		0.309448	2.84688	A	72	T	lentiMPRA
	-0.0611629	0.0536554	C	72	A	ATAC		-2.07652	1.82264	A	72	C	ATAC
	0.0249196	0.0209889	C	72	G	ATAC		-0.556352	0.295119	A	72	G	ATAC
	-1.48934	3.44236	C	72	T	ATAC		0.250331	0.107923	A	72	T	ATAC
	-0.219963	0.249895	C	72	A	H3K27ac		-1.79994	1.72139	A	72	C	H3K27ac
	-0.582727	0.893563	C	72	G	H3K27ac		1.19318	0.945707	A	72	G	H3K27ac
	-1.12268	2.52259	C	72	T	H3K27ac		2.36738	2.46711	A	72	T	H3K27ac
	-0.283702	10.1926	A	73	C	lentiMPRA		-0.249799	2.00494	A	73	C	lentiMPRA
	-0.229354	7.06105	A	73	G	lentiMPRA		0.603142	9.10713	A	73	G	lentiMPRA
	-0.0853364	1.35466	A	73	T	lentiMPRA		-0.194495	1.35338	A	73	T	lentiMPRA
	0.5762	0.780087	A	73	C	ATAC		0.431487	0.221889	A	73	C	ATAC
	-0.420421	0.506211	A	73	G	ATAC		-2.18902	2.11531	A	73	G	ATAC
	1.16838	2.26947	A	73	T	ATAC		0.940433	0.596963	A	73	T	ATAC
	0.812006	1.49959	A	73	C	H3K27ac		-0.394543	0.226702	A	73	C	H3K27ac
	-0.673589	1.12844	A	73	G	H3K27ac		-1.32104	1.13872	A	73	G	H3K27ac
	0.589623	0.917768	A	73	T	H3K27ac		-0.608612	0.387316	A	73	T	H3K27ac
	-0.134471	2.80207	T	74	A	lentiMPRA		0.101509	0.531617	G	74	A	lentiMPRA
	0.17288	4.29859	T	74	C	lentiMPRA		0.218263	1.60385	G	74	C	lentiMPRA
	-0.597454	33.6404	T	74	G	lentiMPRA		1.05207	24.6348	G	74	T	lentiMPRA
	0.537412	0.702549	T	74	A	ATAC		0.646757	0.366188	G	74	A	ATAC
	0.652279	0.871063	T	74	C	ATAC		1.92278	1.71899	G	74	C	ATAC
	-0.241672	0.250921	T	74	G	ATAC		1.63342	1.12637	G	74	T	ATAC
	-0.0245963	0.0230785	T	74	A	H3K27ac		0.599507	0.381319	G	74	A	H3K27ac
	1.14413	2.40675	T	74	C	H3K27ac		1.55352	1.4573	G	74	C	H3K27ac
	-0.476363	0.683735	T	74	G	H3K27ac		3.1457	3.83585	G	74	T	H3K27ac
	-0.163386	3.86164	C	75	A	lentiMPRA		0.455199	5.25704	A	75	C	lentiMPRA
	-0.207103	5.87357	C	75	G	lentiMPRA		0.220571	1.64527	A	75	G	lentiMPRA
	0.110415	2.02752	C	75	T	lentiMPRA		-0.131727	0.758685	A	75	T	lentiMPRA
	0.287988	0.311752	C	75	A	ATAC		-0.911331	0.568311	A	75	C	ATAC
	0.0910606	0.0798348	C	75	G	ATAC		-1.55172	1.14187	A	75	G	ATAC
	-0.889904	1.3966	C	75	T	ATAC		-0.551156	0.300357	A	75	T	ATAC
	0.227381	0.262721	C	75	A	H3K27ac		1.45243	1.29561	A	75	C	H3K27ac
	1.29765	3.03639	C	75	G	H3K27ac		0.436677	0.241998	A	75	G	H3K27ac
	-0.709596	1.14733	C	75	T	H3K27ac		-0.051436	0.0249343	A	75	T	H3K27ac
	-0.80592	56.8157	T	76	A	lentiMPRA		-0.368115	3.81073	A	76	C	lentiMPRA
	-0.00855239	0.0755967	T	76	C	lentiMPRA		0.31742	2.95478	A	76	G	lentiMPRA
	-0.286288	10.4928	T	76	G	lentiMPRA		-0.433204	5.02895	A	76	T	lentiMPRA
	-0.536315	0.689627	T	76	A	ATAC		-0.950775	0.603899	A	76	C	ATAC
	-0.447823	0.55101	T	76	C	ATAC		-0.969172	0.623654	A	76	G	ATAC
	-0.228608	0.230635	T	76	G	ATAC		0.762128	0.450046	A	76	T	ATAC
	-1.43886	3.72241	T	76	A	H3K27ac		-0.515383	0.313053	A	76	C	H3K27ac
	-1.15878	2.65775	T	76	C	H3K27ac		0.225345	0.119317	A	76	G	H3K27ac
	-0.342233	0.429893	T	76	G	H3K27ac		0.201637	0.105086	A	76	T	H3K27ac
	-0.201724	5.62647	G	77	A	lentiMPRA		0.0694024	0.325094	G	77	A	lentiMPRA
	-0.222024	6.60842	G	77	C	lentiMPRA		-0.120435	0.669042	G	77	C	lentiMPRA
	-0.446453	22.9806	G	77	T	lentiMPRA		0.331033	3.18456	G	77	T	lentiMPRA
	0.0560438	0.0491847	G	77	A	ATAC		0.988643	0.630077	G	77	A	ATAC
	-0.218058	0.214365	G	77	C	ATAC		1.11168	0.754347	G	77	C	ATAC
	-0.179601	0.173475	G	77	T	ATAC		0.437733	0.214921	G	77	T	ATAC
	-0.476013	0.681765	G	77	A	H3K27ac		-1.6075	1.50049	G	77	A	H3K27ac
	0.178764	0.190187	G	77	C	H3K27ac		-0.571717	0.358338	G	77	C	H3K27ac
	-0.316877	0.388727	G	77	T	H3K27ac		0.157493	0.0767467	G	77	T	H3K27ac
	-0.248145	8.12721	T	78	A	lentiMPRA		0.520077	6.97079	A	78	C	lentiMPRA
	0.127167	2.54138	T	78	C	lentiMPRA		0.38299	4.06791	A	78	G	lentiMPRA
	-0.178357	4.53342	T	78	G	lentiMPRA		0.0595048	0.268739	A	78	T	lentiMPRA
	0.108751	0.0990988	T	78	A	ATAC		-1.56264	0.922909	A	78	C	ATAC
	0.16672	0.160177	T	78	C	ATAC		-0.444715	0.230957	A	78	G	ATAC
	0.313005	0.335111	T	78	G	ATAC		0.137833	0.0621166	A	78	T	ATAC
	-0.753265	1.31134	T	78	A	H3K27ac		-0.239387	0.127978	A	78	C	H3K27ac
	-1.0151	2.09941	T	78	C	H3K27ac		0.00860154	0.00406785	A	78	G	H3K27ac
	0.933727	1.79828	T	78	G	H3K27ac		-0.389038	0.176531	A	78	T	H3K27ac
	-0.0203683	0.199339	T	79	A	lentiMPRA		-0.0766914	0.369107	C	79	A	lentiMPRA
	-0.0385964	0.432671	T	79	C	lentiMPRA		0.306024	2.79271	C	79	G	lentiMPRA
	-0.337773	14.1085	T	79	G	lentiMPRA		-0.100596	0.525974	C	79	T	lentiMPRA
	0.149899	0.140788	T	79	A	ATAC		-0.96703	0.622975	C	79	A	ATAC
	-0.723984	1.07437	T	79	C	ATAC		0.905209	0.567308	C	79	G	ATAC
	-0.837635	1.3568	T	79	G	ATAC		-1.2323	0.872854	C	79	T	ATAC
	0.542272	0.800731	T	79	A	H3K27ac		0.617857	0.396587	C	79	A	H3K27ac
	-0.342736	0.434868	T	79	C	H3K27ac		-0.280483	0.152514	C	79	G	H3K27ac
	-0.592233	0.934224	T	79	G	H3K27ac		0.0913014	0.0450268	C	79	T	H3K27ac
	0.183762	4.78293	T	80	A	lentiMPRA		-0.0858343	0.423777	G	80	A	lentiMPRA
	0.0244884	0.249529	T	80	C	lentiMPRA		1.0122	22.8068	G	80	C	lentiMPRA
	-0.124745	2.4563	T	80	G	lentiMPRA		0.102382	0.538136	G	80	T	lentiMPRA
	-0.199695	0.19975	T	80	A	ATAC		0.815528	0.490141	G	80	A	ATAC
	-0.301691	0.329663	T	80	C	ATAC		1.41416	1.02424	G	80	C	ATAC
	0.107383	0.0965402	T	80	G	ATAC		1.97432	1.68016	G	80	T	ATAC
	-0.0416786	0.0399472	T	80	A	H3K27ac		-0.842286	0.591285	G	80	A	H3K27ac
	0.312642	0.38995	T	80	C	H3K27ac		-0.283242	0.149347	G	80	C	H3K27ac
	0.0380916	0.0355547	T	80	G	H3K27ac		1.61381	1.44979	G	80	T	H3K27ac
	-0.0657319	0.915886	A	81	C	lentiMPRA		-0.260768	2.1384	G	81	A	lentiMPRA
	0.00765212	0.0672024	A	81	G	lentiMPRA		0.545577	7.59929	G	81	C	lentiMPRA
	0.0871398	1.39829	A	81	T	lentiMPRA		-0.332812	3.21547	G	81	T	lentiMPRA
	0.491205	0.590207	A	81	C	ATAC		-1.03438	0.655007	G	81	A	ATAC
	0.145834	0.139112	A	81	G	ATAC		0.781089	0.419885	G	81	C	ATAC
	-0.377695	0.436871	A	81	T	ATAC		-0.71318	0.41552	G	81	T	ATAC
	0.913795	1.69143	A	81	C	H3K27ac		-1.9436	1.97046	G	81	A	H3K27ac
	0.665625	1.10638	A	81	G	H3K27ac		1.21835	0.892292	G	81	C	H3K27ac
	0.385704	0.510297	A	81	T	H3K27ac		0.30134	0.166161	G	81	T	H3K27ac
	-0.0521745	0.661441	T	82	A	lentiMPRA		-0.0849336	0.412179	C	82	A	lentiMPRA
	0.011308	0.102224	T	82	C	lentiMPRA		-0.112422	0.610959	C	82	G	lentiMPRA
	-0.625416	33.2455	T	82	G	lentiMPRA		-0.34208	3.37168	C	82	T	lentiMPRA
	0.688819	1.01059	T	82	A	ATAC		-0.489335	0.251101	C	82	A	ATAC
	0.234309	0.241965	T	82	C	ATAC		-1.57253	1.23596	C	82	G	ATAC
	-0.672841	0.883537	T	82	G	ATAC		-0.873911	0.538265	C	82	T	ATAC
	0.75498	1.3416	T	82	A	H3K27ac		-0.890055	0.621036	C	82	A	H3K27ac
	-0.36289	0.47359	T	82	C	H3K27ac		-1.44307	1.27688	C	82	G	H3K27ac
	-1.95495	5.79027	T	82	G	H3K27ac		-1.82038	1.84658	C	82	T	H3K27ac
	0.146118	3.22649	C	83	A	lentiMPRA		-0.198683	1.39462	C	83	A	lentiMPRA
	0.0139866	0.13011	C	83	G	lentiMPRA		-0.0322463	0.131379	C	83	G	lentiMPRA
	-0.0228948	0.228803	C	83	T	lentiMPRA		-0.305168	2.77144	C	83	T	lentiMPRA
	0.33302	0.37329	C	83	A	ATAC		0.512298	0.274397	C	83	A	ATAC
	-1.7339	4.34858	C	83	G	ATAC		0.753164	0.44486	C	83	G	ATAC
	-0.107782	0.0935751	C	83	T	ATAC		0.484133	0.245316	C	83	T	ATAC
	0.280616	0.339826	C	83	A	H3K27ac		-0.174564	0.0902605	C	83	A	H3K27ac
	-0.455259	0.629434	C	83	G	H3K27ac		-1.37187	1.1999	C	83	G	H3K27ac
	-1.18265	2.50601	C	83	T	H3K27ac		-1.72123	1.61408	C	83	T	H3K27ac
	-0.361149	15.9187	C	84	A	lentiMPRA		0.0550388	0.245089	T	84	A	lentiMPRA
	-0.224717	6.80199	C	84	G	lentiMPRA		0.126572	0.719765	T	84	C	lentiMPRA
	-0.355513	15.4945	C	84	T	lentiMPRA		0.105642	0.56079	T	84	G	lentiMPRA
	0.785874	1.11894	C	84	A	ATAC		-1.02245	0.486564	T	84	A	ATAC
	-0.678288	0.984944	C	84	G	ATAC		-0.764856	0.443867	T	84	C	ATAC
	0.024262	0.0201867	C	84	T	ATAC		-0.450648	0.227822	T	84	G	ATAC
	0.77761	1.27454	C	84	A	H3K27ac		-2.23129	2.36863	T	84	A	H3K27ac
	-1.1144	2.48342	C	84	G	H3K27ac		-0.803084	0.545799	T	84	C	H3K27ac
	-0.543997	0.79653	C	84	T	H3K27ac		-1.40027	1.19372	T	84	G	H3K27ac
	-2.08998	121.449	C	85	A	lentiMPRA		0.115018	0.627296	C	85	A	lentiMPRA
	-0.372891	16.7587	C	85	G	lentiMPRA		-0.24291	1.91512	C	85	G	lentiMPRA
	-0.280918	10.1439	C	85	T	lentiMPRA		-0.267604	2.24194	C	85	T	lentiMPRA
	-1.21243	1.34404	C	85	A	ATAC		-1.04236	0.620951	C	85	A	ATAC
	0.133904	0.125766	C	85	G	ATAC		-0.318785	0.151317	C	85	G	ATAC
	0.215559	0.211798	C	85	T	ATAC		-0.302305	0.117294	C	85	T	ATAC
	-3.31919	8.59602	C	85	A	H3K27ac		-3.41626	4.68496	C	85	A	H3K27ac
	1.07395	2.3228	C	85	G	H3K27ac		-0.673205	0.425899	C	85	G	H3K27ac
	0.44115	0.59232	C	85	T	H3K27ac		-0.391365	0.2257	C	85	T	H3K27ac
	-1.11208	79.2154	G	86	A	lentiMPRA		0.0964408	0.495758	T	86	A	lentiMPRA
	-0.496419	28.0251	G	86	C	lentiMPRA		0.104195	0.551722	T	86	C	lentiMPRA
	-0.211127	6.08085	G	86	T	lentiMPRA		-0.225737	1.70641	T	86	G	lentiMPRA
	-0.59525	0.718786	G	86	A	ATAC		0.410692	0.210514	T	86	A	ATAC
	-0.115551	0.103431	G	86	C	ATAC		-0.730521	0.428585	T	86	C	ATAC
	0.806907	1.21168	G	86	T	ATAC		0.319221	0.15403	T	86	G	ATAC
	-1.30849	2.79549	G	86	A	H3K27ac		-0.029767	0.0142626	T	86	A	H3K27ac
	0.410893	0.533935	G	86	C	H3K27ac		-1.08013	0.846385	T	86	C	H3K27ac
	1.08613	2.25036	G	86	T	H3K27ac		0.720767	0.474546	T	86	G	H3K27ac
	-0.189737	5.02431	G	87	A	lentiMPRA		-0.351765	3.52699	C	87	A	lentiMPRA
	-1.13156	95.6863	G	87	C	lentiMPRA		0.0490636	0.213236	C	87	G	lentiMPRA
	-0.69647	49.3692	G	87	T	lentiMPRA		-0.070085	0.329061	C	87	T	lentiMPRA
	-0.0952938	0.0858033	G	87	A	ATAC		-1.35774	1.01084	C	87	A	ATAC
	-1.11702	2.12237	G	87	C	ATAC		-0.40299	0.201664	C	87	G	ATAC
	0.251023	0.263337	G	87	T	ATAC		-1.55955	1.14007	C	87	T	ATAC
	-1.65205	4.75853	G	87	A	H3K27ac		-0.68315	0.452487	C	87	A	H3K27ac
	-2.29734	8.65651	G	87	C	H3K27ac		-0.0632202	0.0302819	C	87	G	H3K27ac
	-0.346721	0.446763	G	87	T	H3K27ac		-2.56145	2.97119	C	87	T	H3K27ac
	-0.363815	16.1419	A	88	C	lentiMPRA		-0.167717	1.07907	A	88	C	lentiMPRA
	-0.196579	5.37122	A	88	G	lentiMPRA		0.104684	0.554496	A	88	G	lentiMPRA
	-0.333347	13.7833	A	88	T	lentiMPRA		-0.128322	0.734665	A	88	T	lentiMPRA
	-0.010433	0.00879424	A	88	C	ATAC		0.184342	0.0827826	A	88	C	ATAC
	-0.66215	0.954777	A	88	G	ATAC		-0.448158	0.232912	A	88	G	ATAC
	0.363313	0.415164	A	88	T	ATAC		0.532003	0.281806	A	88	T	ATAC
	0.301405	0.372691	A	88	C	H3K27ac		-1.09451	0.830635	A	88	C	H3K27ac
	-1.09926	2.43946	A	88	G	H3K27ac		0.147723	0.0751671	A	88	G	H3K27ac
	-0.0250505	0.0235117	A	88	T	H3K27ac		0.87327	0.614728	A	88	T	H3K27ac
	-0.410637	17.7215	T	89	A	lentiMPRA		-0.134823	0.787582	G	89	A	lentiMPRA
	-0.0852963	1.32925	T	89	C	lentiMPRA		0.462439	5.66573	G	89	C	lentiMPRA
	-0.0683763	0.970706	T	89	G	lentiMPRA		-0.0282037	0.113259	G	89	T	lentiMPRA
	-0.774895	1.19537	T	89	A	ATAC		-2.09142	1.69348	G	89	A	ATAC
	0.676842	0.890977	T	89	C	ATAC		1.36455	1.01464	G	89	C	ATAC
	-0.719913	1.07482	T	89	G	ATAC		0.521643	0.272312	G	89	T	ATAC
	-0.790376	1.4284	T	89	A	H3K27ac		-3.69139	3.9301	G	89	A	H3K27ac
	0.895452	1.57048	T	89	C	H3K27ac		-0.84925	0.603269	G	89	C	H3K27ac
	-0.212473	0.241114	T	89	G	H3K27ac		1.06934	0.805925	G	89	T	H3K27ac
	-0.520573	27.7866	G	90	A	lentiMPRA		0.0787474	0.381936	A	90	C	lentiMPRA
	-0.287478	10.5793	G	90	C	lentiMPRA		0.561133	8.00028	A	90	G	lentiMPRA
	-0.331694	13.6815	G	90	T	lentiMPRA		-0.0828083	0.406699	A	90	T	lentiMPRA
	-0.487619	0.604819	G	90	A	ATAC		-1.54505	1.2247	A	90	C	ATAC
	-0.151891	0.14186	G	90	C	ATAC		-1.55293	1.23533	A	90	G	ATAC
	0.529848	0.679871	G	90	T	ATAC		0.669406	0.381863	A	90	T	ATAC
	0.0439936	0.041626	G	90	A	H3K27ac		-0.50703	0.309262	A	90	C	H3K27ac
	-0.487165	0.682379	G	90	C	H3K27ac		-2.42436	2.98894	A	90	G	H3K27ac
	-0.371173	0.47879	G	90	T	H3K27ac		1.3635	1.18826	A	90	T	H3K27ac
	0.0730788	1.06536	G	91	A	lentiMPRA		-0.254518	2.06597	G	91	A	lentiMPRA
	0.517849	29.0092	G	91	C	lentiMPRA		-0.043361	0.18484	G	91	C	lentiMPRA
	0.147355	3.27328	G	91	T	lentiMPRA		0.0368035	0.152226	G	91	T	lentiMPRA
	-0.29591	0.317868	G	91	A	ATAC		-0.332319	0.162324	G	91	A	ATAC
	-0.0230656	0.0196341	G	91	C	ATAC		0.294634	0.143326	G	91	C	ATAC
	0.406897	0.4825	G	91	T	ATAC		0.591127	0.325172	G	91	T	ATAC
	0.533921	0.79193	G	91	A	H3K27ac		1.4343	1.26687	G	91	A	H3K27ac
	0.810967	1.49345	G	91	C	H3K27ac		-1.28255	1.08936	G	91	C	H3K27ac
	0.95672	1.93287	G	91	T	H3K27ac		0.526732	0.322049	G	91	T	H3K27ac
	-0.123498	2.43737	C	92	A	lentiMPRA		-0.183238	1.23584	G	92	A	lentiMPRA
	0.18586	4.87832	C	92	G	lentiMPRA		-0.0969074	0.494099	G	92	C	lentiMPRA
	-0.186008	4.87675	C	92	T	lentiMPRA		-0.282178	2.44102	G	92	T	lentiMPRA
	0.235117	0.224492	C	92	A	ATAC		-0.274968	0.132564	G	92	A	ATAC
	0.108895	0.0961757	C	92	G	ATAC		0.261385	0.122194	G	92	C	ATAC
	0.104865	0.0964835	C	92	T	ATAC		1.22299	0.813208	G	92	T	ATAC
	0.922277	1.65079	C	92	A	H3K27ac		0.498115	0.236501	G	92	A	H3K27ac
	-0.362419	0.448102	C	92	G	H3K27ac		1.27825	1.04885	G	92	C	H3K27ac
	0.13334	0.140437	C	92	T	H3K27ac		0.78867	0.514521	G	92	T	H3K27ac
	-0.586436	37.3096	C	93	A	lentiMPRA		-0.0785641	0.380954	A	93	C	lentiMPRA
	-0.0550266	0.711939	C	93	G	lentiMPRA		0.48029	6.07051	A	93	G	lentiMPRA
	0.0969348	1.64466	C	93	T	lentiMPRA		-0.0515635	0.226663	A	93	T	lentiMPRA
	-1.27562	2.37379	C	93	A	ATAC		-0.727721	0.426875	A	93	C	ATAC
	0.597443	0.819051	C	93	G	ATAC		-0.299665	0.140299	A	93	G	ATAC
	-0.154504	0.148905	C	93	T	ATAC		1.03057	0.642658	A	93	T	ATAC
	-2.17108	6.98193	C	93	A	H3K27ac		-0.826865	0.58346	A	93	C	H3K27ac
	0.163324	0.176767	C	93	G	H3K27ac		-0.705594	0.449983	A	93	G	H3K27ac
	-0.351812	0.455277	C	93	T	H3K27ac		0.466902	0.265382	A	93	T	H3K27ac
	-0.313923	12.3927	C	94	A	lentiMPRA		-0.250171	1.98104	G	94	A	lentiMPRA
	-0.564339	34.7154	C	94	G	lentiMPRA		-0.256608	2.09429	G	94	C	lentiMPRA
	0.121684	2.37605	C	94	T	lentiMPRA		0.208959	1.50589	G	94	T	lentiMPRA
	0.592451	0.811858	C	94	A	ATAC		-2.24513	2.09965	G	94	A	ATAC
	0.652431	0.902272	C	94	G	ATAC		-0.199341	0.0927496	G	94	C	ATAC
	-0.644098	0.868644	C	94	T	ATAC		0.777179	0.462434	G	94	T	ATAC
	0.639735	1.045	C	94	A	H3K27ac		-1.09286	0.825173	G	94	A	H3K27ac
	-0.484663	0.679092	C	94	G	H3K27ac		-0.053457	0.0259244	G	94	C	H3K27ac
	-0.546485	0.788829	C	94	T	H3K27ac		1.2365	1.02475	G	94	T	H3K27ac
	-0.230317	7.11678	A	95	C	lentiMPRA		-0.190482	1.31004	G	95	A	lentiMPRA
	-0.611046	40.0576	A	95	G	lentiMPRA		-0.0159258	0.0607187	G	95	C	lentiMPRA
	-0.310747	12.1255	A	95	T	lentiMPRA		-0.305187	2.7794	G	95	T	lentiMPRA
	-0.167421	0.162883	A	95	C	ATAC		-0.668595	0.375728	G	95	A	ATAC
	-0.826048	1.27244	A	95	G	ATAC		-1.01449	0.65181	G	95	C	ATAC
	1.17469	2.20528	A	95	T	ATAC		0.530965	0.286808	G	95	T	ATAC
	0.121809	0.126742	A	95	C	H3K27ac		1.2941	1.08001	G	95	A	H3K27ac
	-0.391265	0.504667	A	95	G	H3K27ac		-0.356697	0.198502	G	95	C	H3K27ac
	1.5649	4.19933	A	95	T	H3K27ac		1.01596	0.776608	G	95	T	H3K27ac
	-0.770265	58.539	T	96	A	lentiMPRA		0.401369	4.41009	G	96	A	lentiMPRA
	-0.379642	17.4125	T	96	C	lentiMPRA		0.533217	7.26379	G	96	C	lentiMPRA
	-0.182181	4.52146	T	96	G	lentiMPRA		-0.362191	3.66383	G	96	T	lentiMPRA
	-1.03713	1.89678	T	96	A	ATAC		-1.75907	1.39371	G	96	A	ATAC
	-1.46514	3.08512	T	96	C	ATAC		-1.15216	0.768626	G	96	C	ATAC
	-0.604494	0.813091	T	96	G	ATAC		-0.18618	0.0823284	G	96	T	ATAC
	-0.907856	1.7906	T	96	A	H3K27ac		-1.52233	1.31541	G	96	A	H3K27ac
	-0.462588	0.615147	T	96	C	H3K27ac		-0.0849534	0.040799	G	96	C	H3K27ac
	-0.530474	0.775106	T	96	G	H3K27ac		-0.623433	0.380472	G	96	T	H3K27ac
	-0.417252	20.4364	T	97	A	lentiMPRA		-0.373154	3.88963	G	97	A	lentiMPRA
	-0.510315	29.2323	T	97	C	lentiMPRA		-0.750844	13.4204	G	97	C	lentiMPRA
	-0.59037	37.7902	T	97	G	lentiMPRA		-0.256673	2.0855	G	97	T	lentiMPRA
	0.0433471	0.0370473	T	97	A	ATAC		0.235112	0.110959	G	97	A	ATAC
	0.317498	0.343872	T	97	C	ATAC		0.170288	0.0750005	G	97	C	ATAC
	-0.667878	0.961805	T	97	G	ATAC		-0.222353	0.104438	G	97	T	ATAC
	-0.202692	0.2241	T	97	A	H3K27ac		0.387067	0.222199	G	97	A	H3K27ac
	0.330011	0.408743	T	97	C	H3K27ac		-2.51631	2.97685	G	97	C	H3K27ac
	-0.685917	1.15506	T	97	G	H3K27ac		0.505824	0.307884	G	97	T	H3K27ac
	-0.241784	7.7577	C	98	A	lentiMPRA		-0.417721	4.74428	G	98	A	lentiMPRA
	-0.165978	4.0099	C	98	G	lentiMPRA		-0.288239	2.53162	G	98	C	lentiMPRA
	-0.255264	8.54706	C	98	T	lentiMPRA		-0.456642	5.50878	G	98	T	lentiMPRA
	0.153078	0.145551	C	98	A	ATAC		0.0921447	0.0407706	G	98	A	ATAC
	-0.67353	0.976941	C	98	G	ATAC		0.136044	0.0608271	G	98	C	ATAC
	-0.393271	0.463324	C	98	T	ATAC		0.273057	0.131373	G	98	T	ATAC
	-0.128923	0.133746	C	98	A	H3K27ac		-1.57178	1.48324	G	98	A	H3K27ac
	0.146127	0.155866	C	98	G	H3K27ac		1.90257	1.97415	G	98	C	H3K27ac
	-0.114803	0.118722	C	98	T	H3K27ac		0.355767	0.201505	G	98	T	H3K27ac
	-0.354066	15.2985	A	99	C	lentiMPRA		0.238645	1.84705	A	99	C	lentiMPRA
	-0.394032	18.6316	A	99	G	lentiMPRA		0.00147852	0.00533294	A	99	G	lentiMPRA
	-0.127946	2.57696	A	99	T	lentiMPRA		-0.182074	1.2241	A	99	T	lentiMPRA
	0.776431	1.18883	A	99	C	ATAC		0.439212	0.221267	A	99	C	ATAC
	-0.910261	1.54281	A	99	G	ATAC		0.6735	0.28538	A	99	G	ATAC
	0.813946	1.28581	A	99	T	ATAC		1.07263	0.672697	A	99	T	ATAC
	0.272582	0.32386	A	99	C	H3K27ac		-0.215894	0.110902	A	99	C	H3K27ac
	0.0423466	0.0407132	A	99	G	H3K27ac		-0.801944	0.52621	A	99	G	H3K27ac
	0.990639	2.03669	A	99	T	H3K27ac		2.23886	2.41137	A	99	T	H3K27ac
	0.154114	3.52952	T	100	A	lentiMPRA		-0.444898	5.30616	G	100	A	lentiMPRA
	-0.280561	10.0733	T	100	C	lentiMPRA		-0.196622	1.3761	G	100	C	lentiMPRA
	0.0887854	1.43418	T	100	G	lentiMPRA		-0.416758	4.71578	G	100	T	lentiMPRA
	0.29316	0.316076	T	100	A	ATAC		-0.643283	0.277602	G	100	A	ATAC
	0.120805	0.110826	T	100	C	ATAC		-0.163727	0.0736632	G	100	C	ATAC
	-0.235054	0.243123	T	100	G	ATAC		0.401082	0.204403	G	100	T	ATAC
	-0.665309	1.09843	T	100	A	H3K27ac		-2.0431	2.1759	G	100	A	H3K27ac
	0.205479	0.227817	T	100	C	H3K27ac		0.701322	0.458189	G	100	C	H3K27ac
	-0.379634	0.503253	T	100	G	H3K27ac		1.65439	1.60414	G	100	T	H3K27ac

## Sheet: FigS2
	FigS2a					FigS2b								FigS2c					FigS2d															FigS2e						FigS2f						FigS2g
							DNAbc			RNAbc									gDNA					ATAC					H3K27ac
	replicate	1	2	3		replicate	1	2	3	1	2	3		feature	id	replicate	lentiMPRA		replicate	1	2	3		replicate	1	2	3		replicate	1	2	3		id	replicate	gDNA	ATAC	H3K27ac		feature	id	replicate	ATAC	H3K27ac			AHR/ARNT	CEBPA	FOXA1
	id					barcode								1	genomic_random_01	1	-0.189236		id					id					id					genomic_random_01	1	47	18	36		1	genomic_random_01	1	-0.320221	0.610036		SLEA_top_01	0	0	1
	DNasePeakNoPromoter_01	99	100	101		ACGGAGAAACAAGAG	10	15	12	14	10	13		1	genomic_random_01	2	-0.104244		DNasePeakNoPromoter_01	101	388	394		DNasePeakNoPromoter_01	79	98	84		DNasePeakNoPromoter_01	64	60	84		genomic_random_02	1	65	52	64		1	genomic_random_01	2	0.206574	0.498449		SLEA_top_02	0	0	1
	DNasePeakNoPromoter_01_shuffled	82	83	82		CGAATTTGGGCTTAA	24	19	17	10	14	10		1	genomic_random_01	3	-0.157523		DNasePeakNoPromoter_01_shuffled	163	484	527		DNasePeakNoPromoter_01_shuffled	82	57	96		DNasePeakNoPromoter_01_shuffled	61	76	71		genomic_random_03	1	43	8	9		1	genomic_random_01	3	0.0240043	-1.2225		SLEA_top_03	0	0	0
	DNasePeakNoPromoter_02	84	87	84		TCGCACATCTTGGAA	5	6	13	17	26	35		1	genomic_random_02	1	-0.518949		DNasePeakNoPromoter_02	107	481	406		DNasePeakNoPromoter_02	86	100	83		DNasePeakNoPromoter_02	81	89	93		genomic_random_04	1	27	24	25		1	genomic_random_02	1	0.742514	0.972332		SLEA_top_04	0	0	1
	DNasePeakNoPromoter_02_shuffled	51	50	50		CAAAAGAATGATAAG	14	13	13	17	46	10		1	genomic_random_02	2	-0.556202		DNasePeakNoPromoter_02_shuffled	67	275	253		DNasePeakNoPromoter_02_shuffled	36	24	28		DNasePeakNoPromoter_02_shuffled	20	16	21		genomic_random_05	1	118	81	58		1	genomic_random_02	2	0.00432769	0.968736		SLEA_top_05	0	0	0
	DNasePeakNoPromoter_03	149	153	146		ACCGGCCGTTAAACC	32	36	24	19	38	21		1	genomic_random_02	3	-0.257503		DNasePeakNoPromoter_03	204	705	692		DNasePeakNoPromoter_03	111	91	174		DNasePeakNoPromoter_03	93	112	85		genomic_random_06	1	22	8	7		1	genomic_random_02	3	0.301538	0.447352		SLEA_top_06	0	0	0
	DNasePeakNoPromoter_03_shuffled	53	51	52		CTCTGAAACACTATG	4	4	11	14	7	8		1	genomic_random_03	1	0.260638		DNasePeakNoPromoter_03_shuffled	88	249	294		DNasePeakNoPromoter_03_shuffled	36	30	58		DNasePeakNoPromoter_03_shuffled	54	39	37		genomic_random_07	1	93	39	49		1	genomic_random_03	1	-1.36182	-1.26164		SLEA_top_07	0	0	0
	DNasePeakNoPromoter_04	85	86	85		ATTTATTCGCCAATA	32	28	33	44	81	37		1	genomic_random_03	2	-0.408384		DNasePeakNoPromoter_04	108	367	444		DNasePeakNoPromoter_04	63	48	126		DNasePeakNoPromoter_04	77	62	57		genomic_random_08	1	88	37	67		1	genomic_random_03	2	0.605778	-1.4463		SLEA_top_08	1	0	0
	DNasePeakNoPromoter_04_shuffled	77	76	77		TGTCATGGGGTGCTG	15	11	17	17	16	31		1	genomic_random_03	3	-0.156079		DNasePeakNoPromoter_04_shuffled	82	457	405		DNasePeakNoPromoter_04_shuffled	22	38	52		DNasePeakNoPromoter_04_shuffled	54	76	59		genomic_random_09	1	174	78	53		1	genomic_random_03	3	-0.0870271	0.144516		SLEA_top_09	1	0	0
	DNasePeakNoPromoter_05	107	107	107		CACCGCTGAGATGGC	5	15	5	41	44	29		1	genomic_random_04	1	0.823814		DNasePeakNoPromoter_05	120	493	450		DNasePeakNoPromoter_05	123	110	129		DNasePeakNoPromoter_05	100	100	126		genomic_random_10	1	33	34	24		1	genomic_random_04	1	0.894518	0.883668		SLEA_top_10	0	0	0
	DNasePeakNoPromoter_05_shuffled	67	68	67		ATAGCAGAAATATTG	7	5	9	10	12	13		1	genomic_random_04	2	0.670127		DNasePeakNoPromoter_05_shuffled	77	245	268		DNasePeakNoPromoter_05_shuffled	41	47	47		DNasePeakNoPromoter_05_shuffled	31	60	66		genomic_random_11	1	41	22	45		1	genomic_random_04	2	0.49854	0.497807		SLEA_top_11	0	0	0
	DNasePeakNoPromoter_06	73	74	72		TAAAACTGAAAAAGT	14	7	10	8	8	2		1	genomic_random_04	3	0.734669		DNasePeakNoPromoter_06	100	307	387		DNasePeakNoPromoter_06	97	64	103		DNasePeakNoPromoter_06	68	94	80		genomic_random_12	1	47	21	19		1	genomic_random_04	3	0.199277	-0.0186575		SLEA_top_12	0	0	1
	DNasePeakNoPromoter_06_shuffled	57	57	57		AATCCCAAATGAACG	2	1	3	2	2	1		1	genomic_random_05	1	1.42708		DNasePeakNoPromoter_06_shuffled	83	313	274		DNasePeakNoPromoter_06_shuffled	40	28	72		DNasePeakNoPromoter_06_shuffled	57	33	65		genomic_random_13	1	53	36	45		1	genomic_random_05	1	0.52165	-0.0299624		SLEA_top_13	1	0	1
	DNasePeakNoPromoter_07	54	55	55		ACATAGGCTTCGAAG	12	7	12	27	21	7		1	genomic_random_05	2	1.59452		DNasePeakNoPromoter_07	62	273	265		DNasePeakNoPromoter_07	44	56	69		DNasePeakNoPromoter_07	48	31	76		genomic_random_14	1	120	74	50		1	genomic_random_05	2	-0.126761	-0.00180917		SLEA_top_14	1	0	1
	DNasePeakNoPromoter_07_shuffled	58	59	61		TTACTACTAAGTAGA	22	6	8	14	10	9		1	genomic_random_05	3	1.74271		DNasePeakNoPromoter_07_shuffled	82	265	320		DNasePeakNoPromoter_07_shuffled	36	41	30		DNasePeakNoPromoter_07_shuffled	20	42	19		genomic_random_15	1	110	56	46		1	genomic_random_05	3	0.116652	0.0591821		SLEA_top_15	0	0	0
	DNasePeakNoPromoter_08	78	78	76		CGCTCAAAAAAGATG	6	6	12	11	14	14		1	genomic_random_06	1	0.364724		DNasePeakNoPromoter_08	140	544	554		DNasePeakNoPromoter_08	139	161	197		DNasePeakNoPromoter_08	123	100	159		genomic_random_16	1	174	93	131		1	genomic_random_06	1	-0.394989	-0.657377		SLEA_top_16	1	0	0
	DNasePeakNoPromoter_08_shuffled	91	92	91		ACGTAATACGACATC	7	3	8	1		2		1	genomic_random_06	2	0.861917		DNasePeakNoPromoter_08_shuffled	58	259	216		DNasePeakNoPromoter_08_shuffled	31	22	31		DNasePeakNoPromoter_08_shuffled	17	24	31		genomic_random_17	1	65	47	38		1	genomic_random_06	2	0.154166	-1.02344		SLEA_top_17	0	0	1
	DNasePeakNoPromoter_09	98	97	99		AAGGGTATTTGACTC	1	2	2		1	1		1	genomic_random_06	3	0.344005		DNasePeakNoPromoter_09	129	545	558		DNasePeakNoPromoter_09	74	112	133		DNasePeakNoPromoter_09	140	90	107		genomic_random_18	1	208	48	72		1	genomic_random_06	3	-2.05665	-0.396267		SLEA_top_18	1	0	1
	DNasePeakNoPromoter_09_shuffled	68	68	68		CTGTGGCAGTATTAC	19	27	26	22	21	18		1	genomic_random_07	1	0.345936		DNasePeakNoPromoter_09_shuffled	96	391	385		DNasePeakNoPromoter_09_shuffled	73	48	30		DNasePeakNoPromoter_09_shuffled	34	56	79		genomic_random_19	1	39	29	54		1	genomic_random_07	1	-0.189314	0.0702507		SLEA_top_19	0	0	0
	DNasePeakNoPromoter_10	118	115	115		TAAGGGGTTGTTTCT	11	7	21	2	3	4		1	genomic_random_07	2	0.410892		DNasePeakNoPromoter_10	92	400	362		DNasePeakNoPromoter_10	56	38	122		DNasePeakNoPromoter_10	57	79	83		genomic_random_20	1	84	30	27		1	genomic_random_07	2	0.962393	0.147352		SLEA_top_20	0	0	1
	DNasePeakNoPromoter_100	90	87	88		GATCTCTGAGTTACC		2			1			1	genomic_random_07	3	0.338526		DNasePeakNoPromoter_100	100	341	359		DNasePeakNoPromoter_100	60	70	66		DNasePeakNoPromoter_100	49	57	49		genomic_random_21	1	138	63	80		1	genomic_random_07	3	0.275543	0.50297		SLEA_top_21	1	0	1
	DNasePeakNoPromoter_100_shuffled	59	60	57		CAAATTTTTAGGTGT	40	35	47	84	98	82		1	genomic_random_08	1	0.0226633		DNasePeakNoPromoter_100_shuffled	93	415	304		DNasePeakNoPromoter_100_shuffled	41	26	40		DNasePeakNoPromoter_100_shuffled	54	25	28		genomic_random_22	1	83	47	31		1	genomic_random_08	1	-0.185536	0.601357		SLEA_top_22	0	0	1
	DNasePeakNoPromoter_10_shuffled	61	60	55		CCAAGATATCGACTG	52	43	55	205	196	112		1	genomic_random_08	2	-0.086013		DNasePeakNoPromoter_10_shuffled	71	295	273		DNasePeakNoPromoter_10_shuffled	39	22	32		DNasePeakNoPromoter_10_shuffled	42	27	55		genomic_random_23	1	85	10	61		1	genomic_random_08	2	-0.731663	0.233685		SLEA_top_23	1	0	0
	DNasePeakNoPromoter_11	82	81	80		CGCTCGCATTAAGGA	15	23	8	217	329	146		1	genomic_random_08	3	0.0416399		DNasePeakNoPromoter_11	77	276	375		DNasePeakNoPromoter_11	76	112	55		DNasePeakNoPromoter_11	71	55	53		genomic_random_24	1	80	24	23		1	genomic_random_08	3	-0.439329	-0.407531		SLEA_top_24	0	0	0
	DNasePeakNoPromoter_11_shuffled	93	92	93		TCCGTTAGATACTGC	12	10	13	82	95	45		1	genomic_random_09	1	0.316492		DNasePeakNoPromoter_11_shuffled	124	441	448		DNasePeakNoPromoter_11_shuffled	37	76	56		DNasePeakNoPromoter_11_shuffled	34	62	26		genomic_random_25	1	40	34	20		1	genomic_random_09	1	-0.0930987	-0.720323		SLEA_top_25	1	0	1
	DNasePeakNoPromoter_12	113	114	115		TAAACAACAGTTATT	23	17	15	111	161	63		1	genomic_random_09	2	0.368413		DNasePeakNoPromoter_12	168	629	686		DNasePeakNoPromoter_12	85	65	97		DNasePeakNoPromoter_12	90	66	113		genomic_random_26	1	11	10	1		1	genomic_random_09	2	-0.337687	-0.842872		SLEA_top_26	0	0	1
	DNasePeakNoPromoter_12_shuffled	108	111	108		TAGGTTGAGCGACAG	7	10	7	2	6	10		1	genomic_random_09	3	0.188385		DNasePeakNoPromoter_12_shuffled	65	379	311		DNasePeakNoPromoter_12_shuffled	64	71	84		DNasePeakNoPromoter_12_shuffled	60	40	30		genomic_random_27	1	104	53	98		1	genomic_random_09	3	-0.413042	-0.169741		SLEA_top_27	1	0	0
	DNasePeakNoPromoter_13	52	51	50		GAATCGATGACTTGT	2	1	2	5	6	5		1	genomic_random_10	1	0.240882		DNasePeakNoPromoter_13	61	213	233		DNasePeakNoPromoter_13	40	69	47		DNasePeakNoPromoter_13	44	29	37		genomic_random_28	1	285	73	92		1	genomic_random_10	1	1.10751	0.535268		SLEA_top_28	1	0	1
	DNasePeakNoPromoter_13_shuffled	104	102	105		AGGGCTCGGACGTGT	17	16	19	18	18	1		1	genomic_random_10	2	0.409015		DNasePeakNoPromoter_13_shuffled	176	458	538		DNasePeakNoPromoter_13_shuffled	53	50	28		DNasePeakNoPromoter_13_shuffled	41	61	27		genomic_random_29	1	44	24	4		1	genomic_random_10	2	0.801211	-0.469509		SLEA_top_29	1	0	1
	DNasePeakNoPromoter_14	121	129	124		CAGCAGGAAGGCAAT	4	3	7	15	13	12		1	genomic_random_10	3	0.0125325		DNasePeakNoPromoter_14	191	624	577		DNasePeakNoPromoter_14	88	91	123		DNasePeakNoPromoter_14	94	98	106		genomic_random_30	1	58	24	38		1	genomic_random_10	3	0.965922	1.38033		SLEA_top_30	1	0	1
	DNasePeakNoPromoter_14_shuffled	59	56	57		CATGTCCGGGATTGT	6	2	2	4	10	3		1	genomic_random_11	1	-0.163153		DNasePeakNoPromoter_14_shuffled	79	396	389		DNasePeakNoPromoter_14_shuffled	22	17	38		DNasePeakNoPromoter_14_shuffled	30	77	56		genomic_random_31	1	30	1	24		1	genomic_random_11	1	0.166322	1.129		SLEA_top_31	0	0	0
	DNasePeakNoPromoter_15	74	75	72		AGCTATTAATATATG	4	7	7	8	29	14		1	genomic_random_11	2	0.0401642		DNasePeakNoPromoter_15	109	398	399		DNasePeakNoPromoter_15	69	108	134		DNasePeakNoPromoter_15	78	86	96		genomic_random_32	1	48	12	28		1	genomic_random_11	2	-0.479569	0.38464		SLEA_top_32	1	0	0
	DNasePeakNoPromoter_15_shuffled	92	94	92		CGTAATTATTTGTGC		2		10	18	9		1	genomic_random_11	3	0.023511		DNasePeakNoPromoter_15_shuffled	61	110	196		DNasePeakNoPromoter_15_shuffled	17	6	24		DNasePeakNoPromoter_15_shuffled	14	27	12		genomic_random_33	1	66	37	35		1	genomic_random_11	3	-0.700844	-0.0669298		SLEA_top_33	0	0	1
	DNasePeakNoPromoter_16	91	89	87		GGTGTACGTTGCGGA	26	26	34	57	87	51		1	genomic_random_12	1	-0.46853		DNasePeakNoPromoter_16	114	351	372		DNasePeakNoPromoter_16	46	81	67		DNasePeakNoPromoter_16	82	62	100		genomic_random_34	1	48	18	39		1	genomic_random_12	1	-0.0978289	-0.311962		SLEA_top_34	0	0	1
	DNasePeakNoPromoter_16_shuffled	111	107	111		ATCACTTACAGATCA			2	3	1	24		1	genomic_random_12	2	-0.461499		DNasePeakNoPromoter_16_shuffled	99	340	401		DNasePeakNoPromoter_16_shuffled	38	73	55		DNasePeakNoPromoter_16_shuffled	67	35	54		genomic_random_35	1	23	25	31		1	genomic_random_12	2	0.0147631	0.25219		SLEA_top_35	1	0	0
	DNasePeakNoPromoter_17	56	55	55		ACAACCTCTTTTGAC	28	32	37	86	76	83		1	genomic_random_12	3	-0.475243		DNasePeakNoPromoter_17	115	353	353		DNasePeakNoPromoter_17	63	45	75		DNasePeakNoPromoter_17	51	55	84		genomic_random_36	1	30	19	15		1	genomic_random_12	3	0.176007	-0.758552		SLEA_top_36	0	0	0
	DNasePeakNoPromoter_17_shuffled	32	31	32		TGGTGACAAAGTATA	22	23	17	133	170	122		1	genomic_random_13	1	-0.357016		DNasePeakNoPromoter_17_shuffled	42	165	137		DNasePeakNoPromoter_17_shuffled	20	23	20		DNasePeakNoPromoter_17_shuffled	45	16	7		genomic_random_37	1	127	62	65		1	genomic_random_13	1	0.506447	0.758632		SLEA_top_37	0	0	1
	DNasePeakNoPromoter_18	60	61	61		TAATGGGTAGAACTT	4	1	1	23	19	11		1	genomic_random_13	2	-0.485527		DNasePeakNoPromoter_18	64	178	223		DNasePeakNoPromoter_18	36	36	49		DNasePeakNoPromoter_18	33	62	45		genomic_random_38	1	165	95	102		1	genomic_random_13	2	0.413516	0.733405		SLEA_top_38	1	0	0
	DNasePeakNoPromoter_18_shuffled	83	83	87		AGGAAATTGACCCGC	6	6	13	62	125	107		1	genomic_random_13	3	-0.327614		DNasePeakNoPromoter_18_shuffled	61	259	253		DNasePeakNoPromoter_18_shuffled	37	1	40		DNasePeakNoPromoter_18_shuffled	28	38	42		genomic_random_39	1	132	55	80		1	genomic_random_13	3	-1.79598	-0.572997		SLEA_top_39	0	0	1
	DNasePeakNoPromoter_19	98	102	101		GGGCATATGTCCTAT	6	9	7	4	11	2		1	genomic_random_14	1	-0.290096		DNasePeakNoPromoter_19	97	326	292		DNasePeakNoPromoter_19	46	92	69		DNasePeakNoPromoter_19	63	56	55		genomic_random_40	1	118	55	42		1	genomic_random_14	1	0.367005	-0.268335		SLEA_top_40	1	0	1
	DNasePeakNoPromoter_19_shuffled	105	108	106		ACAAATTGGCAATAT	2	1	7	2	5	13		1	genomic_random_14	2	-0.233926		DNasePeakNoPromoter_19_shuffled	69	348	288		DNasePeakNoPromoter_19_shuffled	28	29	42		DNasePeakNoPromoter_19_shuffled	20	57	44		genomic_random_41	1	164	73	65		1	genomic_random_14	2	0.517973	-0.932656		SLEA_top_41	1	0	0
	DNasePeakNoPromoter_20	92	94	93		AAATCCTTAGGCGAC	22	25	26	52	43	24		1	genomic_random_14	3	-0.143132		DNasePeakNoPromoter_20	102	314	368		DNasePeakNoPromoter_20	50	76	76		DNasePeakNoPromoter_20	40	46	60		genomic_random_42	1	55	14	19		1	genomic_random_14	3	0.218959	0.186581		SLEA_top_42	0	0	1
	DNasePeakNoPromoter_20_shuffled	28	27	27		GCCTGTGAGCCATAT	14	16	15	100	201	95		1	genomic_random_15	1	0.362267		DNasePeakNoPromoter_20_shuffled	17	73	97		DNasePeakNoPromoter_20_shuffled	14	29	1		DNasePeakNoPromoter_20_shuffled	1	13	13		genomic_random_43	1	130	89	35		1	genomic_random_15	1	0.0904378	-0.263098		SLEA_top_43	0	0	1
	DNasePeakNoPromoter_21	61	58	56		GATAAGATGCCACTG	6	4	2	6	4	1		1	genomic_random_15	2	0.558747		DNasePeakNoPromoter_21	70	225	220		DNasePeakNoPromoter_21	45	31	34		DNasePeakNoPromoter_21	12	38	26		genomic_random_44	1	23	0	5		1	genomic_random_15	2	-0.0676009	-0.02762		SLEA_top_44	1	0	1
	DNasePeakNoPromoter_21_shuffled	105	103	106		AGAAGGTAGTCTGTC	15	14	13	21	13	11		1	genomic_random_15	3	0.506327		DNasePeakNoPromoter_21_shuffled	97	429	337		DNasePeakNoPromoter_21_shuffled	45	46	52		DNasePeakNoPromoter_21_shuffled	51	47	60		genomic_random_45	1	118	55	74		1	genomic_random_15	3	-0.418354	-0.623037		SLEA_top_45	1	0	0
	DNasePeakNoPromoter_22	90	91	89		AAATAACAATCTCGG	1		1	4				1	genomic_random_16	1	-0.226613		DNasePeakNoPromoter_22	95	421	412		DNasePeakNoPromoter_22	61	56	81		DNasePeakNoPromoter_22	31	52	57		genomic_random_46	1	63	44	35		1	genomic_random_16	1	0.160658	0.585179		SLEA_top_46	1	0	1
	DNasePeakNoPromoter_22_shuffled	75	72	75		AAGCATGATATCAAG	1							1	genomic_random_16	2	-0.327452		DNasePeakNoPromoter_22_shuffled	119	371	409		DNasePeakNoPromoter_22_shuffled	61	64	52		DNasePeakNoPromoter_22_shuffled	53	46	37		genomic_random_47	1	101	26	54		1	genomic_random_16	2	-0.187999	-0.05468		SLEA_top_47	1	0	0
	DNasePeakNoPromoter_23	101	99	101		GACCTTACTCCAATA	18	21	19	13	19	10		1	genomic_random_16	3	-0.0810111		DNasePeakNoPromoter_23	126	576	533		DNasePeakNoPromoter_23	65	71	59		DNasePeakNoPromoter_23	69	71	85		genomic_random_48	1	99	37	44		1	genomic_random_16	3	0.0321716	0.249324		SLEA_top_48	0	0	1
	DNasePeakNoPromoter_23_shuffled	67	65	64		GAGCCACTTGGCTTG	30	26	33	41	46	23		1	genomic_random_17	1	1.1465		DNasePeakNoPromoter_23_shuffled	54	265	245		DNasePeakNoPromoter_23_shuffled	30	38	40		DNasePeakNoPromoter_23_shuffled	66	56	31		genomic_random_49	1	112	51	38		1	genomic_random_17	1	0.596664	0.220259		SLEA_top_49	1	0	1
	DNasePeakNoPromoter_24	91	91	87		CCTAAAGGAATGAGT	1	5	2	4	1	1		1	genomic_random_17	2	1.1585		DNasePeakNoPromoter_24	118	538	565		DNasePeakNoPromoter_24	52	55	79		DNasePeakNoPromoter_24	87	91	70		genomic_random_50	1	19	15	13		1	genomic_random_17	2	0.23806	0.278629		SLEA_top_50	0	0	1
	DNasePeakNoPromoter_24_shuffled	23	22	24		CAAACGAGCGGAAGA	7	4	8	27	18	21		1	genomic_random_17	3	1.19106		DNasePeakNoPromoter_24_shuffled	23	52	70		DNasePeakNoPromoter_24_shuffled	4	11	6		DNasePeakNoPromoter_24_shuffled	9	9	9		SLEA_top_01	1	148	315	156		1	genomic_random_17	3	0.0566186	-1.37046		SLEA_bottom_01	0	0	0
	DNasePeakNoPromoter_25	108	110	106		GAACCTAACACATGC	18	28	26	20	17	19		1	genomic_random_18	1	-0.465393		DNasePeakNoPromoter_25	93	424	399		DNasePeakNoPromoter_25	67	45	87		DNasePeakNoPromoter_25	72	42	42		SLEA_top_02	1	117	353	100		1	genomic_random_18	1	-1.05103	-0.535815		SLEA_bottom_02	0	0	0
	DNasePeakNoPromoter_25_shuffled	76	77	77		GAATATAACGCTGCA	14	19	19	15	41	11		1	genomic_random_18	2	-0.271948		DNasePeakNoPromoter_25_shuffled	112	328	365		DNasePeakNoPromoter_25_shuffled	16	40	63		DNasePeakNoPromoter_25_shuffled	62	85	61		SLEA_top_03	1	68	260	74		1	genomic_random_18	2	-0.576637	-0.33921		SLEA_bottom_03	0	0	0
	DNasePeakNoPromoter_26	184	187	187		GAGCAAAGTCTTTGC	4	6	7	122	149	95		1	genomic_random_18	3	-0.350759		DNasePeakNoPromoter_26	276	1162	1175		DNasePeakNoPromoter_26	174	200	226		DNasePeakNoPromoter_26	258	171	196		SLEA_top_04	1	224	512	199		1	genomic_random_18	3	-0.0917341	-0.12192		SLEA_bottom_04	0	0	0
	DNasePeakNoPromoter_26_shuffled	138	139	138		ATTTTTTGCGTTGCA	9	8	9	7	15	8		1	genomic_random_19	1	-0.610384		DNasePeakNoPromoter_26_shuffled	198	856	974		DNasePeakNoPromoter_26_shuffled	102	87	152		DNasePeakNoPromoter_26_shuffled	81	84	79		SLEA_top_05	1	104	287	112		1	genomic_random_19	1	0.637021	1.46418		SLEA_bottom_05	0	0	0
	DNasePeakNoPromoter_27	111	113	112		AAAAAACATTAGCTC	9	6	11	20	11	8		1	genomic_random_19	2	-0.455098		DNasePeakNoPromoter_27	165	522	566		DNasePeakNoPromoter_27	114	97	153		DNasePeakNoPromoter_27	91	70	142		SLEA_top_06	1	207	394	229		1	genomic_random_19	2	0.294771	-0.937288		SLEA_bottom_06	0	0	0
	DNasePeakNoPromoter_27_shuffled	82	81	80		GGACAAAACGGTCTC	16	19	19	37	29	21		1	genomic_random_19	3	-0.545388		DNasePeakNoPromoter_27_shuffled	113	399	402		DNasePeakNoPromoter_27_shuffled	61	52	38		DNasePeakNoPromoter_27_shuffled	40	55	35		SLEA_top_07	1	63	159	77		1	genomic_random_19	3	-1.18218	-0.981229		SLEA_bottom_07	0	0	0
	DNasePeakNoPromoter_28	58	61	58		GGAAAAATTGTAATT	3	5		14	25	6		1	genomic_random_20	1	0.462763		DNasePeakNoPromoter_28	101	289	321		DNasePeakNoPromoter_28	56	64	88		DNasePeakNoPromoter_28	28	44	45		SLEA_top_08	1	116	150	89		1	genomic_random_20	1	-0.420984	-0.64273		SLEA_bottom_08	0	0	1
	DNasePeakNoPromoter_28_shuffled	26	23	22		CAACCTGTTACAAAC	1	5		14				1	genomic_random_20	2	0.542061		DNasePeakNoPromoter_28_shuffled	22	178	121		DNasePeakNoPromoter_28_shuffled	20	5	14		DNasePeakNoPromoter_28_shuffled	18	3	7		SLEA_top_09	1	143	225	151		1	genomic_random_20	2	0.207408	-0.082677		SLEA_bottom_09	1	0	0
	DNasePeakNoPromoter_29	35	36	36		CGGGACGTCGACCCG	3	5	3					1	genomic_random_20	3	0.656538		DNasePeakNoPromoter_29	35	145	156		DNasePeakNoPromoter_29	22	26	27		DNasePeakNoPromoter_29	37	33	34		SLEA_top_10	1	109	119	119		1	genomic_random_20	3	1.28052	-0.112207		SLEA_bottom_10	0	0	0
	DNasePeakNoPromoter_29_shuffled	85	86	82		CGATTATCCGTATAA	4	2	5	10	6			1	genomic_random_21	1	-0.356097		DNasePeakNoPromoter_29_shuffled	94	406	337		DNasePeakNoPromoter_29_shuffled	65	51	56		DNasePeakNoPromoter_29_shuffled	57	22	66		SLEA_top_11	1	103	299	102		1	genomic_random_21	1	-0.066802	0.208103		SLEA_bottom_11	0	0	0
	DNasePeakNoPromoter_30	94	98	98		GGTGAAAGGTCAAAG	5	3	2	4	5	2		1	genomic_random_21	2	-0.231017		DNasePeakNoPromoter_30	83	257	207		DNasePeakNoPromoter_30	40	46	70		DNasePeakNoPromoter_30	45	70	25		SLEA_top_12	1	40	214	54		1	genomic_random_21	2	0.277798	0.849125		SLEA_bottom_12	0	0	0
	DNasePeakNoPromoter_30_shuffled	87	85	85		AAGGCGTTGGCAACA	5	2	2	13	19	7		1	genomic_random_21	3	-0.283818		DNasePeakNoPromoter_30_shuffled	67	370	334		DNasePeakNoPromoter_30_shuffled	70	32	62		DNasePeakNoPromoter_30_shuffled	31	64	39		SLEA_top_13	1	137	176	67		1	genomic_random_21	3	0.0939362	0.162306		SLEA_bottom_13	0	0	0
	DNasePeakNoPromoter_31	50	48	48		CAAAACATAGGAACA	10	12	13	121	128	72		1	genomic_random_22	1	-0.31087		DNasePeakNoPromoter_31	71	298	260		DNasePeakNoPromoter_31	16	44	35		DNasePeakNoPromoter_31	25	21	34		SLEA_top_14	1	123	131	84		1	genomic_random_22	1	0.243992	-0.426143		SLEA_bottom_14	0	0	0
	DNasePeakNoPromoter_31_shuffled	46	45	45		AGGCGGCTATGCTGA	9	7	14	4	8	4		1	genomic_random_22	2	-0.373976		DNasePeakNoPromoter_31_shuffled	42	119	114		DNasePeakNoPromoter_31_shuffled	14	14	30		DNasePeakNoPromoter_31_shuffled	31	20	5		SLEA_top_15	1	91	341	80		1	genomic_random_22	2	-1.5702	0.630702		SLEA_bottom_15	0	0	0
	DNasePeakNoPromoter_32	67	69	65		TGTATTGCTGGCCAA	4	4	7	1	1	1		1	genomic_random_22	3	-0.165689		DNasePeakNoPromoter_32	70	272	268		DNasePeakNoPromoter_32	101	80	139		DNasePeakNoPromoter_32	88	91	71		SLEA_top_16	1	67	191	97		1	genomic_random_22	3	-0.265364	0.0215641		SLEA_bottom_16	0	0	0
	DNasePeakNoPromoter_32_shuffled	30	31	31		AAAATACTAGTTCCT	19	35	27	20	46	35		1	genomic_random_23	1	-0.0595611		DNasePeakNoPromoter_32_shuffled	27	80	86		DNasePeakNoPromoter_32_shuffled	19	25	6		DNasePeakNoPromoter_32_shuffled	20	24	13		SLEA_top_17	1	224	406	225		1	genomic_random_23	1	-2.02302	0.516046		SLEA_bottom_17	0	0	1
	DNasePeakNoPromoter_33	72	72	72		GTGCCTGAACAGAGC	57	56	59	88	112	74		1	genomic_random_23	2	-0.0306013		DNasePeakNoPromoter_33	155	442	456		DNasePeakNoPromoter_33	93	85	143		DNasePeakNoPromoter_33	137	101	112		SLEA_top_18	1	195	140	106		1	genomic_random_23	2	0.0603442	1.23066		SLEA_bottom_18	0	0	0
	DNasePeakNoPromoter_33_shuffled	64	66	65		TTAGCGTTTTGGCCC	26	36	29	35	38	23		1	genomic_random_23	3	-0.0265407		DNasePeakNoPromoter_33_shuffled	124	270	281		DNasePeakNoPromoter_33_shuffled	56	32	51		DNasePeakNoPromoter_33_shuffled	38	18	77		SLEA_top_19	1	110	218	143		1	genomic_random_23	3	-0.309419	-0.151533		SLEA_bottom_19	0	0	1
	DNasePeakNoPromoter_34	85	84	86		ATCCCGCTAATTATG	12	4	4	52	43	32		1	genomic_random_24	1	0.513469		DNasePeakNoPromoter_34	103	446	383		DNasePeakNoPromoter_34	32	56	70		DNasePeakNoPromoter_34	58	40	71		SLEA_top_20	1	156	260	154		1	genomic_random_24	1	-0.672523	-0.803666		SLEA_bottom_20	0	3	0
	DNasePeakNoPromoter_34_shuffled	73	74	72		AATGCCTACGCGATA	9	16	10	8	25	8		1	genomic_random_24	2	0.656739		DNasePeakNoPromoter_34_shuffled	99	331	359		DNasePeakNoPromoter_34_shuffled	39	63	81		DNasePeakNoPromoter_34_shuffled	54	46	30		SLEA_top_21	1	89	115	81		1	genomic_random_24	2	-1.07506	-1.25267		SLEA_bottom_21	0	0	0
	DNasePeakNoPromoter_35	94	93	94		AATGTAGAATTTTTT	5	6	2	5	5	3		1	genomic_random_24	3	0.633477		DNasePeakNoPromoter_35	94	351	332		DNasePeakNoPromoter_35	65	41	46		DNasePeakNoPromoter_35	72	50	33		SLEA_top_22	1	117	233	109		1	genomic_random_24	3	-0.124782	-1.24575		SLEA_bottom_22	0	0	0
	DNasePeakNoPromoter_35_shuffled	41	40	42		AGCAAACCCTAAATG	21	19	20	14	17	5		1	genomic_random_25	1	0.218132		DNasePeakNoPromoter_35_shuffled	50	192	340		DNasePeakNoPromoter_35_shuffled	26	14	24		DNasePeakNoPromoter_35_shuffled	8	36	31		SLEA_top_23	1	71	117	36		1	genomic_random_25	1	0.829977	-0.00530033		SLEA_bottom_23	1	0	1
	DNasePeakNoPromoter_36	51	51	50		GATTTAAAGGAACAA	1	2		18	40	13		1	genomic_random_25	2	0.350096		DNasePeakNoPromoter_36	94	290	316		DNasePeakNoPromoter_36	22	40	50		DNasePeakNoPromoter_36	36	49	48		SLEA_top_24	1	204	330	133		1	genomic_random_25	2	0.660655	0.319545		SLEA_bottom_24	0	0	0
	DNasePeakNoPromoter_36_shuffled	28	27	25		CTCAGAACATAAATC	53	64	76	159	308	149		1	genomic_random_25	3	0.2401		DNasePeakNoPromoter_36_shuffled	40	128	151		DNasePeakNoPromoter_36_shuffled	4	24	22		DNasePeakNoPromoter_36_shuffled	10	21	10		SLEA_top_25	1	69	121	47		1	genomic_random_25	3	1.33618	0.649981		SLEA_bottom_25	0	0	0
	DNasePeakNoPromoter_37	104	106	104		CGCGAACAAAAGCAG	29	36	22	191	186	71		1	genomic_random_26	1	0.537044		DNasePeakNoPromoter_37	149	510	560		DNasePeakNoPromoter_37	153	115	183		DNasePeakNoPromoter_37	27	56	95		SLEA_top_26	1	155	183	169		1	genomic_random_26	1	0.926939	-2.46473		SLEA_bottom_26	0	0	0
	DNasePeakNoPromoter_37_shuffled	71	71	74		TCGCAAGACTGTCAC	11	19	25	77	93	41		1	genomic_random_26	2	0.872204		DNasePeakNoPromoter_37_shuffled	95	356	401		DNasePeakNoPromoter_37_shuffled	48	64	91		DNasePeakNoPromoter_37_shuffled	17	40	24		SLEA_top_27	1	74	241	105		1	genomic_random_26	2		-1.93729		SLEA_bottom_27	1	0	0
	DNasePeakNoPromoter_38	61	61	59		ATCCCAAAATGCTAC	1	1		11	1	1		1	genomic_random_26	3	0.311586		DNasePeakNoPromoter_38	66	236	257		DNasePeakNoPromoter_38	30	26	29		DNasePeakNoPromoter_38	19	33	27		SLEA_top_28	1	100	233	118		1	genomic_random_26	3	0.639954	0.563376		SLEA_bottom_28	0	0	0
	DNasePeakNoPromoter_38_shuffled	42	44	43		TCCGAAGTATAAAAA	18	8	10	17	30	13		1	genomic_random_27	1	-0.472341		DNasePeakNoPromoter_38_shuffled	35	174	199		DNasePeakNoPromoter_38_shuffled	18	44	58		DNasePeakNoPromoter_38_shuffled	34	29	28		SLEA_top_29	1	225	125	140		1	genomic_random_27	1	0.0919233	0.90897		SLEA_bottom_29	0	0	0
	DNasePeakNoPromoter_39	99	100	97		GGAGAACGATGAGAC	8	4	7	4	7	6		1	genomic_random_27	2	-0.485412		DNasePeakNoPromoter_39	128	454	501		DNasePeakNoPromoter_39	34	64	110		DNasePeakNoPromoter_39	51	61	50		SLEA_top_30	1	126	209	53		1	genomic_random_27	2	-0.435613	0.251121		SLEA_bottom_30	0	0	0
	DNasePeakNoPromoter_39_shuffled	75	77	74		TGTGGAGTATTAGAA	2	4	2	15	29	9		1	genomic_random_27	3	-0.381961		DNasePeakNoPromoter_39_shuffled	76	245	270		DNasePeakNoPromoter_39_shuffled	17	31	24		DNasePeakNoPromoter_39_shuffled	27	17	32		SLEA_top_31	1	120	381	123		1	genomic_random_27	3	0.421891	-0.00667286		SLEA_bottom_31	0	0	0
	DNasePeakNoPromoter_40	40	41	40		ACTTGATTAAAGAAA	9	7	14	24	23	22		1	genomic_random_28	1	-0.0679135		DNasePeakNoPromoter_40	60	196	218		DNasePeakNoPromoter_40	17	33	25		DNasePeakNoPromoter_40	49	41	22		SLEA_top_32	1	118	145	65		1	genomic_random_28	1	-0.900551	-0.636556		SLEA_bottom_32	0	0	0
	DNasePeakNoPromoter_40_shuffled	63	61	61		TGTACAAAGGTCTGC	8	3	9	5	8	2		1	genomic_random_28	2	-0.0164821		DNasePeakNoPromoter_40_shuffled	79	382	355		DNasePeakNoPromoter_40_shuffled	35	41	51		DNasePeakNoPromoter_40_shuffled	68	72	65		SLEA_top_33	1	203	269	205		1	genomic_random_28	2	-0.217935	-0.0803435		SLEA_bottom_33	0	0	0
	DNasePeakNoPromoter_41_shuffled	59	60	58		TAGTGAAGTAATAAA	8	14	21	17	16	15		1	genomic_random_28	3	0.0216082		DNasePeakNoPromoter_41	0	0	0		DNasePeakNoPromoter_41	0	0	0		DNasePeakNoPromoter_41	0	0	0		SLEA_top_34	1	200	290	141		1	genomic_random_28	3	0.0602261	-0.860402		SLEA_bottom_34	0	0	0
	DNasePeakNoPromoter_42	87	88	87		TAGAACCATTACCGC	18	20	22	5	1	4		1	genomic_random_29	1	-0.463183		DNasePeakNoPromoter_41_shuffled	56	211	251		DNasePeakNoPromoter_41_shuffled	48	7	35		DNasePeakNoPromoter_41_shuffled	58	18	43		SLEA_top_35	1	169	154	105		1	genomic_random_29	1	0.189973	-2.46473		SLEA_bottom_35	0	0	0
	DNasePeakNoPromoter_42_shuffled	118	117	116		AGCGCGAACGTCACT	3	2	3	13	25	12		1	genomic_random_29	2	-0.253282		DNasePeakNoPromoter_42	150	534	562		DNasePeakNoPromoter_42	61	49	80		DNasePeakNoPromoter_42	76	62	71		SLEA_top_36	1	73	221	113		1	genomic_random_29	2	0.609557	-0.714895		SLEA_bottom_36	0	0	0
	DNasePeakNoPromoter_43	84	84	81		CTGACATACGGTACT	5	5	5	5	6			1	genomic_random_29	3	-0.347979		DNasePeakNoPromoter_42_shuffled	179	770	753		DNasePeakNoPromoter_42_shuffled	63	82	169		DNasePeakNoPromoter_42_shuffled	77	92	96		SLEA_top_37	1	159	263	166		1	genomic_random_29	3	0.142455	-1.02159		SLEA_bottom_37	0	0	0
	DNasePeakNoPromoter_43_shuffled	67	67	67		TCTGGGTTAACAAAA	7	19	14	65	119	29		1	genomic_random_30	1	-0.145271		DNasePeakNoPromoter_43	98	367	374		DNasePeakNoPromoter_43	72	92	147		DNasePeakNoPromoter_43	101	79	100		SLEA_top_38	1	81	121	77		1	genomic_random_30	1	-0.208576	0.384646		SLEA_bottom_38	0	0	0
	DNasePeakNoPromoter_44	68	68	65		AAAGAAACCGCGATA	3	3	3	42	45	4		1	genomic_random_30	2	-0.233415		DNasePeakNoPromoter_43_shuffled	53	252	208		DNasePeakNoPromoter_43_shuffled	39	38	43		DNasePeakNoPromoter_43_shuffled	64	56	34		SLEA_top_39	1	47	104	36		1	genomic_random_30	2	-0.255635	-0.0182077		SLEA_bottom_39	1	0	1
	DNasePeakNoPromoter_44_shuffled	90	89	90		GGGGTCTAAAAACTT	1		1	1	1	1		1	genomic_random_30	3	-0.0451485		DNasePeakNoPromoter_44	109	386	400		DNasePeakNoPromoter_44	151	67	119		DNasePeakNoPromoter_44	96	121	91		SLEA_top_40	1	24	65	17		1	genomic_random_30	3	-0.520601	0.0891602		SLEA_bottom_40	0	0	0
	DNasePeakNoPromoter_45	43	39	39		CAAGAAATTCAACGC	15	16	16	19	13	9		1	genomic_random_31	1	0.575429		DNasePeakNoPromoter_44_shuffled	114	393	442		DNasePeakNoPromoter_44_shuffled	44	25	51		DNasePeakNoPromoter_44_shuffled	18	68	65		SLEA_top_41	1	138	142	121		1	genomic_random_31	1	-3.84245	0.672772		SLEA_bottom_41	0	0	0
	DNasePeakNoPromoter_45_shuffled	35	37	36		ACGATTGAAGTGCGT	7	4	6	9	7	5		1	genomic_random_31	2	0.960341		DNasePeakNoPromoter_45	34	125	157		DNasePeakNoPromoter_45	44	64	51		DNasePeakNoPromoter_45	14	39	18		SLEA_top_42	1	129	379	118		1	genomic_random_31	2	-3.9296	-1.29986		SLEA_bottom_42	0	0	0
	DNasePeakNoPromoter_46	100	103	100		GCCAAACAATAGAAC	11	13	5	17	17	10		1	genomic_random_31	3	0.501917		DNasePeakNoPromoter_45_shuffled	70	200	182		DNasePeakNoPromoter_45_shuffled	17	29	10		DNasePeakNoPromoter_45_shuffled	19	37	17		SLEA_top_43	1	104	288	105		1	genomic_random_31	3	0.837024	0.87292		SLEA_bottom_43	0	0	0
	DNasePeakNoPromoter_46_shuffled	44	44	45		CTGCATATTACAACT	30	27	33	430	438	208		1	genomic_random_32	1	0.0966748		DNasePeakNoPromoter_46	156	470	431		DNasePeakNoPromoter_46	92	108	122		DNasePeakNoPromoter_46	113	118	74		SLEA_top_44	1	75	252	75		1	genomic_random_32	1	-0.935557	0.217092		SLEA_bottom_44	0	0	0
	DNasePeakNoPromoter_47	96	98	96		TCTTGTACTTATCTA	22	21	24	111	114	107		1	genomic_random_32	2	-0.239797		DNasePeakNoPromoter_46_shuffled	47	237	226		DNasePeakNoPromoter_46_shuffled	25	17	58		DNasePeakNoPromoter_46_shuffled	36	46	18		SLEA_top_45	1	113	216	143		1	genomic_random_32	2	0.280249	0.763152		SLEA_bottom_45	1	0	1
	DNasePeakNoPromoter_47_shuffled	66	66	65		ATCAGAAAAGTAATA	5	9	6	88	103	57		1	genomic_random_32	3	-0.23852		DNasePeakNoPromoter_47	71	265	303		DNasePeakNoPromoter_47	70	61	88		DNasePeakNoPromoter_47	16	81	74		SLEA_top_46	1	125	93	88		1	genomic_random_32	3	0.0734376	0.0219498		SLEA_bottom_46	0	0	0
	DNasePeakNoPromoter_48	73	74	71		TTTAACAAACCCCTT	14	19	13	17	10	5		1	genomic_random_33	1	0.211995		DNasePeakNoPromoter_47_shuffled	63	245	258		DNasePeakNoPromoter_47_shuffled	30	12	40		DNasePeakNoPromoter_47_shuffled	40	42	30		SLEA_top_47	1	98	115	137		1	genomic_random_33	1	0.229502	0.0795886		SLEA_bottom_47	0	0	5
	DNasePeakNoPromoter_48_shuffled	111	112	113		TGAGAGACCCAGATA	8	10	5	39	87	29		1	genomic_random_33	2	0.214112		DNasePeakNoPromoter_48	118	356	356		DNasePeakNoPromoter_48	96	73	141		DNasePeakNoPromoter_48	90	103	67		SLEA_top_48	1	95	124	112		1	genomic_random_33	2	-1.32492	-0.00503227		SLEA_bottom_48	0	0	0
	DNasePeakNoPromoter_49	75	75	78		CTCTATTTGATCTCC					1	1		1	genomic_random_33	3	0.138865		DNasePeakNoPromoter_48_shuffled	194	560	528		DNasePeakNoPromoter_48_shuffled	72	79	106		DNasePeakNoPromoter_48_shuffled	59	84	77		SLEA_top_49	1	82	341	85		1	genomic_random_33	3	-0.119037	0.0425435		SLEA_bottom_49	0	0	0
	DNasePeakNoPromoter_49_shuffled	52	49	49		CATCCACGTAGTCAC	7	20	21	74	97	42		1	genomic_random_34	1	0.747757		DNasePeakNoPromoter_49	100	371	459		DNasePeakNoPromoter_49	159	113	133		DNasePeakNoPromoter_49	84	116	112		SLEA_top_50	1	95	288	92		1	genomic_random_34	1	-0.350595	0.695139		SLEA_bottom_50	0	3	0
	DNasePeakNoPromoter_50	161	158	157		CGTGATAGGGCTATT	8	15	9	3		3		1	genomic_random_34	2	1.18167		DNasePeakNoPromoter_49_shuffled	54	226	209		DNasePeakNoPromoter_49_shuffled	23	33	49		DNasePeakNoPromoter_49_shuffled	34	26	30		SLEA_bottom_01	1	134	85	65		1	genomic_random_34	2	0.770838	-0.480774
	DNasePeakNoPromoter_50_shuffled	84	83	83		CCGGTAGTTATTAAC	17	17	22	80	106	132		1	genomic_random_34	3	1.03296		DNasePeakNoPromoter_50	299	1306	1204		DNasePeakNoPromoter_50	216	197	306		DNasePeakNoPromoter_50	227	249	198		SLEA_bottom_02	1	81	63	29		1	genomic_random_34	3	0.153406	-0.849172
	DNasePeakNoPromoter_51	79	79	78		ACGGTGCTATTAGTA	5	2	3	25	7	9		1	genomic_random_35	1	0.113281		DNasePeakNoPromoter_50_shuffled	122	339	330		DNasePeakNoPromoter_50_shuffled	47	47	65		DNasePeakNoPromoter_50_shuffled	71	40	33		SLEA_bottom_03	1	89	103	108		1	genomic_random_35	1	1.18474	1.42533
	DNasePeakNoPromoter_51_shuffled	64	65	62		GGGTATGTATGAGAC	10	18	26	15	15	15		1	genomic_random_35	2	0.211825		DNasePeakNoPromoter_51	97	404	408		DNasePeakNoPromoter_51	76	77	111		DNasePeakNoPromoter_51	78	91	100		SLEA_bottom_04	1	54	73	38		1	genomic_random_35	2	-0.332256	-0.0948289
	DNasePeakNoPromoter_52	120	123	119		ATCTCTATATACCTT	6	11	11	6	13	1		1	genomic_random_35	3	0.122949		DNasePeakNoPromoter_51_shuffled	54	239	182		DNasePeakNoPromoter_51_shuffled	47	28	33		DNasePeakNoPromoter_51_shuffled	29	35	34		SLEA_bottom_05	1	70	81	65		1	genomic_random_35	3	1.16729	0.853672
	DNasePeakNoPromoter_52_shuffled	92	96	92		CATTCCCCGGGATCC	3	2	1	7	22	7		1	genomic_random_36	1	0.589045		DNasePeakNoPromoter_52	159	473	490		DNasePeakNoPromoter_52	90	41	112		DNasePeakNoPromoter_52	76	84	101		SLEA_bottom_06	1	106	306	78		1	genomic_random_36	1	0.405479	-0.00530033
	DNasePeakNoPromoter_53	95	100	98		AGCACAATAGGCATG	17	14	19	97	95	86		1	genomic_random_36	2	0.835313		DNasePeakNoPromoter_52_shuffled	102	407	379		DNasePeakNoPromoter_52_shuffled	43	53	44		DNasePeakNoPromoter_52_shuffled	50	40	79		SLEA_bottom_07	1	97	180	102		1	genomic_random_36	2	-2.66657	-1.25922
	DNasePeakNoPromoter_53_shuffled	95	94	94		CTAATTAAGCAACTA	13	21	20	75	70	41		1	genomic_random_36	3	1.02676		DNasePeakNoPromoter_53	53	162	199		DNasePeakNoPromoter_53	39	36	39		DNasePeakNoPromoter_53	45	38	19		SLEA_bottom_08	1	96	114	121		1	genomic_random_36	3	0.601771	0.525192
	DNasePeakNoPromoter_54	153	155	157		AGGAGCCAGCAATTG	7	5	5	106	79	47		1	genomic_random_37	1	-0.746591		DNasePeakNoPromoter_53_shuffled	185	603	688		DNasePeakNoPromoter_53_shuffled	81	85	134		DNasePeakNoPromoter_53_shuffled	119	108	69		SLEA_bottom_09	1	104	80	84		1	genomic_random_37	1	0.0299542	0.0283828
	DNasePeakNoPromoter_54_shuffled	66	72	69		TGTGTGGAGTCGAAA		1			4			1	genomic_random_37	2	-0.803607		DNasePeakNoPromoter_54	220	808	717		DNasePeakNoPromoter_54	131	125	184		DNasePeakNoPromoter_54	120	143	173		SLEA_bottom_10	1	99	77	90		1	genomic_random_37	2	0.0738384	0.34053
	DNasePeakNoPromoter_55	83	85	80		TTCATTCATACAACA	22	17	24	14	15	12		1	genomic_random_37	3	-0.612386		DNasePeakNoPromoter_54_shuffled	36	121	78		DNasePeakNoPromoter_54_shuffled	4	14	13		DNasePeakNoPromoter_54_shuffled	29	3	22		SLEA_bottom_11	1	105	74	95		1	genomic_random_37	3	-0.116774	0.198964
	DNasePeakNoPromoter_55_shuffled	26	27	27		GCCCGGGTTGATGAT	2	3	1			1		1	genomic_random_38	1	-0.290754		DNasePeakNoPromoter_55	124	430	399		DNasePeakNoPromoter_55	68	50	70		DNasePeakNoPromoter_55	60	84	73		SLEA_bottom_12	1	115	188	92		1	genomic_random_38	1	0.267976	0.300803
	DNasePeakNoPromoter_56	106	108	107		ATTAATAAAATATAG	18	6	7	78	46	22		1	genomic_random_38	2	-0.306006		DNasePeakNoPromoter_55_shuffled	31	87	80		DNasePeakNoPromoter_55_shuffled	16	26	18		DNasePeakNoPromoter_55_shuffled	28	9	12		SLEA_bottom_13	1	156	238	250		1	genomic_random_38	2	0.258701	0.406667
	DNasePeakNoPromoter_56_shuffled	131	132	128		TCAGAAGATTCAATT	5	18	12	10	15	4		1	genomic_random_38	3	-0.156874		DNasePeakNoPromoter_56	120	446	485		DNasePeakNoPromoter_56	90	44	127		DNasePeakNoPromoter_56	97	51	74		SLEA_bottom_14	1	135	151	99		1	genomic_random_38	3	0.0864039	-0.533717
	DNasePeakNoPromoter_57	89	90	90		GTTGATCATGCTCTA			1		1			1	genomic_random_39	1	-0.416755		DNasePeakNoPromoter_56_shuffled	198	813	769		DNasePeakNoPromoter_56_shuffled	88	70	121		DNasePeakNoPromoter_56_shuffled	62	77	114		SLEA_bottom_15	1	129	141	95		1	genomic_random_39	1	-0.198592	0.272234
	DNasePeakNoPromoter_57_shuffled	50	53	54		AAATAACCAAGTCGG		2		3	4			1	genomic_random_39	2	-0.32163		DNasePeakNoPromoter_57	98	274	352		DNasePeakNoPromoter_57	72	98	148		DNasePeakNoPromoter_57	116	80	105		SLEA_bottom_16	1	108	90	72		1	genomic_random_39	2	0.124475	-0.0323774
	DNasePeakNoPromoter_58	46	48	46		AGTCCAGCCTCTTAG	10	19	17	208	202	91		1	genomic_random_39	3	-0.284547		DNasePeakNoPromoter_57_shuffled	77	279	287		DNasePeakNoPromoter_57_shuffled	23	41	77		DNasePeakNoPromoter_57_shuffled	33	67	46		SLEA_bottom_17	1	148	213	203		1	genomic_random_39	3	-0.0584579	-0.374503
	DNasePeakNoPromoter_58_shuffled	94	92	93		CGAATCAATTACGAG	26	37	32	38	35	13		1	genomic_random_40	1	0.0233989		DNasePeakNoPromoter_58	65	251	225		DNasePeakNoPromoter_58	116	91	60		DNasePeakNoPromoter_58	87	38	48		SLEA_bottom_18	1	118	68	94		1	genomic_random_40	1	-0.0368408	-0.495626
	DNasePeakNoPromoter_59	166	171	165		GGTCGCTATGCGTAT	26	25	22	50	54	42		1	genomic_random_40	2	0.137677		DNasePeakNoPromoter_58_shuffled	146	575	678		DNasePeakNoPromoter_58_shuffled	73	74	93		DNasePeakNoPromoter_58_shuffled	54	62	80		SLEA_bottom_19	1	172	251	255		1	genomic_random_40	2	-0.326024	-0.416172
	DNasePeakNoPromoter_59_shuffled	192	191	191		TCAGTTAATATCATA	33	18	20	29	33	18		1	genomic_random_40	3	0.18648		DNasePeakNoPromoter_59	223	818	906		DNasePeakNoPromoter_59	176	263	291		DNasePeakNoPromoter_59	238	269	227		SLEA_bottom_20	1	72	100	41		1	genomic_random_40	3	-0.0673982	-0.323683
	DNasePeakNoPromoter_60	110	112	109		GGTAATATTTACTTC	1			11	7	2		1	genomic_random_41	1	0.251779		DNasePeakNoPromoter_59_shuffled	292	1031	1070		DNasePeakNoPromoter_59_shuffled	139	126	169		DNasePeakNoPromoter_59_shuffled	90	142	100		SLEA_bottom_21	1	92	124	87		1	genomic_random_41	1	-0.103285	-0.340485
	DNasePeakNoPromoter_60_shuffled	92	98	92		AACAGCATTATACCC	6	6	5	20	21	15		1	genomic_random_41	2	0.324301		DNasePeakNoPromoter_60	115	480	537		DNasePeakNoPromoter_60	149	94	200		DNasePeakNoPromoter_60	118	153	162		SLEA_bottom_22	1	90	109	86		1	genomic_random_41	2	0.502535	0.643286
	DNasePeakNoPromoter_61	95	100	97		GTTACGATGCGCAGG	1	4	2	1	5	3		1	genomic_random_41	3	0.22714		DNasePeakNoPromoter_60_shuffled	172	592	613		DNasePeakNoPromoter_60_shuffled	69	94	90		DNasePeakNoPromoter_60_shuffled	74	92	101		SLEA_bottom_23	1	151	109	105		1	genomic_random_41	3	0.884022	0.45597
	DNasePeakNoPromoter_61_shuffled	107	106	103		TCTCCGCTCGACTAG	16	18	24	9	23	6		1	genomic_random_42	1	0.41105		DNasePeakNoPromoter_61	87	361	293		DNasePeakNoPromoter_61	99	89	132		DNasePeakNoPromoter_61	88	50	66		SLEA_bottom_24	1	119	72	74		1	genomic_random_42	1	-0.909562	-0.538733
	DNasePeakNoPromoter_62	66	65	63		TGGACACTTGTCTCA	1	2	1		3	1		1	genomic_random_42	2	0.356597		DNasePeakNoPromoter_61_shuffled	254	817	801		DNasePeakNoPromoter_61_shuffled	86	108	105		DNasePeakNoPromoter_61_shuffled	93	81	108		SLEA_bottom_25	1	109	113	82		1	genomic_random_42	2	0.277798	-0.332772
	DNasePeakNoPromoter_62_shuffled	86	85	86		CAAGGTATCGTCGCG	9	12	9	6	13	1		1	genomic_random_42	3	0.579745		DNasePeakNoPromoter_62	92	361	351		DNasePeakNoPromoter_62	38	48	70		DNasePeakNoPromoter_62	104	69	83		SLEA_bottom_26	1	126	260	132		1	genomic_random_42	3	-0.814948	0.523511
	DNasePeakNoPromoter_63	58	60	59		ATGTGTGGCTCCAAT	5	8	9	7	3			1	genomic_random_43	1	-0.289151		DNasePeakNoPromoter_62_shuffled	85	335	324		DNasePeakNoPromoter_62_shuffled	67	25	92		DNasePeakNoPromoter_62_shuffled	54	27	72		SLEA_bottom_27	1	154	90	101		1	genomic_random_43	1	0.517808	-0.898385
	DNasePeakNoPromoter_63_shuffled	85	87	87		ATCGGAGTTGTATCC	7	8	15	47	73	47		1	genomic_random_43	2	-0.413801		DNasePeakNoPromoter_63	131	403	436		DNasePeakNoPromoter_63	27	53	67		DNasePeakNoPromoter_63	23	59	44		SLEA_bottom_28	1	109	167	90		1	genomic_random_43	2	-0.212712	0.35252
	DNasePeakNoPromoter_64	80	81	81		GTAGATCTCTGATCT	13	10	16	26	25	26		1	genomic_random_43	3	-0.353693		DNasePeakNoPromoter_63_shuffled	145	566	491		DNasePeakNoPromoter_63_shuffled	49	93	84		DNasePeakNoPromoter_63_shuffled	56	54	83		SLEA_bottom_29	1	109	66	90		1	genomic_random_43	3	-0.000745713	-0.928567
	DNasePeakNoPromoter_64_shuffled	66	67	66		TTATACTGCATGCCT	8	4	9	6	2	4		1	genomic_random_44	1	0.593886		DNasePeakNoPromoter_64	72	262	253		DNasePeakNoPromoter_64	93	100	136		DNasePeakNoPromoter_64	126	76	81		SLEA_bottom_30	1	63	141	77		1	genomic_random_44	1		-1.20693
	DNasePeakNoPromoter_65	70	71	71		GACTTTGTTCCTGTA	15	17	23	65	52	39		1	genomic_random_44	2	0.695973		DNasePeakNoPromoter_64_shuffled	75	300	317		DNasePeakNoPromoter_64_shuffled	30	87	68		DNasePeakNoPromoter_64_shuffled	32	46	46		SLEA_bottom_31	1	120	37	65		1	genomic_random_44	2	-0.0592374	0.763152
	DNasePeakNoPromoter_65_shuffled	72	72	70		AAAGATGGTAAGATT	23	27	14	12	18	11		1	genomic_random_44	3	0.726984		DNasePeakNoPromoter_65	119	378	458		DNasePeakNoPromoter_65	58	50	62		DNasePeakNoPromoter_65	43	88	60		SLEA_bottom_32	1	143	206	176		1	genomic_random_44	3	-0.264565
	DNasePeakNoPromoter_66	26	25	25		GGTGCACATCAACCC	2	1		1				1	genomic_random_45	1	0.209576		DNasePeakNoPromoter_65_shuffled	81	345	310		DNasePeakNoPromoter_65_shuffled	36	61	81		DNasePeakNoPromoter_65_shuffled	35	56	39		SLEA_bottom_33	1	108	180	92		1	genomic_random_45	1	-0.0368408	0.32151
	DNasePeakNoPromoter_66_shuffled	73	70	71		CCCTTACTAAATGGG						1		1	genomic_random_45	2	0.577001		DNasePeakNoPromoter_66	48	142	153		DNasePeakNoPromoter_66	64	51	66		DNasePeakNoPromoter_66	23	14	25		SLEA_bottom_34	1	102	97	73		1	genomic_random_45	2	-0.229162	-0.301803
	DNasePeakNoPromoter_67	95	95	92		AGCGATCCATTCCTT	15	28	18	11	21	9		1	genomic_random_45	3	0.444915		DNasePeakNoPromoter_66_shuffled	165	552	539		DNasePeakNoPromoter_66_shuffled	64	64	107		DNasePeakNoPromoter_66_shuffled	74	84	39		SLEA_bottom_35	1	126	83	61		1	genomic_random_45	3	0.604023	0.19832
	DNasePeakNoPromoter_67_shuffled	58	56	60		AGTAAATTACGATTA		1		6	14	9		1	genomic_random_46	1	-0.175052		DNasePeakNoPromoter_67	101	410	399		DNasePeakNoPromoter_67	156	125	133		DNasePeakNoPromoter_67	96	105	67		SLEA_bottom_36	1	96	119	72		1	genomic_random_46	1	0.546594	0.146703
	DNasePeakNoPromoter_68	102	103	106		ATAACTTTCATGACT	3	5	8		2	1		1	genomic_random_46	2	-0.317199		DNasePeakNoPromoter_67_shuffled	63	226	187		DNasePeakNoPromoter_67_shuffled	18	27	29		DNasePeakNoPromoter_67_shuffled	26	39	33		SLEA_bottom_37	1	137	145	63		1	genomic_random_46	2	-0.759677	0.0279469
	DNasePeakNoPromoter_68_shuffled	36	35	37		TTATGAGCGGTGTAA	18	15	29	32	60	95		1	genomic_random_46	3	-0.0957562		DNasePeakNoPromoter_68	106	299	291		DNasePeakNoPromoter_68	47	61	69		DNasePeakNoPromoter_68	28	35	27		SLEA_bottom_38	1	137	106	97		1	genomic_random_46	3	-1.56507	0.358347
	DNasePeakNoPromoter_69	48	46	49		CTAACGATGGGCTGC	23	14	44	32	26	16		1	genomic_random_47	1	0.0821883		DNasePeakNoPromoter_68_shuffled	46	181	157		DNasePeakNoPromoter_68_shuffled	12	6	32		DNasePeakNoPromoter_68_shuffled	26	20	16		SLEA_bottom_39	1	196	180	109		1	genomic_random_47	1	-0.893329	0.0913757
	DNasePeakNoPromoter_69_shuffled	34	37	36		GCTCTTGATCACCCC	9	21	12	22	25	9		1	genomic_random_47	2	0.130997		DNasePeakNoPromoter_69	28	89	90		DNasePeakNoPromoter_69	12	13	15		DNasePeakNoPromoter_69	28	14	10		SLEA_bottom_40	1	61	80	43		1	genomic_random_47	2	0.277798	-0.572238
	DNasePeakNoPromoter_70	68	71	69		GGCCGTAGCTCACTT	10	11	15	59	64	28		1	genomic_random_47	3	0.0471024		DNasePeakNoPromoter_69_shuffled	52	190	145		DNasePeakNoPromoter_69_shuffled	28	17	24		DNasePeakNoPromoter_69_shuffled	42	26	27		SLEA_bottom_41	1	48	19	30		1	genomic_random_47	3	0.0114356	0.224363
	DNasePeakNoPromoter_70_shuffled	71	72	69		GTATCAATCTAGTCC	1			5	1			1	genomic_random_48	1	-0.307592		DNasePeakNoPromoter_70	76	304	285		DNasePeakNoPromoter_70	86	42	135		DNasePeakNoPromoter_70	53	41	38		SLEA_bottom_42	1	50	61	77		1	genomic_random_48	1	-0.355461	-0.175225
	DNasePeakNoPromoter_71	49	47	47		AGAGCAATACTACTA	15	4	9	11	8	7		1	genomic_random_48	2	-0.108686		DNasePeakNoPromoter_70_shuffled	82	267	293		DNasePeakNoPromoter_70_shuffled	25	18	35		DNasePeakNoPromoter_70_shuffled	44	41	29		SLEA_bottom_43	1	118	76	100		1	genomic_random_48	2	-0.035669	0.260652
	DNasePeakNoPromoter_71_shuffled	103	101	101		AATCGCCGTCAGGAC	4	7	10	6	5	2		1	genomic_random_48	3	0.045752		DNasePeakNoPromoter_71	58	197	174		DNasePeakNoPromoter_71	57	47	78		DNasePeakNoPromoter_71	26	45	28		SLEA_bottom_44	1	73	87	77		1	genomic_random_48	3	-0.357816	-0.727895
	DNasePeakNoPromoter_72	69	69	67		GTCGCAATATAGTAT	5	8	8	23	20	4		1	genomic_random_49	1	-0.371929		DNasePeakNoPromoter_71_shuffled	73	265	251		DNasePeakNoPromoter_71_shuffled	3	31	51		DNasePeakNoPromoter_71_shuffled	24	19	45		SLEA_bottom_45	1	87	146	88		1	genomic_random_49	1	-0.070487	-0.564728
	DNasePeakNoPromoter_72_shuffled	55	56	53		TAAGAGTGGAAACAC				7	4	7		1	genomic_random_49	2	-0.207153		DNasePeakNoPromoter_72	106	395	398		DNasePeakNoPromoter_72	107	56	105		DNasePeakNoPromoter_72	45	80	37		SLEA_bottom_46	1	125	68	85		1	genomic_random_49	2	-1.78034	-0.0999661
	DNasePeakNoPromoter_73	139	145	144		AACATTAGAAGTTAG	14	18	25	25	25	19		1	genomic_random_49	3	-0.234179		DNasePeakNoPromoter_72_shuffled	52	181	217		DNasePeakNoPromoter_72_shuffled	32	20	39		DNasePeakNoPromoter_72_shuffled	20	37	35		SLEA_bottom_47	1	103	323	79		1	genomic_random_49	3	-1.4429	0.0882013
	DNasePeakNoPromoter_73_shuffled	95	95	96		TTTTAAGTTACCTGC	1	2	4	2	5	7		1	genomic_random_50	1	-0.36259		DNasePeakNoPromoter_73	222	814	775		DNasePeakNoPromoter_73	194	158	194		DNasePeakNoPromoter_73	174	157	169		SLEA_bottom_48	1	43	57	36		1	genomic_random_50	1	0.723406	0.447212
	DNasePeakNoPromoter_74	89	87	89		GGTGGATAGAATTAA	25	30	30	24	51	16		1	genomic_random_50	2	0.103763		DNasePeakNoPromoter_73_shuffled	172	693	667		DNasePeakNoPromoter_73_shuffled	54	79	102		DNasePeakNoPromoter_73_shuffled	75	106	104		SLEA_bottom_49	1	160	91	98		1	genomic_random_50	2	-2.26869	0.428168
	DNasePeakNoPromoter_74_shuffled	158	157	156		GCTGGATCCTCATGC	13	13	24	4	9	1		1	genomic_random_50	3	0.023615		DNasePeakNoPromoter_74	102	405	394		DNasePeakNoPromoter_74	49	71	82		DNasePeakNoPromoter_74	34	41	51		SLEA_bottom_50	1	116	270	126		1	genomic_random_50	3	0.485111	0.660071
	DNasePeakNoPromoter_75	131	129	128		TAACCACGTGGTGAG	15	13	12	4	10	3		2	DNasePeakNoPromoter_01_shuffled	1	0.0164686		DNasePeakNoPromoter_74_shuffled	223	841	866		DNasePeakNoPromoter_74_shuffled	61	88	141		DNasePeakNoPromoter_74_shuffled	145	99	141		DNasePeakNoPromoter_lowest_01	1	128	74	44		2	DNasePeakNoPromoter_01_shuffled	1	0.0732664	-0.423291
	DNasePeakNoPromoter_75_shuffled	138	139	134		GTTCCCTAACAAAAC	25	19	24	100	97	57		2	DNasePeakNoPromoter_01_shuffled	2	0.147237		DNasePeakNoPromoter_75	144	467	486		DNasePeakNoPromoter_75	135	58	108		DNasePeakNoPromoter_75	152	86	67		DNasePeakNoPromoter_lowest_02	1	353	190	89		2	DNasePeakNoPromoter_01_shuffled	2	-0.145211	0.0922163
	DNasePeakNoPromoter_76	72	74	74		GAAAGTTCAGAGTCA	5	9	8	3	7	6		2	DNasePeakNoPromoter_01_shuffled	3	0.258385		DNasePeakNoPromoter_75_shuffled	157	463	523		DNasePeakNoPromoter_75_shuffled	51	40	57		DNasePeakNoPromoter_75_shuffled	51	89	55		DNasePeakNoPromoter_lowest_03	1	78	69	32		2	DNasePeakNoPromoter_01_shuffled	3	0.0412388	-0.0555179
	DNasePeakNoPromoter_76_shuffled	27	27	27		GGACGTTTTTATGTA	7	13	8	25	55	20		2	DNasePeakNoPromoter_02_shuffled	1	0.0203224		DNasePeakNoPromoter_76	94	413	373		DNasePeakNoPromoter_76	82	103	117		DNasePeakNoPromoter_76	64	83	78		DNasePeakNoPromoter_lowest_04	1	108	94	17		2	DNasePeakNoPromoter_02_shuffled	1	0.168278	-0.749461
	DNasePeakNoPromoter_77	76	77	77		TTTTCTGGTTTACTA	3	4	13	2	7	6		2	DNasePeakNoPromoter_02_shuffled	2	-0.0239985		DNasePeakNoPromoter_76_shuffled	39	213	186		DNasePeakNoPromoter_76_shuffled	37	49	34		DNasePeakNoPromoter_76_shuffled	35	23	10		DNasePeakNoPromoter_lowest_05	1	86	92	41		2	DNasePeakNoPromoter_02_shuffled	2	-0.577563	-1.34014
	DNasePeakNoPromoter_77_shuffled	103	104	101		CTATGAATAGCCAGC	23	20	20	40	21	13		2	DNasePeakNoPromoter_02_shuffled	3	0.252276		DNasePeakNoPromoter_77	131	352	331		DNasePeakNoPromoter_77	82	110	104		DNasePeakNoPromoter_77	94	108	96		DNasePeakNoPromoter_lowest_06	1	239	100	65		2	DNasePeakNoPromoter_02_shuffled	3	-0.677703	-0.754282
	DNasePeakNoPromoter_78	43	42	43		CATAAGCGAACTGCT	5	11	3		1			2	DNasePeakNoPromoter_03_shuffled	1	-0.214905		DNasePeakNoPromoter_77_shuffled	144	530	592		DNasePeakNoPromoter_77_shuffled	77	53	43		DNasePeakNoPromoter_77_shuffled	93	57	55		DNasePeakNoPromoter_lowest_07	1	24	11	8		2	DNasePeakNoPromoter_03_shuffled	1	-0.225064	0.290156
	DNasePeakNoPromoter_78_shuffled	118	118	119		CCGAGGTTACGCACA	6	3	11	9	7	4		2	DNasePeakNoPromoter_03_shuffled	2	-0.0665755		DNasePeakNoPromoter_78	82	189	231		DNasePeakNoPromoter_78	30	19	46		DNasePeakNoPromoter_78	46	25	47		DNasePeakNoPromoter_lowest_08	1	71	79	11		2	DNasePeakNoPromoter_03_shuffled	2	-0.112349	0.0885523
	DNasePeakNoPromoter_79	68	69	66		GTCGCGGTCATGTCC	3	4	4	34	22	11		2	DNasePeakNoPromoter_03_shuffled	3	0.0473515		DNasePeakNoPromoter_78_shuffled	173	677	763		DNasePeakNoPromoter_78_shuffled	66	84	157		DNasePeakNoPromoter_78_shuffled	109	84	120		DNasePeakNoPromoter_lowest_09	1	105	84	33		2	DNasePeakNoPromoter_03_shuffled	3	0.156244	-0.153825
	DNasePeakNoPromoter_79_shuffled	111	112	110		GTGCTGTTTACACGT	6	17	6	25	27	12		2	DNasePeakNoPromoter_04_shuffled	1	0.291883		DNasePeakNoPromoter_79	98	293	385		DNasePeakNoPromoter_79	59	48	77		DNasePeakNoPromoter_79	66	43	62		DNasePeakNoPromoter_lowest_10	1	66	50	27		2	DNasePeakNoPromoter_04_shuffled	1	-0.833678	0.392035
	DNasePeakNoPromoter_80	89	86	88		GAAATGTTATGTTCT	11	13	20	19	23	12		2	DNasePeakNoPromoter_04_shuffled	2	0.320079		DNasePeakNoPromoter_79_shuffled	178	607	624		DNasePeakNoPromoter_79_shuffled	82	80	48		DNasePeakNoPromoter_79_shuffled	87	62	78		DNasePeakNoPromoter_lowest_11	1	104	39	21		2	DNasePeakNoPromoter_04_shuffled	2	-0.64736	0.175029
	DNasePeakNoPromoter_80_shuffled	73	74	73		ACGATTTATCCCATA	7	8	7	4		2		2	DNasePeakNoPromoter_04_shuffled	3	0.531665		DNasePeakNoPromoter_80	102	422	446		DNasePeakNoPromoter_80	77	105	63		DNasePeakNoPromoter_80	58	108	55		DNasePeakNoPromoter_lowest_12	1	59	26	20		2	DNasePeakNoPromoter_04_shuffled	3	-0.463403	0.0572591
	DNasePeakNoPromoter_81	130	135	128		GGTGTTATCCGGTGA	19	9	26	266	242	208		2	DNasePeakNoPromoter_05_shuffled	1	0.266123		DNasePeakNoPromoter_80_shuffled	97	274	285		DNasePeakNoPromoter_80_shuffled	42	33	20		DNasePeakNoPromoter_80_shuffled	67	34	42		DNasePeakNoPromoter_lowest_13	1	38	11	11		2	DNasePeakNoPromoter_05_shuffled	1	0.155208	-0.317891
	DNasePeakNoPromoter_81_shuffled	78	76	78		CCGCGAGTGATAAGG	2		2	2	6	3		2	DNasePeakNoPromoter_05_shuffled	2	0.119091		DNasePeakNoPromoter_81	216	760	752		DNasePeakNoPromoter_81	211	190	229		DNasePeakNoPromoter_81	183	165	161		DNasePeakNoPromoter_lowest_14	1	137	101	65		2	DNasePeakNoPromoter_05_shuffled	2	0.558713	0.733405
	DNasePeakNoPromoter_82	147	153	150		TTCGGTTCCTAACCT				9	12	12		2	DNasePeakNoPromoter_05_shuffled	3	0.434643		DNasePeakNoPromoter_81_shuffled	72	235	232		DNasePeakNoPromoter_81_shuffled	28	26	44		DNasePeakNoPromoter_81_shuffled	22	35	17		DNasePeakNoPromoter_lowest_15	1	218	102	125		2	DNasePeakNoPromoter_05_shuffled	3	-0.0135649	0.814699
	DNasePeakNoPromoter_82_shuffled	91	93	92		CTAAAGTGTCCCTAA	2	1	3		1			2	DNasePeakNoPromoter_06_shuffled	1	-0.274165		DNasePeakNoPromoter_82	245	826	919		DNasePeakNoPromoter_82	226	224	269		DNasePeakNoPromoter_82	134	131	139		DNasePeakNoPromoter_lowest_16	1	202	78	81		2	DNasePeakNoPromoter_06_shuffled	1	0.0113312	0.45255
	DNasePeakNoPromoter_83	99	99	99		ATAGAACAGGTGCTA	25	19	49	35	22	19		2	DNasePeakNoPromoter_06_shuffled	2	-0.112268		DNasePeakNoPromoter_82_shuffled	108	346	395		DNasePeakNoPromoter_82_shuffled	48	39	29		DNasePeakNoPromoter_82_shuffled	37	87	60		DNasePeakNoPromoter_lowest_17	1	26	19	1		2	DNasePeakNoPromoter_06_shuffled	2	-0.541901	-0.482473
	DNasePeakNoPromoter_83_shuffled	87	84	83		TGGCCAGGTTCTCAG	12	9	17	1	4	5		2	DNasePeakNoPromoter_06_shuffled	3	0.00622222		DNasePeakNoPromoter_83	140	589	620		DNasePeakNoPromoter_83	121	143	129		DNasePeakNoPromoter_83	63	75	98		DNasePeakNoPromoter_lowest_18	1	85	81	40		2	DNasePeakNoPromoter_06_shuffled	3	0.569828	0.76073
	DNasePeakNoPromoter_84	53	52	51		AGACAAGTAATATCC	19	22	15	55	39	25		2	DNasePeakNoPromoter_07_shuffled	1	0.425548		DNasePeakNoPromoter_83_shuffled	145	535	496		DNasePeakNoPromoter_83_shuffled	66	61	102		DNasePeakNoPromoter_83_shuffled	69	80	65		DNasePeakNoPromoter_lowest_19	1	280	111	83		2	DNasePeakNoPromoter_07_shuffled	1	-0.123184	-1.04092
	DNasePeakNoPromoter_84_shuffled	87	87	87		ACTTAAAGAGGAAAT	1	1	6	38	52	71		2	DNasePeakNoPromoter_07_shuffled	2	0.409411		DNasePeakNoPromoter_84	38	187	132		DNasePeakNoPromoter_84	40	32	55		DNasePeakNoPromoter_84	8	27	22		DNasePeakNoPromoter_lowest_20	1	47	33	4		2	DNasePeakNoPromoter_07_shuffled	2	0.248466	0.105621
	DNasePeakNoPromoter_85	89	88	85		CGCGGGAGGATGCTA	10	14	14	8	13	1		2	DNasePeakNoPromoter_07_shuffled	3	0.278245		DNasePeakNoPromoter_84_shuffled	145	522	588		DNasePeakNoPromoter_84_shuffled	40	71	48		DNasePeakNoPromoter_84_shuffled	49	98	56		DNasePeakNoPromoter_lowest_21	1	58	33	26		2	DNasePeakNoPromoter_07_shuffled	3	-0.917102	-1.23761
	DNasePeakNoPromoter_85_shuffled	75	73	73		TTGTATATAGTGGCA	5	11	3	12	7	10		2	DNasePeakNoPromoter_08_shuffled	1	0.348842		DNasePeakNoPromoter_85	144	554	485		DNasePeakNoPromoter_85	223	255	273		DNasePeakNoPromoter_85	105	132	139		DNasePeakNoPromoter_lowest_22	1	28	19	6		2	DNasePeakNoPromoter_08_shuffled	1	0.160658	-0.775818
	DNasePeakNoPromoter_86	72	72	73		TGACTCAAAATGCGA	1	2	2	11	7	13		2	DNasePeakNoPromoter_08_shuffled	2	0.558157		DNasePeakNoPromoter_85_shuffled	77	388	316		DNasePeakNoPromoter_85_shuffled	40	35	33		DNasePeakNoPromoter_85_shuffled	51	61	50		DNasePeakNoPromoter_lowest_23	1	141	80	39		2	DNasePeakNoPromoter_08_shuffled	2	-0.616614	-0.668694
	DNasePeakNoPromoter_86_shuffled	108	110	108		ATTAATTAAAAATGG	10	10	18	9	21	19		2	DNasePeakNoPromoter_08_shuffled	3	0.573471		DNasePeakNoPromoter_86	136	511	577		DNasePeakNoPromoter_86	108	63	131		DNasePeakNoPromoter_86	96	111	92		DNasePeakNoPromoter_lowest_24	1	136	45	19		2	DNasePeakNoPromoter_08_shuffled	3	-0.302756	0.035703
	DNasePeakNoPromoter_87	75	75	76		TAGCCACAAGACGTT	1	5	7	2	8	1		2	DNasePeakNoPromoter_09_shuffled	1	0.596648		DNasePeakNoPromoter_86_shuffled	88	293	285		DNasePeakNoPromoter_86_shuffled	56	42	38		DNasePeakNoPromoter_86_shuffled	40	60	30		DNasePeakNoPromoter_lowest_25	1	19	21	23		2	DNasePeakNoPromoter_09_shuffled	1	0.669305	-0.5028
	DNasePeakNoPromoter_87_shuffled	118	119	117		CCCATCAAGAACCAC	4	7	8	7	3	8		2	DNasePeakNoPromoter_09_shuffled	2	0.669732		DNasePeakNoPromoter_87	102	431	423		DNasePeakNoPromoter_87	72	128	164		DNasePeakNoPromoter_87	89	75	120		DNasePeakNoPromoter_lowest_26	1	19	13	0		2	DNasePeakNoPromoter_09_shuffled	2	-0.0852997	-0.0405178
	DNasePeakNoPromoter_88	78	79	79		ATCGTATCGACTAAT	3	4	1			2		2	DNasePeakNoPromoter_09_shuffled	3	0.841632		DNasePeakNoPromoter_87_shuffled	129	565	538		DNasePeakNoPromoter_87_shuffled	64	71	33		DNasePeakNoPromoter_87_shuffled	90	51	77		DNasePeakNoPromoter_lowest_27	1	131	55	19		2	DNasePeakNoPromoter_09_shuffled	3	-1.18389	0.55146
	DNasePeakNoPromoter_88_shuffled	132	134	130		AACTTTTTATGTTTA	13	13	14	112	301	95		2	DNasePeakNoPromoter_100_shuffled	1	-0.159111		DNasePeakNoPromoter_88	103	432	477		DNasePeakNoPromoter_88	110	78	79		DNasePeakNoPromoter_88	78	74	66		DNasePeakNoPromoter_lowest_28	1	102	68	38		2	DNasePeakNoPromoter_100_shuffled	1	-0.117164	0.210428
	DNasePeakNoPromoter_89	116	118	113		ACTTCATTATACGTT	13	19	12	106	203	61		2	DNasePeakNoPromoter_100_shuffled	2	-0.02492		DNasePeakNoPromoter_88_shuffled	154	618	650		DNasePeakNoPromoter_88_shuffled	51	49	81		DNasePeakNoPromoter_88_shuffled	40	88	53		DNasePeakNoPromoter_lowest_29	1	129	42	72		2	DNasePeakNoPromoter_100_shuffled	2	-1.05577	-1.28996
	DNasePeakNoPromoter_89_shuffled	83	84	84		TTTTTACCCATCTTT	9	16	19	19	21	35		2	DNasePeakNoPromoter_100_shuffled	3	-0.0202547		DNasePeakNoPromoter_89	116	525	553		DNasePeakNoPromoter_89	90	103	157		DNasePeakNoPromoter_89	112	123	135		DNasePeakNoPromoter_lowest_30	1	163	77	37		2	DNasePeakNoPromoter_100_shuffled	3	-0.428064	-0.604178
	DNasePeakNoPromoter_90	72	75	76		ATTGCGAGTATAATT	8	15	6	8	12	8		2	DNasePeakNoPromoter_10_shuffled	1	-0.100753		DNasePeakNoPromoter_89_shuffled	109	380	300		DNasePeakNoPromoter_89_shuffled	45	37	69		DNasePeakNoPromoter_89_shuffled	41	32	48		DNasePeakNoPromoter_lowest_31	1	97	45	21		2	DNasePeakNoPromoter_10_shuffled	1	0.200098	0.23727
	DNasePeakNoPromoter_90_shuffled	70	70	67		ATTTAAAAAAAAATA	27	21	26	58	59	22		2	DNasePeakNoPromoter_10_shuffled	2	0.018255		DNasePeakNoPromoter_90	77	245	220		DNasePeakNoPromoter_90	33	27	82		DNasePeakNoPromoter_90	17	19	71		DNasePeakNoPromoter_lowest_32	1	88	53	26		2	DNasePeakNoPromoter_10_shuffled	2	-0.804377	-0.686532
	DNasePeakNoPromoter_91	97	98	97		TAAACAAAGAATTGG	3	3	7	15	19	22		2	DNasePeakNoPromoter_10_shuffled	3	0.166659		DNasePeakNoPromoter_90_shuffled	87	369	302		DNasePeakNoPromoter_90_shuffled	18	34	23		DNasePeakNoPromoter_90_shuffled	30	41	36		DNasePeakNoPromoter_lowest_33	1	155	68	71		2	DNasePeakNoPromoter_10_shuffled	3	-0.594822	0.524997
	DNasePeakNoPromoter_91_shuffled	122	116	121		GAGGGTCACGGCATC			3		1			2	DNasePeakNoPromoter_11_shuffled	1	-0.182077		DNasePeakNoPromoter_91	124	443	485		DNasePeakNoPromoter_91	58	53	76		DNasePeakNoPromoter_91	67	48	45		DNasePeakNoPromoter_lowest_34	1	115	81	77		2	DNasePeakNoPromoter_11_shuffled	1	-0.6803	-0.872034
	DNasePeakNoPromoter_92	138	140	138		AAAGGGAAGCTGATT			1					2	DNasePeakNoPromoter_11_shuffled	2	-0.404		DNasePeakNoPromoter_91_shuffled	199	705	794		DNasePeakNoPromoter_91_shuffled	83	92	102		DNasePeakNoPromoter_91_shuffled	71	157	92		DNasePeakNoPromoter_lowest_35	1	21	18	20		2	DNasePeakNoPromoter_11_shuffled	2	0.404055	-0.0672865
	DNasePeakNoPromoter_92_shuffled	127	123	121		TCAATGCCAACGCGA	27	17	14	184	134	98		2	DNasePeakNoPromoter_11_shuffled	3	-0.203417		DNasePeakNoPromoter_92	146	524	600		DNasePeakNoPromoter_92	309	297	379		DNasePeakNoPromoter_92	114	141	145		DNasePeakNoPromoter_lowest_36	1	117	68	25		2	DNasePeakNoPromoter_11_shuffled	3	-0.502065	-1.27052
	DNasePeakNoPromoter_93	125	128	121		ACAATAGATCTACAT	17	19	23	20	23	7		2	DNasePeakNoPromoter_12_shuffled	1	0.729344		DNasePeakNoPromoter_92_shuffled	129	615	613		DNasePeakNoPromoter_92_shuffled	63	38	58		DNasePeakNoPromoter_92_shuffled	70	70	87		DNasePeakNoPromoter_lowest_37	1	98	43	44		2	DNasePeakNoPromoter_12_shuffled	1	1.04207	0.879222
	DNasePeakNoPromoter_93_shuffled	78	78	79		AAAGTGGGAAGTGTG	3	2	4	11	19	11		2	DNasePeakNoPromoter_12_shuffled	2	0.909722		DNasePeakNoPromoter_93	179	855	716		DNasePeakNoPromoter_93	168	171	246		DNasePeakNoPromoter_93	125	167	84		DNasePeakNoPromoter_lowest_38	1	132	64	69		2	DNasePeakNoPromoter_12_shuffled	2	0.524456	-0.480974
	DNasePeakNoPromoter_94	53	54	52		AAGATGTACAGGATG	4	5	5		2	2		2	DNasePeakNoPromoter_12_shuffled	3	0.857298		DNasePeakNoPromoter_93_shuffled	149	526	474		DNasePeakNoPromoter_93_shuffled	62	31	69		DNasePeakNoPromoter_93_shuffled	56	44	42		DNasePeakNoPromoter_lowest_39	1	46	29	31		2	DNasePeakNoPromoter_12_shuffled	3	0.609482	-0.537486
	DNasePeakNoPromoter_94_shuffled	101	101	101		TTGGTTAGAACCGGC	20	22	20	57	46	21		2	DNasePeakNoPromoter_13_shuffled	1	-0.275364		DNasePeakNoPromoter_94	46	270	257		DNasePeakNoPromoter_94	65	52	97		DNasePeakNoPromoter_94	62	48	38		DNasePeakNoPromoter_lowest_40	1	139	26	12		2	DNasePeakNoPromoter_13_shuffled	1	-0.667069	-1.10718
	DNasePeakNoPromoter_95	59	61	60		AATAATAAGTAAGTT		2			1	1		2	DNasePeakNoPromoter_13_shuffled	2	-0.351919		DNasePeakNoPromoter_94_shuffled	131	405	390		DNasePeakNoPromoter_94_shuffled	57	70	66		DNasePeakNoPromoter_94_shuffled	56	67	94		DNasePeakNoPromoter_lowest_41	1	68	52	16		2	DNasePeakNoPromoter_13_shuffled	2	-0.254585	-0.145314
	DNasePeakNoPromoter_95_shuffled	77	81	78		TTCATGATCTCACGA	5	6	3	56	66	40		2	DNasePeakNoPromoter_13_shuffled	3	-0.268044		DNasePeakNoPromoter_95	77	368	322		DNasePeakNoPromoter_95	51	37	51		DNasePeakNoPromoter_95	58	71	69		DNasePeakNoPromoter_lowest_42	1	45	15	24		2	DNasePeakNoPromoter_13_shuffled	3	-1.76617	-1.48018
	DNasePeakNoPromoter_96	99	102	99		GGAAATTTAAGATAC	34	52	58	194	380	192		2	DNasePeakNoPromoter_14_shuffled	1	-0.144647		DNasePeakNoPromoter_95_shuffled	83	202	276		DNasePeakNoPromoter_95_shuffled	18	29	31		DNasePeakNoPromoter_95_shuffled	40	52	44		DNasePeakNoPromoter_lowest_43	1	225	58	94		2	DNasePeakNoPromoter_14_shuffled	1	-0.779907	-0.40219
	DNasePeakNoPromoter_96_shuffled	121	122	121		TTCCGTAACGTAGCC	8	2	6	14	10	5		2	DNasePeakNoPromoter_14_shuffled	2	-0.328466		DNasePeakNoPromoter_96	186	586	670		DNasePeakNoPromoter_96	91	127	121		DNasePeakNoPromoter_96	132	172	100		DNasePeakNoPromoter_lowest_44	1	94	44	40		2	DNasePeakNoPromoter_14_shuffled	2	-1.60113	0.400582
	DNasePeakNoPromoter_97	86	90	90		TACCGGACACCTGAA	9	16	18	8	10	5		2	DNasePeakNoPromoter_14_shuffled	3	-0.266267		DNasePeakNoPromoter_96_shuffled	176	738	791		DNasePeakNoPromoter_96_shuffled	101	83	112		DNasePeakNoPromoter_96_shuffled	96	106	65		DNasePeakNoPromoter_lowest_45	1	100	64	57		2	DNasePeakNoPromoter_14_shuffled	3	-0.857763	0.0401227
	DNasePeakNoPromoter_97_shuffled	145	146	143		CGTAAGCAGAAAATC	2	1	5	3	2	1		2	DNasePeakNoPromoter_15_shuffled	1	0.613825		DNasePeakNoPromoter_97	80	298	307		DNasePeakNoPromoter_97	60	19	53		DNasePeakNoPromoter_97	78	42	21		DNasePeakNoPromoter_lowest_46	1	53	46	16		2	DNasePeakNoPromoter_15_shuffled	1	-0.778832	-1.12868
	DNasePeakNoPromoter_98	82	84	82		CTGTAAAATGAAATT				1				2	DNasePeakNoPromoter_15_shuffled	2	0.841506		DNasePeakNoPromoter_97_shuffled	168	661	596		DNasePeakNoPromoter_97_shuffled	69	62	83		DNasePeakNoPromoter_97_shuffled	56	66	51		DNasePeakNoPromoter_lowest_47	1	40	12	0		2	DNasePeakNoPromoter_15_shuffled	2	-1.25563	0.73668
	DNasePeakNoPromoter_98_shuffled	98	98	98		TTATTCACTAACCAA	7	1	8	3	2			2	DNasePeakNoPromoter_15_shuffled	3	0.79631		DNasePeakNoPromoter_98	122	355	476		DNasePeakNoPromoter_98	78	107	118		DNasePeakNoPromoter_98	68	82	67		DNasePeakNoPromoter_lowest_48	1	130	49	28		2	DNasePeakNoPromoter_15_shuffled	3	-0.531812	-1.19335
	DNasePeakNoPromoter_99	123	122	119		TTGACTTAGTAATTC					1			2	DNasePeakNoPromoter_16_shuffled	1	0.100433		DNasePeakNoPromoter_98_shuffled	146	504	586		DNasePeakNoPromoter_98_shuffled	86	84	84		DNasePeakNoPromoter_98_shuffled	73	76	73		DNasePeakNoPromoter_lowest_49	1	143	94	29		2	DNasePeakNoPromoter_16_shuffled	1	-0.316987	0.431432
	DNasePeakNoPromoter_99_shuffled	113	115	115		AAAATGCTAATGCAG	2	7	6	16	13	17		2	DNasePeakNoPromoter_16_shuffled	2	0.260393		DNasePeakNoPromoter_99	108	380	394		DNasePeakNoPromoter_99	84	71	89		DNasePeakNoPromoter_99	64	60	57		DNasePeakNoPromoter_lowest_50	1	110	25	36		2	DNasePeakNoPromoter_16_shuffled	2	0.721196	-0.516956
	DNasePeakNoPromoter_lowest_01	88	87	91		AAAAGATATACATTA	9	13	13	6	11	3		2	DNasePeakNoPromoter_16_shuffled	3	0.188585		DNasePeakNoPromoter_99_shuffled	141	400	444		DNasePeakNoPromoter_99_shuffled	53	13	45		DNasePeakNoPromoter_99_shuffled	50	59	73		DNasePeakNoPromoter_01	1	101	79	64		2	DNasePeakNoPromoter_16_shuffled	3	-0.368163	-0.0561768
	DNasePeakNoPromoter_lowest_02	202	204	207		ACCGTACTAAGGACA	30	34	21	13	15	10		2	DNasePeakNoPromoter_17_shuffled	1	0.0693132		DNasePeakNoPromoter_lowest_01	128	544	585		DNasePeakNoPromoter_lowest_01	74	63	73		DNasePeakNoPromoter_lowest_01	44	73	50		DNasePeakNoPromoter_02	1	107	86	81		2	DNasePeakNoPromoter_17_shuffled	1	-0.00594677	1.09424
	DNasePeakNoPromoter_lowest_03	60	59	58		AAAAACATTGCCCTA	1	1		7	7	6		2	DNasePeakNoPromoter_17_shuffled	2	-0.136415		DNasePeakNoPromoter_lowest_02	353	1264	1103		DNasePeakNoPromoter_lowest_02	190	185	260		DNasePeakNoPromoter_lowest_02	89	86	129		DNasePeakNoPromoter_03	1	204	111	93		2	DNasePeakNoPromoter_17_shuffled	2	0.0980023	-0.60317
	DNasePeakNoPromoter_lowest_04	97	99	95		TCCTTAGTAGAAACA	13	16	16	9	19	7		2	DNasePeakNoPromoter_17_shuffled	3	-0.135862		DNasePeakNoPromoter_lowest_03	78	320	344		DNasePeakNoPromoter_lowest_03	69	30	68		DNasePeakNoPromoter_lowest_03	32	18	21		DNasePeakNoPromoter_04	1	108	63	77		2	DNasePeakNoPromoter_17_shuffled	3	-0.278169	-1.45428
	DNasePeakNoPromoter_lowest_05	78	80	77		TTAAGTAGAGACCTC	11	4	13	30	6	9		2	DNasePeakNoPromoter_18_shuffled	1	0.377827		DNasePeakNoPromoter_lowest_04	108	423	443		DNasePeakNoPromoter_lowest_04	94	107	65		DNasePeakNoPromoter_lowest_04	17	35	36		DNasePeakNoPromoter_05	1	120	123	100		2	DNasePeakNoPromoter_18_shuffled	1	0.343159	-0.128683
	DNasePeakNoPromoter_lowest_06	167	166	166		CTGGAAACCCATATT	4	2	9	5	4	3		2	DNasePeakNoPromoter_18_shuffled	2	0.50007		DNasePeakNoPromoter_lowest_05	86	396	353		DNasePeakNoPromoter_lowest_05	92	79	109		DNasePeakNoPromoter_lowest_05	41	40	31		DNasePeakNoPromoter_06	1	100	97	68		2	DNasePeakNoPromoter_18_shuffled	2	-5.07605	-0.00572872
	DNasePeakNoPromoter_lowest_07	40	40	40		TCTGACCCCGAGTGG	10	11	19	23	20	11		2	DNasePeakNoPromoter_18_shuffled	3	0.653429		DNasePeakNoPromoter_lowest_06	239	790	944		DNasePeakNoPromoter_lowest_06	100	93	93		DNasePeakNoPromoter_lowest_06	65	56	45		DNasePeakNoPromoter_07	1	62	44	48		2	DNasePeakNoPromoter_18_shuffled	3	-0.16313	0.245718
	DNasePeakNoPromoter_lowest_08	78	77	74		TATTATATTTCATAT	6	18	10	8	22	12		2	DNasePeakNoPromoter_19_shuffled	1	0.452431		DNasePeakNoPromoter_lowest_07	24	145	123		DNasePeakNoPromoter_lowest_07	11	7	22		DNasePeakNoPromoter_lowest_07	8	14	21		DNasePeakNoPromoter_08	1	140	139	123		2	DNasePeakNoPromoter_19_shuffled	1	-0.236727	-0.791897
	DNasePeakNoPromoter_lowest_09	62	67	63		AGTCTTTTATACGAG	37	40	39	28	37	16		2	DNasePeakNoPromoter_19_shuffled	2	0.529869		DNasePeakNoPromoter_lowest_08	71	320	317		DNasePeakNoPromoter_lowest_08	79	63	24		DNasePeakNoPromoter_lowest_08	11	28	20		DNasePeakNoPromoter_09	1	129	74	140		2	DNasePeakNoPromoter_19_shuffled	2	-0.6442	0.153099
	DNasePeakNoPromoter_lowest_10	68	68	70		ATGACAGTGGTTAAT	29	26	34	15	28	9		2	DNasePeakNoPromoter_19_shuffled	3	1.45873		DNasePeakNoPromoter_lowest_09	105	425	508		DNasePeakNoPromoter_lowest_09	84	86	89		DNasePeakNoPromoter_lowest_09	33	67	24		DNasePeakNoPromoter_10	1	92	56	57		2	DNasePeakNoPromoter_19_shuffled	3	-0.279672	0.125901
	DNasePeakNoPromoter_lowest_11	96	100	95		ACTGTCTAATTTACC	19	9	5	14	3	5		2	DNasePeakNoPromoter_20_shuffled	1	0.565247		DNasePeakNoPromoter_lowest_10	66	253	241		DNasePeakNoPromoter_lowest_10	50	35	24		DNasePeakNoPromoter_lowest_10	27	5	15		DNasePeakNoPromoter_11	1	77	76	71		2	DNasePeakNoPromoter_20_shuffled	1	0.784335	-3.09276
	DNasePeakNoPromoter_lowest_12	34	35	36		AGTATTTGCTAACAT	21	11	16	28	11	7		2	DNasePeakNoPromoter_20_shuffled	2	0.833067		DNasePeakNoPromoter_lowest_11	104	399	423		DNasePeakNoPromoter_lowest_11	39	38	96		DNasePeakNoPromoter_lowest_11	21	27	43		DNasePeakNoPromoter_12	1	168	85	90		2	DNasePeakNoPromoter_20_shuffled	2	1.60892	0.273767
	DNasePeakNoPromoter_lowest_13	49	49	48		TTCGTGTACGCGATA	11	16	20	17	18	14		2	DNasePeakNoPromoter_20_shuffled	3	0.887208		DNasePeakNoPromoter_lowest_12	59	182	165		DNasePeakNoPromoter_lowest_12	26	19	53		DNasePeakNoPromoter_lowest_12	20	12	34		DNasePeakNoPromoter_13	1	61	40	44		2	DNasePeakNoPromoter_20_shuffled	3	-4.10198	-0.063079
	DNasePeakNoPromoter_lowest_14	73	73	75		TCCAAGTGTTTAGGC	3	3	4	27	12	4		2	DNasePeakNoPromoter_21_shuffled	1	0.176642		DNasePeakNoPromoter_lowest_13	38	198	193		DNasePeakNoPromoter_lowest_13	11	15	13		DNasePeakNoPromoter_lowest_13	11	7	9		DNasePeakNoPromoter_14	1	191	88	94		2	DNasePeakNoPromoter_21_shuffled	1	-0.0436172	0.0672122
	DNasePeakNoPromoter_lowest_15	152	155	154		ACTTTCGTAAGCGCA	2	4	1	1	3			2	DNasePeakNoPromoter_21_shuffled	2	0.220127		DNasePeakNoPromoter_lowest_14	137	501	430		DNasePeakNoPromoter_lowest_14	101	88	101		DNasePeakNoPromoter_lowest_14	65	44	74		DNasePeakNoPromoter_15	1	109	69	78		2	DNasePeakNoPromoter_21_shuffled	2	-0.280509	-0.427093
	DNasePeakNoPromoter_lowest_16	114	113	115		TGTGCAATGTAAATA	1	2			1			2	DNasePeakNoPromoter_21_shuffled	3	0.319277		DNasePeakNoPromoter_lowest_15	218	740	792		DNasePeakNoPromoter_lowest_15	102	73	83		DNasePeakNoPromoter_lowest_15	125	107	89		DNasePeakNoPromoter_16	1	114	46	82		2	DNasePeakNoPromoter_21_shuffled	3	-0.19823	0.34668
	DNasePeakNoPromoter_lowest_17	25	26	25		GATTATTGTAACAAG	4	3	6	4		2		2	DNasePeakNoPromoter_22_shuffled	1	-0.216649		DNasePeakNoPromoter_lowest_16	202	707	711		DNasePeakNoPromoter_lowest_16	78	86	99		DNasePeakNoPromoter_lowest_16	81	123	110		DNasePeakNoPromoter_17	1	115	63	51		2	DNasePeakNoPromoter_22_shuffled	1	0.100362	-0.172198
	DNasePeakNoPromoter_lowest_18	51	49	50		AGAATTTGGCATTAA	3	6	3		5	1		2	DNasePeakNoPromoter_22_shuffled	2	-0.289105		DNasePeakNoPromoter_lowest_17	26	126	109		DNasePeakNoPromoter_lowest_17	19	51	52		DNasePeakNoPromoter_lowest_17	1	13	5		DNasePeakNoPromoter_18	1	64	36	33		2	DNasePeakNoPromoter_22_shuffled	2	0.405487	-0.248561
	DNasePeakNoPromoter_lowest_19	191	189	189		AGTTTAAGAACAGTC	2	3	1	19	14	6		2	DNasePeakNoPromoter_22_shuffled	3	-0.291141		DNasePeakNoPromoter_lowest_18	85	302	260		DNasePeakNoPromoter_lowest_18	81	67	99		DNasePeakNoPromoter_lowest_18	40	40	73		DNasePeakNoPromoter_19	1	97	46	63		2	DNasePeakNoPromoter_22_shuffled	3	-0.477582	-0.63011
	DNasePeakNoPromoter_lowest_20	96	91	91		TATTGAAGCGTGGAT	5	7	8	3	2	2		2	DNasePeakNoPromoter_23_shuffled	1	0.205938		DNasePeakNoPromoter_lowest_19	280	843	860		DNasePeakNoPromoter_lowest_19	111	129	179		DNasePeakNoPromoter_lowest_19	83	60	88		DNasePeakNoPromoter_20	1	102	50	40		2	DNasePeakNoPromoter_23_shuffled	1	0.216446	1.28421
	DNasePeakNoPromoter_lowest_21	42	41	42		ATTCCTCGTACTGAA	19	27	28	15	29	17		2	DNasePeakNoPromoter_23_shuffled	2	0.220251		DNasePeakNoPromoter_lowest_20	47	215	208		DNasePeakNoPromoter_lowest_20	33	26	34		DNasePeakNoPromoter_lowest_20	4	16	10		DNasePeakNoPromoter_21	1	70	45	12		2	DNasePeakNoPromoter_23_shuffled	2	0.138842	0.520658
	DNasePeakNoPromoter_lowest_22	50	49	50		AAGCTCTGGTATCCG	2	1		5	2			2	DNasePeakNoPromoter_23_shuffled	3	0.102201		DNasePeakNoPromoter_lowest_21	58	206	247		DNasePeakNoPromoter_lowest_21	33	42	46		DNasePeakNoPromoter_lowest_21	26	32	25		DNasePeakNoPromoter_22	1	95	61	31		2	DNasePeakNoPromoter_23_shuffled	3	-0.116774	-0.146047
	DNasePeakNoPromoter_lowest_23	87	90	89		GCGTGCTACGTACCT		1						2	DNasePeakNoPromoter_24_shuffled	1	0.167827		DNasePeakNoPromoter_lowest_22	28	152	134		DNasePeakNoPromoter_lowest_22	19	24	19		DNasePeakNoPromoter_lowest_22	6	18	15		DNasePeakNoPromoter_23	1	126	65	69		2	DNasePeakNoPromoter_24_shuffled	1	-1.45912	-0.358937
	DNasePeakNoPromoter_lowest_24	74	77	76		ACGTCTAACTCAAGG	12	10	12	9	23	14		2	DNasePeakNoPromoter_24_shuffled	2	0.369323		DNasePeakNoPromoter_lowest_23	141	432	505		DNasePeakNoPromoter_lowest_23	80	90	94		DNasePeakNoPromoter_lowest_23	39	65	72		DNasePeakNoPromoter_24	1	118	52	87		2	DNasePeakNoPromoter_24_shuffled	2	0.699754	0.232637
	DNasePeakNoPromoter_lowest_25	8	8	8		ATTGAACTTAAAAAG	13	8	8	5	6	5		2	DNasePeakNoPromoter_24_shuffled	3	0.38766		DNasePeakNoPromoter_lowest_24	136	414	451		DNasePeakNoPromoter_lowest_24	45	58	48		DNasePeakNoPromoter_lowest_24	19	35	44		DNasePeakNoPromoter_25	1	93	67	72		2	DNasePeakNoPromoter_24_shuffled	3	-1.04639	-0.122964
	DNasePeakNoPromoter_lowest_26	39	38	34		CTTGCATTTTTGCGG		1	3	2	3	1		2	DNasePeakNoPromoter_25_shuffled	1	-0.231425		DNasePeakNoPromoter_lowest_25	19	63	82		DNasePeakNoPromoter_lowest_25	21	23	14		DNasePeakNoPromoter_lowest_25	23	6	5		DNasePeakNoPromoter_26	1	276	174	258		2	DNasePeakNoPromoter_25_shuffled	1	-1.74291	0.141541
	DNasePeakNoPromoter_lowest_27	108	110	112		TCAGATTGTGCTACT	10	5	8	13	16	10		2	DNasePeakNoPromoter_25_shuffled	2	0.0225673		DNasePeakNoPromoter_lowest_26	19	42	35		DNasePeakNoPromoter_lowest_26	13	7	17		DNasePeakNoPromoter_lowest_26	0	6	8		DNasePeakNoPromoter_27	1	165	114	91		2	DNasePeakNoPromoter_25_shuffled	2	-0.0948613	0.814991
	DNasePeakNoPromoter_lowest_28	94	97	100		CAGTATAAATGATGG	6	3	8	1	1	1		2	DNasePeakNoPromoter_25_shuffled	3	0.0681607		DNasePeakNoPromoter_lowest_27	131	461	522		DNasePeakNoPromoter_lowest_27	55	79	69		DNasePeakNoPromoter_lowest_27	19	24	44		DNasePeakNoPromoter_28	1	101	56	28		2	DNasePeakNoPromoter_25_shuffled	3	-0.0365373	0.255379
	DNasePeakNoPromoter_lowest_29	71	69	70		GATCACTGCAACTTT	3	5	5	7	24	27		2	DNasePeakNoPromoter_26_shuffled	1	-0.178352		DNasePeakNoPromoter_lowest_28	102	474	436		DNasePeakNoPromoter_lowest_28	68	60	93		DNasePeakNoPromoter_lowest_28	38	34	43		DNasePeakNoPromoter_29	1	35	22	37		2	DNasePeakNoPromoter_26_shuffled	1	0.107511	-0.294807
	DNasePeakNoPromoter_lowest_30	137	134	134		CCCCCGTACAATCAC	29	26	24	221	267	170		2	DNasePeakNoPromoter_26_shuffled	2	-0.216432		DNasePeakNoPromoter_lowest_29	129	475	418		DNasePeakNoPromoter_lowest_29	42	51	78		DNasePeakNoPromoter_lowest_29	72	58	44		DNasePeakNoPromoter_30	1	83	40	45		2	DNasePeakNoPromoter_26_shuffled	2	-0.357761	-0.585998
	DNasePeakNoPromoter_lowest_31	110	107	112		TGGGGACGTGTTTAG	3	8	10	56	79	43		2	DNasePeakNoPromoter_26_shuffled	3	-0.216745		DNasePeakNoPromoter_lowest_30	163	512	559		DNasePeakNoPromoter_lowest_30	77	57	124		DNasePeakNoPromoter_lowest_30	37	53	34		DNasePeakNoPromoter_31	1	71	16	25		2	DNasePeakNoPromoter_26_shuffled	3	-0.181915	-0.787603
	DNasePeakNoPromoter_lowest_32	90	93	90		ATCCGATACGACAAG	19	14	34	118	101	132		2	DNasePeakNoPromoter_27_shuffled	1	-0.0975561		DNasePeakNoPromoter_lowest_31	97	504	489		DNasePeakNoPromoter_lowest_31	45	65	112		DNasePeakNoPromoter_lowest_31	21	36	23		DNasePeakNoPromoter_32	1	70	101	88		2	DNasePeakNoPromoter_27_shuffled	1	0.175001	-0.503551
	DNasePeakNoPromoter_lowest_33	106	104	106		TGAGTTCATGTATAC				1				2	DNasePeakNoPromoter_27_shuffled	2	-0.226837		DNasePeakNoPromoter_lowest_32	88	387	363		DNasePeakNoPromoter_lowest_32	53	36	62		DNasePeakNoPromoter_lowest_32	26	20	31		DNasePeakNoPromoter_33	1	155	93	137		2	DNasePeakNoPromoter_27_shuffled	2	0.000957346	-0.0957332
	DNasePeakNoPromoter_lowest_34	70	70	66		AAGACGAACTAAAGG	5	10	6	13	11	21		2	DNasePeakNoPromoter_27_shuffled	3	-0.0921761		DNasePeakNoPromoter_lowest_33	155	565	564		DNasePeakNoPromoter_lowest_33	68	69	73		DNasePeakNoPromoter_lowest_33	71	89	55		DNasePeakNoPromoter_34	1	103	32	58		2	DNasePeakNoPromoter_27_shuffled	3	-0.905189	-0.685375
	DNasePeakNoPromoter_lowest_35	67	69	68		TTGAATAATAATAGT	1	4	3					2	DNasePeakNoPromoter_28_shuffled	1	0.106016		DNasePeakNoPromoter_lowest_34	115	383	536		DNasePeakNoPromoter_lowest_34	81	56	83		DNasePeakNoPromoter_lowest_34	77	38	52		DNasePeakNoPromoter_35	1	94	65	72		2	DNasePeakNoPromoter_28_shuffled	1	0.926939	0.705193
	DNasePeakNoPromoter_lowest_36	86	85	85		TACGTACGTCAAAGC	15	22	34	42	73	99		2	DNasePeakNoPromoter_28_shuffled	2	-0.139089		DNasePeakNoPromoter_lowest_35	21	52	81		DNasePeakNoPromoter_lowest_35	18	24	14		DNasePeakNoPromoter_lowest_35	20	11	9		DNasePeakNoPromoter_36	1	94	22	36		2	DNasePeakNoPromoter_28_shuffled	2	-2.21304	-3.12762
	DNasePeakNoPromoter_lowest_37	81	81	79		ACCACAGCAGCCGAA	5	8	2	5	6	6		2	DNasePeakNoPromoter_28_shuffled	3	-0.151432		DNasePeakNoPromoter_lowest_36	117	555	500		DNasePeakNoPromoter_lowest_36	68	75	49		DNasePeakNoPromoter_lowest_36	25	33	76		DNasePeakNoPromoter_37	1	149	153	27		2	DNasePeakNoPromoter_28_shuffled	3	-0.613573	-1.27511
	DNasePeakNoPromoter_lowest_38	104	103	102		GTATCTGCTGGTGTA	10	14	12	9	15	7		2	DNasePeakNoPromoter_29_shuffled	1	1.08581		DNasePeakNoPromoter_lowest_37	98	345	365		DNasePeakNoPromoter_lowest_37	43	59	90		DNasePeakNoPromoter_lowest_37	44	35	56		DNasePeakNoPromoter_38	1	66	30	19		2	DNasePeakNoPromoter_29_shuffled	1	0.532222	0.273001
	DNasePeakNoPromoter_lowest_39	38	40	38		GTATCGATCCCAGCG	16	7	5	25	20	18		2	DNasePeakNoPromoter_29_shuffled	2	1.34556		DNasePeakNoPromoter_lowest_38	132	473	489		DNasePeakNoPromoter_lowest_38	64	92	66		DNasePeakNoPromoter_lowest_38	69	50	23		DNasePeakNoPromoter_39	1	128	34	51		2	DNasePeakNoPromoter_29_shuffled	2	-0.052148	-1.44275
	DNasePeakNoPromoter_lowest_40	86	86	86		TAGGAGGCTTGCAAT	22	18	20	164	371	129		2	DNasePeakNoPromoter_29_shuffled	3	1.26887		DNasePeakNoPromoter_lowest_39	46	188	191		DNasePeakNoPromoter_lowest_39	29	46	37		DNasePeakNoPromoter_lowest_39	31	40	26		DNasePeakNoPromoter_40	1	60	17	49		2	DNasePeakNoPromoter_29_shuffled	3	-0.0913144	0.484183
	DNasePeakNoPromoter_lowest_41	75	76	77		TGTGATTTAACTTTT					1			2	DNasePeakNoPromoter_30_shuffled	1	0.099747		DNasePeakNoPromoter_lowest_40	139	517	524		DNasePeakNoPromoter_lowest_40	26	42	70		DNasePeakNoPromoter_lowest_40	12	25	32		DNasePeakNoPromoter_41	1	0	0	0		2	DNasePeakNoPromoter_30_shuffled	1	1.12764	-0.117193
	DNasePeakNoPromoter_lowest_42	43	45	46		CAGAAGGCGTATATT		5	4	3	5			2	DNasePeakNoPromoter_30_shuffled	2	0.172435		DNasePeakNoPromoter_lowest_41	68	344	311		DNasePeakNoPromoter_lowest_41	52	78	93		DNasePeakNoPromoter_lowest_41	16	27	19		DNasePeakNoPromoter_42	1	150	61	76		2	DNasePeakNoPromoter_30_shuffled	2	-0.590619	0.231771
	DNasePeakNoPromoter_lowest_43	103	103	101		GCGTGATTGGAGAGC	2	1	7	3	1	3		2	DNasePeakNoPromoter_30_shuffled	3	0.192211		DNasePeakNoPromoter_lowest_42	45	119	139		DNasePeakNoPromoter_lowest_42	15	10	23		DNasePeakNoPromoter_lowest_42	24	12	15		DNasePeakNoPromoter_43	1	98	72	101		2	DNasePeakNoPromoter_30_shuffled	3	0.0684275	-0.261908
	DNasePeakNoPromoter_lowest_44	93	95	97		TTCCTTTCGCCGAAA	12	11	13	62	127	92		2	DNasePeakNoPromoter_31_shuffled	1	0.741654		DNasePeakNoPromoter_lowest_43	225	660	761		DNasePeakNoPromoter_lowest_43	58	105	104		DNasePeakNoPromoter_lowest_43	94	101	124		DNasePeakNoPromoter_44	1	109	151	96		2	DNasePeakNoPromoter_31_shuffled	1	-0.52052	0.556579
	DNasePeakNoPromoter_lowest_45	100	103	100		ATGTTAGGCTCGTCA		3	1	8	5	13		2	DNasePeakNoPromoter_31_shuffled	2	0.342414		DNasePeakNoPromoter_lowest_44	94	339	344		DNasePeakNoPromoter_lowest_44	44	38	90		DNasePeakNoPromoter_lowest_44	40	16	46		DNasePeakNoPromoter_45	1	34	44	14		2	DNasePeakNoPromoter_31_shuffled	2	-0.1467	0.190262
	DNasePeakNoPromoter_lowest_46	46	46	46		TGATATATTGAACAT	7	7	7	2	9	7		2	DNasePeakNoPromoter_31_shuffled	3	0.722794		DNasePeakNoPromoter_lowest_45	100	407	461		DNasePeakNoPromoter_lowest_45	64	83	56		DNasePeakNoPromoter_lowest_45	57	86	44		DNasePeakNoPromoter_46	1	156	92	113		2	DNasePeakNoPromoter_31_shuffled	3	0.571936	-1.67457
	DNasePeakNoPromoter_lowest_47	48	48	48		AGTGGACGGTCCGAT	13	15	25	7	18	17		2	DNasePeakNoPromoter_32_shuffled	1	0.0141228		DNasePeakNoPromoter_lowest_46	53	166	200		DNasePeakNoPromoter_lowest_46	46	56	49		DNasePeakNoPromoter_lowest_46	16	8	6		DNasePeakNoPromoter_47	1	71	70	16		2	DNasePeakNoPromoter_32_shuffled	1	0.557483	0.56174
	DNasePeakNoPromoter_lowest_48	118	116	122		ATCAGAATAGACATG	3		3	3	5	2		2	DNasePeakNoPromoter_32_shuffled	2	0.558462		DNasePeakNoPromoter_lowest_47	40	144	123		DNasePeakNoPromoter_lowest_47	12	45	13		DNasePeakNoPromoter_lowest_47	0	12	12		DNasePeakNoPromoter_48	1	118	96	90		2	DNasePeakNoPromoter_32_shuffled	2	1.26269	1.02619
	DNasePeakNoPromoter_lowest_49	113	118	117		CCGAAAGCTTTATCT	14	22	24	53	71	36		2	DNasePeakNoPromoter_32_shuffled	3	-0.141597		DNasePeakNoPromoter_lowest_48	130	480	533		DNasePeakNoPromoter_lowest_48	49	26	57		DNasePeakNoPromoter_lowest_48	28	46	21		DNasePeakNoPromoter_49	1	100	159	84		2	DNasePeakNoPromoter_32_shuffled	3	-1.34337	0.110569
	DNasePeakNoPromoter_lowest_50	57	57	58		AAGGGAATGCGGCAT	12	13	14	19	61	35		2	DNasePeakNoPromoter_33_shuffled	1	-0.35251		DNasePeakNoPromoter_lowest_49	143	586	549		DNasePeakNoPromoter_lowest_49	94	62	38		DNasePeakNoPromoter_lowest_49	29	49	28		DNasePeakNoPromoter_50	1	299	216	227		2	DNasePeakNoPromoter_33_shuffled	1	-0.0823988	-0.711569
	SLEA_bottom_01	52	50	49		GCGGAAGCTTAAAGC				1	6			2	DNasePeakNoPromoter_33_shuffled	2	-0.3387		DNasePeakNoPromoter_lowest_50	110	383	329		DNasePeakNoPromoter_lowest_50	25	32	44		DNasePeakNoPromoter_lowest_50	36	65	56		DNasePeakNoPromoter_51	1	97	76	78		2	DNasePeakNoPromoter_33_shuffled	2	-0.136053	-1.14374
	SLEA_bottom_02	56	55	55		AGATCGTTCAAGGAG						3		2	DNasePeakNoPromoter_33_shuffled	3	-0.289952		SLEA_bottom_01	134	560	596		SLEA_bottom_01	85	106	129		SLEA_bottom_01	65	98	105		DNasePeakNoPromoter_52	1	159	90	76		2	DNasePeakNoPromoter_33_shuffled	3	0.0359345	0.968754
	SLEA_bottom_03	65	65	65		ACAATTTCACGCTTT	15	19	19	16	18	11		2	DNasePeakNoPromoter_34_shuffled	1	1.32287		SLEA_bottom_02	81	248	238		SLEA_bottom_02	63	77	65		SLEA_bottom_02	29	69	32		DNasePeakNoPromoter_53	1	53	39	45		2	DNasePeakNoPromoter_34_shuffled	1	-0.279512	0.120231
	SLEA_bottom_04	53	53	52		TGTCTTAGGAAGGGC	2	3	2	1	2	6		2	DNasePeakNoPromoter_34_shuffled	2	1.47842		SLEA_bottom_03	89	485	443		SLEA_bottom_03	103	129	120		SLEA_bottom_03	108	118	102		DNasePeakNoPromoter_54	1	220	131	120		2	DNasePeakNoPromoter_34_shuffled	2	0.547355	-0.0839734
	SLEA_bottom_05	39	41	40		CTAACCCGTTAACTG	8	1	3	25	10	6		2	DNasePeakNoPromoter_34_shuffled	3	1.45248		SLEA_bottom_04	54	222	204		SLEA_bottom_04	73	54	44		SLEA_bottom_04	38	65	38		DNasePeakNoPromoter_55	1	124	68	60		2	DNasePeakNoPromoter_34_shuffled	3	0.349945	-0.744555
	SLEA_bottom_06	88	90	88		GAAATTATCCTTGTC	6	2	4	11	4	3		2	DNasePeakNoPromoter_35_shuffled	1	-0.553631		SLEA_bottom_05	70	331	354		SLEA_bottom_05	81	72	53		SLEA_bottom_05	65	70	71		DNasePeakNoPromoter_56	1	120	90	97		2	DNasePeakNoPromoter_35_shuffled	1	0.121026	-1.64916
	SLEA_bottom_07	70	71	72		TTCCTGGTTTCGCGT					1			2	DNasePeakNoPromoter_35_shuffled	2	-0.487546		SLEA_bottom_06	106	449	440		SLEA_bottom_06	306	309	312		SLEA_bottom_06	78	101	89		DNasePeakNoPromoter_57	1	98	72	116		2	DNasePeakNoPromoter_35_shuffled	2	-0.836845	0.348115
	SLEA_bottom_08	59	61	58		GTAATAAATCTGGTA	14	23	20	40	80	60		2	DNasePeakNoPromoter_35_shuffled	3	-0.67258		SLEA_bottom_07	97	602	599		SLEA_bottom_07	180	160	199		SLEA_bottom_07	102	136	124		DNasePeakNoPromoter_58	1	65	116	87		2	DNasePeakNoPromoter_35_shuffled	3	-1.32649	-0.6188
	SLEA_bottom_09	65	65	66		AGGGACCATTAGTGG	7	5	5	1	3	1		2	DNasePeakNoPromoter_36_shuffled	1	0.373298		SLEA_bottom_08	96	460	432		SLEA_bottom_08	114	109	121		SLEA_bottom_08	121	110	90		DNasePeakNoPromoter_59	1	223	176	238		2	DNasePeakNoPromoter_36_shuffled	1	-2.25749	-1.0053
	SLEA_bottom_10	46	47	44		AAACGCAACAACGAA	21	12	11	19	26	10		2	DNasePeakNoPromoter_36_shuffled	2	0.27734		SLEA_bottom_09	104	450	427		SLEA_bottom_09	80	107	98		SLEA_bottom_09	84	73	94		DNasePeakNoPromoter_60	1	115	149	118		2	DNasePeakNoPromoter_36_shuffled	2	0.525725	0.155469
	SLEA_bottom_11	54	53	53		ATATAGGAAATATAG	1	9	6	6	4	1		2	DNasePeakNoPromoter_36_shuffled	3	0.217774		SLEA_bottom_10	99	407	406		SLEA_bottom_10	77	56	72		SLEA_bottom_10	90	81	64		DNasePeakNoPromoter_61	1	87	99	88		2	DNasePeakNoPromoter_36_shuffled	3	-0.281038	-1.08008
	SLEA_bottom_12	76	77	76		GAACTAATGCGTTAC	6	5	10	19	19	20		2	DNasePeakNoPromoter_37_shuffled	1	0.404064		SLEA_bottom_11	105	409	375		SLEA_bottom_11	74	61	67		SLEA_bottom_11	95	83	60		DNasePeakNoPromoter_62	1	92	38	104		2	DNasePeakNoPromoter_37_shuffled	1	0.0795495	-1.48769
	SLEA_bottom_13	93	91	92		ACGAACTAAGGTCTC	4	15	10	3	5	3		2	DNasePeakNoPromoter_37_shuffled	2	0.53928		SLEA_bottom_12	115	572	624		SLEA_bottom_12	188	156	212		SLEA_bottom_12	92	153	122		DNasePeakNoPromoter_63	1	131	27	23		2	DNasePeakNoPromoter_37_shuffled	2	0.465029	-0.390653
	SLEA_bottom_14	86	85	87		CCCTACTATAAAAAC	3	8	6	11	13	4		2	DNasePeakNoPromoter_37_shuffled	3	0.491763		SLEA_bottom_13	156	623	684		SLEA_bottom_13	238	207	383		SLEA_bottom_13	250	184	216		DNasePeakNoPromoter_64	1	72	93	126		2	DNasePeakNoPromoter_37_shuffled	3	0.358272	-1.2261
	SLEA_bottom_15	74	72	75		TTGTCTTGGTGGATG	16	25	17	52	64	46		2	DNasePeakNoPromoter_38_shuffled	1	0.0813268		SLEA_bottom_14	135	579	629		SLEA_bottom_14	151	105	139		SLEA_bottom_14	99	121	94		DNasePeakNoPromoter_65	1	119	58	43		2	DNasePeakNoPromoter_38_shuffled	1	0.105085	0.952879
	SLEA_bottom_16	51	49	50		TTCACAGAGTAGATC	7	1	4	2	1	2		2	DNasePeakNoPromoter_38_shuffled	2	0.0287675		SLEA_bottom_15	129	571	616		SLEA_bottom_15	141	105	124		SLEA_bottom_15	95	119	101		DNasePeakNoPromoter_66	1	48	64	23		2	DNasePeakNoPromoter_38_shuffled	2	0.957251	0.17819
	SLEA_bottom_17	105	99	97		GACTATTACTTTAGG	1	3	5	1	1	1		2	DNasePeakNoPromoter_38_shuffled	3	0.0848831		SLEA_bottom_16	108	414	389		SLEA_bottom_16	90	74	71		SLEA_bottom_16	72	77	59		DNasePeakNoPromoter_67	1	101	156	96		2	DNasePeakNoPromoter_38_shuffled	3	0.719292	0.00712446
	SLEA_bottom_18	58	59	59		ACTTGGCGAGGATGA	12	11	5	56	31	14		2	DNasePeakNoPromoter_39_shuffled	1	0.461086		SLEA_bottom_17	148	713	653		SLEA_bottom_17	213	197	295		SLEA_bottom_17	203	166	172		DNasePeakNoPromoter_68	1	106	47	28		2	DNasePeakNoPromoter_39_shuffled	1	-1.09602	-0.49834
	SLEA_bottom_19	78	78	76		TCAGAATGCGGCCTT	12	25	21	32	33	20		2	DNasePeakNoPromoter_39_shuffled	2	0.381551		SLEA_bottom_18	118	474	468		SLEA_bottom_18	68	88	54		SLEA_bottom_18	94	78	79		DNasePeakNoPromoter_69	1	28	12	28		2	DNasePeakNoPromoter_39_shuffled	2	-0.0416791	-1.08602
	SLEA_bottom_20	52	50	53		GCATCTCAAGCTAAC	7	5	3	8	1			2	DNasePeakNoPromoter_39_shuffled	3	0.504529		SLEA_bottom_19	172	639	680		SLEA_bottom_19	251	217	376		SLEA_bottom_19	255	168	209		DNasePeakNoPromoter_70	1	76	86	53		2	DNasePeakNoPromoter_39_shuffled	3	-0.993918	-0.240421
	SLEA_bottom_21	42	41	42		TAAATTCCGTTCGGG	20	20	11	38	61	18		2	DNasePeakNoPromoter_40_shuffled	1	-0.495585		SLEA_bottom_20	72	291	385		SLEA_bottom_20	100	87	136		SLEA_bottom_20	41	18	42		DNasePeakNoPromoter_71	1	58	57	26		2	DNasePeakNoPromoter_40_shuffled	1	-0.110055	0.778382
	SLEA_bottom_22	54	53	51		ATCAATAGGTTACGA	1	2	2			1		2	DNasePeakNoPromoter_40_shuffled	2	-0.521546		SLEA_bottom_21	92	369	399		SLEA_bottom_21	124	76	113		SLEA_bottom_21	87	79	85		DNasePeakNoPromoter_72	1	106	107	45		2	DNasePeakNoPromoter_40_shuffled	2	-0.279114	0.355648
	SLEA_bottom_23	60	58	57		AATCACATACTTAAT	4	2	7	1	5	8		2	DNasePeakNoPromoter_40_shuffled	3	-0.324585		SLEA_bottom_22	90	474	449		SLEA_bottom_22	109	96	128		SLEA_bottom_22	86	69	83		DNasePeakNoPromoter_73	1	222	194	174		2	DNasePeakNoPromoter_40_shuffled	3	-0.301314	0.387087
	SLEA_bottom_24	50	51	51		TCGTTATGACCAATT	9	9	11	5	8	9		2	DNasePeakNoPromoter_41_shuffled	1	1.20372		SLEA_bottom_23	151	573	652		SLEA_bottom_23	109	78	145		SLEA_bottom_23	105	170	151		DNasePeakNoPromoter_74	1	102	49	34		2	DNasePeakNoPromoter_41_shuffled	1	0.84205	1.04533
	SLEA_bottom_25	63	63	63		CAACTGATTGCATCC	13	15	12	7	5	4		2	DNasePeakNoPromoter_41_shuffled	2	1.40872		SLEA_bottom_24	119	471	529		SLEA_bottom_24	72	92	54		SLEA_bottom_24	74	76	75		DNasePeakNoPromoter_75	1	144	135	152		2	DNasePeakNoPromoter_41_shuffled	2	-1.97298	-0.788022
	SLEA_bottom_26	72	76	72		GTTTTTAGTTAAAGT	2	21	12	11	15	8		2	DNasePeakNoPromoter_41_shuffled	3	1.30479		SLEA_bottom_25	109	443	470		SLEA_bottom_25	113	80	129		SLEA_bottom_25	82	71	81		DNasePeakNoPromoter_76	1	94	82	64		2	DNasePeakNoPromoter_41_shuffled	3	-0.344325	0.291115
	SLEA_bottom_27	67	68	67		CATCTAATTTCGTAT	13	7	15	89	72	40		2	DNasePeakNoPromoter_42_shuffled	1	0.23288		SLEA_bottom_26	126	554	512		SLEA_bottom_26	260	312	395		SLEA_bottom_26	132	172	140		DNasePeakNoPromoter_77	1	131	82	94		2	DNasePeakNoPromoter_42_shuffled	1	-0.442093	-0.22233
	SLEA_bottom_28	61	60	58		GGTAATATTAACGGA	21	19	17	20	11	6		2	DNasePeakNoPromoter_42_shuffled	2	0.0379887		SLEA_bottom_27	154	623	638		SLEA_bottom_27	90	89	106		SLEA_bottom_27	101	124	124		DNasePeakNoPromoter_78	1	82	30	46		2	DNasePeakNoPromoter_42_shuffled	2	-0.2904	-0.302001
	SLEA_bottom_29	58	57	56		ATATTCAGGTTGTAT	7	4	3	5	5	2		2	DNasePeakNoPromoter_42_shuffled	3	0.163006		SLEA_bottom_28	109	468	392		SLEA_bottom_28	167	120	122		SLEA_bottom_28	90	134	101		DNasePeakNoPromoter_79	1	98	59	66		2	DNasePeakNoPromoter_42_shuffled	3	0.342309	-0.135149
	SLEA_bottom_30	60	57	58		GCTTTTTTGGTGAGA		1	1		1			2	DNasePeakNoPromoter_43_shuffled	1	1.07614		SLEA_bottom_29	109	365	409		SLEA_bottom_29	66	101	117		SLEA_bottom_29	90	116	83		DNasePeakNoPromoter_80	1	102	77	58		2	DNasePeakNoPromoter_43_shuffled	1	0.621924	1.26678
	SLEA_bottom_31	88	88	88		GTAATAGGGCGAGCA	6		3	2	3	3		2	DNasePeakNoPromoter_43_shuffled	2	1.23127		SLEA_bottom_30	63	335	378		SLEA_bottom_30	141	113	157		SLEA_bottom_30	77	107	97		DNasePeakNoPromoter_81	1	216	211	183		2	DNasePeakNoPromoter_43_shuffled	2	0.21141	0.593227
	SLEA_bottom_32	89	89	87		AATACCACGATGGGT	25	23	12	11	16	19		2	DNasePeakNoPromoter_43_shuffled	3	1.36197		SLEA_bottom_31	120	504	474		SLEA_bottom_31	37	70	67		SLEA_bottom_31	65	80	72		DNasePeakNoPromoter_82	1	245	226	134		2	DNasePeakNoPromoter_43_shuffled	3	0.22376	0.223417
	SLEA_bottom_33	73	72	71		TTCAAATATGTTCAG	8	11	20	138	135	85		2	DNasePeakNoPromoter_44_shuffled	1	-0.42813		SLEA_bottom_32	143	709	639		SLEA_bottom_32	206	207	310		SLEA_bottom_32	176	156	165		DNasePeakNoPromoter_83	1	140	121	63		2	DNasePeakNoPromoter_44_shuffled	1	-0.309016	-1.66827
	SLEA_bottom_34	43	44	42		AAATTTAAGTACTCT	19	18	22	31	25	5		2	DNasePeakNoPromoter_44_shuffled	2	-0.380157		SLEA_bottom_33	108	484	387		SLEA_bottom_33	180	139	122		SLEA_bottom_33	92	145	99		DNasePeakNoPromoter_84	1	38	40	8		2	DNasePeakNoPromoter_44_shuffled	2	-1.03377	0.232229
	SLEA_bottom_35	68	68	68		TTCGACTTCAACACC	61	43	54	73	108	59		2	DNasePeakNoPromoter_44_shuffled	3	-0.230172		SLEA_bottom_34	102	358	380		SLEA_bottom_34	97	73	82		SLEA_bottom_34	73	75	65		DNasePeakNoPromoter_85	1	144	223	105		2	DNasePeakNoPromoter_44_shuffled	3	-0.617542	0.0708594
	SLEA_bottom_36	61	64	63		GATTTTATAACCATA	1	1		5				2	DNasePeakNoPromoter_45_shuffled	1	-0.236305		SLEA_bottom_35	126	558	646		SLEA_bottom_35	83	102	124		SLEA_bottom_35	61	98	110		DNasePeakNoPromoter_86	1	136	108	96		2	DNasePeakNoPromoter_45_shuffled	1	-0.977378	-0.886656
	SLEA_bottom_37	80	79	80		CGGCTGACCGTGGAG	16	5	4	10	5	3		2	DNasePeakNoPromoter_45_shuffled	2	-0.323052		SLEA_bottom_36	96	419	408		SLEA_bottom_36	119	67	121		SLEA_bottom_36	72	76	98		DNasePeakNoPromoter_87	1	102	72	89		2	DNasePeakNoPromoter_45_shuffled	2	0.154887	0.328749
	SLEA_bottom_38	81	79	79		ATAGGCAATAAGTTT	19	11	10	12	9	8		2	DNasePeakNoPromoter_45_shuffled	3	-0.1152		SLEA_bottom_37	137	470	516		SLEA_bottom_37	145	116	188		SLEA_bottom_37	63	58	76		DNasePeakNoPromoter_88	1	103	110	78		2	DNasePeakNoPromoter_45_shuffled	3	-1.68793	-0.583938
	SLEA_bottom_39	109	108	108		GCGAAAATTTTATTA	4	3	3	12	21	7		2	DNasePeakNoPromoter_46_shuffled	1	-0.0346951		SLEA_bottom_38	137	609	624		SLEA_bottom_38	106	88	131		SLEA_bottom_38	97	137	151		DNasePeakNoPromoter_89	1	116	90	112		2	DNasePeakNoPromoter_46_shuffled	1	0.15371	0.610036
	SLEA_bottom_40	45	43	45		TGAGATAAATAGAGA	1				1			2	DNasePeakNoPromoter_46_shuffled	2	0.160204		SLEA_bottom_39	196	725	721		SLEA_bottom_39	180	134	236		SLEA_bottom_39	109	123	109		DNasePeakNoPromoter_90	1	77	33	17		2	DNasePeakNoPromoter_46_shuffled	2	-0.860518	0.397971
	SLEA_bottom_41	33	33	32		AGTATTAATATGGCA	20	23	27	32	11	14		2	DNasePeakNoPromoter_46_shuffled	3	0.387294		SLEA_bottom_40	61	264	294		SLEA_bottom_40	80	82	74		SLEA_bottom_40	43	40	22		DNasePeakNoPromoter_91	1	124	58	67		2	DNasePeakNoPromoter_46_shuffled	3	0.535737	-0.81386
	SLEA_bottom_42	48	47	48		TCTATTAAAACCATA	4	5	1	4	3	4		2	DNasePeakNoPromoter_47_shuffled	1	-0.0612951		SLEA_bottom_41	48	155	199		SLEA_bottom_41	19	40	34		SLEA_bottom_41	30	34	24		DNasePeakNoPromoter_92	1	146	309	114		2	DNasePeakNoPromoter_47_shuffled	1	-0.00594677	0.339348
	SLEA_bottom_43	57	57	57		GTGCTGCAGGGATAC	3	6	10	9	7	4		2	DNasePeakNoPromoter_47_shuffled	2	0.107768		SLEA_bottom_42	50	213	257		SLEA_bottom_42	61	66	80		SLEA_bottom_42	77	47	23		DNasePeakNoPromoter_93	1	179	168	125		2	DNasePeakNoPromoter_47_shuffled	2	-1.41091	0.218832
	SLEA_bottom_44	48	50	48		GCATTTACGTTCGGA		1		2	4			2	DNasePeakNoPromoter_47_shuffled	3	0.0335998		SLEA_bottom_43	118	457	462		SLEA_bottom_43	76	97	84		SLEA_bottom_43	100	76	99		DNasePeakNoPromoter_94	1	46	65	62		2	DNasePeakNoPromoter_47_shuffled	3	-0.191364	-0.267943
	SLEA_bottom_45	57	55	57		AATATGTATATTCTG	8	9	3	16	30	7		2	DNasePeakNoPromoter_48_shuffled	1	-0.210093		SLEA_bottom_44	73	318	346		SLEA_bottom_44	87	70	46		SLEA_bottom_44	77	69	65		DNasePeakNoPromoter_95	1	77	51	58		2	DNasePeakNoPromoter_48_shuffled	1	-0.365545	-0.72257
	SLEA_bottom_46	51	53	53		AAAGTGACTGGCCCG	16	12	16	17	18	15		2	DNasePeakNoPromoter_48_shuffled	2	-0.0446335		SLEA_bottom_45	87	352	375		SLEA_bottom_45	146	108	164		SLEA_bottom_45	88	108	101		DNasePeakNoPromoter_96	1	186	91	132		2	DNasePeakNoPromoter_48_shuffled	2	0.11526	0.0261865
	SLEA_bottom_47	82	82	81		AGGAGCTAGACAGCA	2	16	5	31	84	16		2	DNasePeakNoPromoter_48_shuffled	3	-0.160974		SLEA_bottom_46	125	379	442		SLEA_bottom_46	68	96	119		SLEA_bottom_46	85	107	86		DNasePeakNoPromoter_97	1	80	60	78		2	DNasePeakNoPromoter_48_shuffled	3	0.181462	0.0587866
	SLEA_bottom_48	53	52	52		GCTTACCATACTGAA		2	1	2	1	1		2	DNasePeakNoPromoter_49_shuffled	1	-0.159111		SLEA_bottom_47	103	449	420		SLEA_bottom_47	323	299	306		SLEA_bottom_47	79	94	89		DNasePeakNoPromoter_98	1	122	78	68		2	DNasePeakNoPromoter_49_shuffled	1	-0.166883	0.327275
	SLEA_bottom_49	69	68	68		AATGTAGGAGATCTA	23	7	14	25	13	6		2	DNasePeakNoPromoter_49_shuffled	2	-0.29864		SLEA_bottom_48	43	184	211		SLEA_bottom_48	57	48	41		SLEA_bottom_48	36	62	34		DNasePeakNoPromoter_99	1	108	84	64		2	DNasePeakNoPromoter_49_shuffled	2	0.164978	-0.356587
	SLEA_bottom_50	63	63	64		GTTGTATGGGCTGAC	22	19	18	22	32	26		2	DNasePeakNoPromoter_49_shuffled	3	-0.228411		SLEA_bottom_49	160	647	646		SLEA_bottom_49	91	76	101		SLEA_bottom_49	98	120	113		DNasePeakNoPromoter_100	1	100	60	49		2	DNasePeakNoPromoter_49_shuffled	3	0.405286	0.0359256
	SLEA_top_01	113	117	110		ATGCGATAATAACGC	7	4	3	2	7	6		2	DNasePeakNoPromoter_50_shuffled	1	0.0593365		SLEA_bottom_50	116	564	529		SLEA_bottom_50	270	328	395		SLEA_bottom_50	126	169	137		DNasePeakNoPromoter_01_shuffled	1	163	82	61		2	DNasePeakNoPromoter_50_shuffled	1	-0.311706	0.213709
	SLEA_top_02	100	99	97		AATCTTGAGGCAATG	3	7	4	16	14	3		2	DNasePeakNoPromoter_50_shuffled	2	0.0796621		SLEA_top_01	148	658	586		SLEA_top_01	315	255	323		SLEA_top_01	156	190	175		DNasePeakNoPromoter_02_shuffled	1	67	36	20		2	DNasePeakNoPromoter_50_shuffled	2	0.09021	-0.320061
	SLEA_top_03	61	58	58		GCGACCAGGTCAAAC	2		1	10	5	14		2	DNasePeakNoPromoter_50_shuffled	3	0.156421		SLEA_top_02	117	508	417		SLEA_top_02	353	282	444		SLEA_top_02	100	87	143		DNasePeakNoPromoter_03_shuffled	1	88	36	54		2	DNasePeakNoPromoter_50_shuffled	3	0.153981	-0.485534
	SLEA_top_04	160	160	156		GTATGAAGATAGGAT	1	2	4		2	1		2	DNasePeakNoPromoter_51_shuffled	1	1.92163		SLEA_top_03	68	326	336		SLEA_top_03	260	182	232		SLEA_top_03	74	103	102		DNasePeakNoPromoter_04_shuffled	1	82	22	54		2	DNasePeakNoPromoter_51_shuffled	1	0.864144	0.0977932
	SLEA_top_05	64	65	64		TAGAAACATGATAGT	20	10	16	18	18	4		2	DNasePeakNoPromoter_51_shuffled	2	2.10177		SLEA_top_04	224	923	734		SLEA_top_04	512	397	554		SLEA_top_04	199	228	203		DNasePeakNoPromoter_05_shuffled	1	77	41	31		2	DNasePeakNoPromoter_51_shuffled	2	-0.152749	-0.00843174
	SLEA_top_06	127	130	132		TCGTATCGTTCACAT	12	18	6	155	197	84		2	DNasePeakNoPromoter_51_shuffled	3	2.12089		SLEA_top_05	104	488	437		SLEA_top_05	287	380	389		SLEA_top_05	112	123	91		DNasePeakNoPromoter_06_shuffled	1	83	40	57		2	DNasePeakNoPromoter_51_shuffled	3	0.0345349	0.416062
	SLEA_top_07	75	76	75		AGATGTAGGTTACAT	7	6	5	2	2	1		2	DNasePeakNoPromoter_52_shuffled	1	0.37291		SLEA_top_06	207	893	853		SLEA_top_06	394	331	491		SLEA_top_06	229	184	195		DNasePeakNoPromoter_07_shuffled	1	82	36	20		2	DNasePeakNoPromoter_52_shuffled	1	-0.181718	-0.0338695
	SLEA_top_08	93	92	91		ACGGTAGAGAATGAC	16	7	12	207	197	152		2	DNasePeakNoPromoter_52_shuffled	2	0.533212		SLEA_top_07	63	241	261		SLEA_top_07	159	213	219		SLEA_top_07	77	48	70		DNasePeakNoPromoter_08_shuffled	1	58	31	17		2	DNasePeakNoPromoter_52_shuffled	2	-0.000201966	-0.583805
	SLEA_top_09	78	79	75		TTTGAACATTGTACG	3	7	4	25	41	19		2	DNasePeakNoPromoter_52_shuffled	3	0.52783		SLEA_top_08	116	473	451		SLEA_top_08	150	163	198		SLEA_top_08	89	131	148		DNasePeakNoPromoter_09_shuffled	1	96	73	34		2	DNasePeakNoPromoter_52_shuffled	3	-0.608687	0.574121
	SLEA_top_10	54	57	53		GCTAGGTGTAATTAC	10	11	7	56	80	46		2	DNasePeakNoPromoter_53_shuffled	1	-0.38039		SLEA_top_09	143	459	396		SLEA_top_09	225	216	261		SLEA_top_09	151	167	153		DNasePeakNoPromoter_10_shuffled	1	71	39	42		2	DNasePeakNoPromoter_53_shuffled	1	-0.127089	0.358136
	SLEA_top_11	44	46	45		GCACTATTTTATTAA	2	5	3	4	3			2	DNasePeakNoPromoter_53_shuffled	2	-0.346711		SLEA_top_10	109	460	487		SLEA_top_10	119	114	196		SLEA_top_10	119	103	97		DNasePeakNoPromoter_11_shuffled	1	124	37	34		2	DNasePeakNoPromoter_53_shuffled	2	0.114139	0.282025
	SLEA_top_12	98	99	96		AAATTGAAGAAGATT	6	1	8	49	51	54		2	DNasePeakNoPromoter_53_shuffled	3	-0.352265		SLEA_top_11	103	517	490		SLEA_top_11	299	334	389		SLEA_top_11	102	68	138		DNasePeakNoPromoter_12_shuffled	1	65	64	60		2	DNasePeakNoPromoter_53_shuffled	3	0.13776	-0.481346
	SLEA_top_13	69	68	71		AACGGCTGTCAAGCC	25	15	25	59	59	34		2	DNasePeakNoPromoter_54_shuffled	1	0.697931		SLEA_top_12	40	217	196		SLEA_top_12	214	222	331		SLEA_top_12	54	117	92		DNasePeakNoPromoter_13_shuffled	1	176	53	41		2	DNasePeakNoPromoter_54_shuffled	1	-2.10548	0.682756
	SLEA_top_14	69	70	70		GTACACTGTGAGCCA	1	5	2	64	125	46		2	DNasePeakNoPromoter_54_shuffled	2	0.697126		SLEA_top_13	137	485	519		SLEA_top_13	176	166	186		SLEA_top_13	67	115	98		DNasePeakNoPromoter_14_shuffled	1	79	22	30		2	DNasePeakNoPromoter_54_shuffled	2	-0.170746	-2.57075
	SLEA_top_15	40	41	40		TTCTCGACGCCAGAA	8	10	10	4	5	2		2	DNasePeakNoPromoter_54_shuffled	3	0.661396		SLEA_top_14	123	462	467		SLEA_top_14	131	157	139		SLEA_top_14	84	71	104		DNasePeakNoPromoter_15_shuffled	1	61	17	14		2	DNasePeakNoPromoter_54_shuffled	3	-0.0870271	1.01042
	SLEA_top_16	66	66	63		AAGAAAAAATCGCTG	4	2	5	7	2	4		2	DNasePeakNoPromoter_55_shuffled	1	0.199343		SLEA_top_15	91	379	359		SLEA_top_15	341	290	320		SLEA_top_15	80	119	102		DNasePeakNoPromoter_16_shuffled	1	99	38	67		2	DNasePeakNoPromoter_55_shuffled	1	0.110246	0.847858
	SLEA_top_17	148	151	150		TATGTCCCCTGATTG	6	4	2	7	17	10		2	DNasePeakNoPromoter_55_shuffled	2	0.183908		SLEA_top_16	67	383	398		SLEA_top_16	191	96	230		SLEA_top_16	97	79	66		DNasePeakNoPromoter_17_shuffled	1	42	20	45		2	DNasePeakNoPromoter_55_shuffled	2	1.19826	-0.509866
	SLEA_top_18	117	118	115		GTTTGATTCAAATAC	9	4	23	2	1			2	DNasePeakNoPromoter_55_shuffled	3	0.192108		SLEA_top_17	224	744	682		SLEA_top_17	406	525	548		SLEA_top_17	225	173	186		DNasePeakNoPromoter_18_shuffled	1	61	37	28		2	DNasePeakNoPromoter_55_shuffled	3	0.345932	0.0994286
	SLEA_top_19	58	58	59		AAGGAAAAAGTTAGA	18	6	9	38	26	25		2	DNasePeakNoPromoter_56_shuffled	1	0.645423		SLEA_top_18	195	809	768		SLEA_top_18	140	175	144		SLEA_top_18	106	139	155		DNasePeakNoPromoter_19_shuffled	1	69	28	20		2	DNasePeakNoPromoter_56_shuffled	1	-0.105482	-0.680461
	SLEA_top_20	97	97	96		AGCTCGTGCGTGATG	33	35	27	28	22	31		2	DNasePeakNoPromoter_56_shuffled	2	0.825025		SLEA_top_19	110	507	551		SLEA_top_19	218	192	340		SLEA_top_19	143	149	159		DNasePeakNoPromoter_20_shuffled	1	17	14	1		2	DNasePeakNoPromoter_56_shuffled	2	-0.597066	-0.637173
	SLEA_top_21	81	80	82		TCGCAGGCCGTAAAA	4	3	3	65	59	18		2	DNasePeakNoPromoter_56_shuffled	3	0.809168		SLEA_top_20	156	498	626		SLEA_top_20	260	227	340		SLEA_top_20	154	156	197		DNasePeakNoPromoter_21_shuffled	1	97	45	51		2	DNasePeakNoPromoter_56_shuffled	3	-0.170041	0.0824444
	SLEA_top_22	114	111	107		ATTCCAAAAAGAAGA	3	2	2	18	27	19		2	DNasePeakNoPromoter_57_shuffled	1	0.822942		SLEA_top_21	89	379	451		SLEA_top_21	115	147	195		SLEA_top_21	81	85	73		DNasePeakNoPromoter_22_shuffled	1	119	61	53		2	DNasePeakNoPromoter_57_shuffled	1	-0.678782	-0.227693
	SLEA_top_23	50	51	51		GGTCAATTAACGCCG	6	6	6	54	41	47		2	DNasePeakNoPromoter_57_shuffled	2	0.924675		SLEA_top_22	117	433	439		SLEA_top_22	233	234	322		SLEA_top_22	109	99	77		DNasePeakNoPromoter_23_shuffled	1	54	30	66		2	DNasePeakNoPromoter_57_shuffled	2	0.174193	0.70512
	SLEA_top_24	106	106	105		AGAGTGAATATCAGA					1			2	DNasePeakNoPromoter_57_shuffled	3	0.951456		SLEA_top_23	71	278	270		SLEA_top_23	117	106	158		SLEA_top_23	36	42	21		DNasePeakNoPromoter_24_shuffled	1	23	4	9		2	DNasePeakNoPromoter_57_shuffled	3	0.599815	0.195049
	SLEA_top_25	102	105	103		CACGAAATTAGGCCA	3	1		2	3	2		2	DNasePeakNoPromoter_58_shuffled	1	-0.0690444		SLEA_top_24	204	629	658		SLEA_top_24	330	338	430		SLEA_top_24	133	114	146		DNasePeakNoPromoter_25_shuffled	1	112	16	62		2	DNasePeakNoPromoter_58_shuffled	1	0.0644426	-0.440237
	SLEA_top_26	93	95	93		TACATCACGGAGAGT	13	3	9	44	60	65		2	DNasePeakNoPromoter_58_shuffled	2	-0.260579		SLEA_top_25	69	235	208		SLEA_top_25	121	94	101		SLEA_top_25	47	61	82		DNasePeakNoPromoter_26_shuffled	1	198	102	81		2	DNasePeakNoPromoter_58_shuffled	2	-0.0172022	-0.45007
	SLEA_top_27	55	56	54		CGAGTACACGCCTTG	19	17	13	17	51	13		2	DNasePeakNoPromoter_58_shuffled	3	-0.211022		SLEA_top_26	155	523	534		SLEA_top_26	183	176	231		SLEA_top_26	169	140	129		DNasePeakNoPromoter_27_shuffled	1	113	61	40		2	DNasePeakNoPromoter_58_shuffled	3	-0.368047	-0.246819
	SLEA_top_28	81	82	78		ATTTCAGTTAAGAAA	3	5	1	23	44	17		2	DNasePeakNoPromoter_59_shuffled	1	-0.233204		SLEA_top_27	74	412	372		SLEA_top_27	241	222	344		SLEA_top_27	105	142	80		DNasePeakNoPromoter_28_shuffled	1	22	20	18		2	DNasePeakNoPromoter_59_shuffled	1	-0.00644092	-0.703272
	SLEA_top_29	120	119	115		TACCACGGAAGATTA	9	10	5	35	72	36		2	DNasePeakNoPromoter_59_shuffled	2	-0.0761169		SLEA_top_28	100	555	462		SLEA_top_28	233	244	310		SLEA_top_28	118	131	109		DNasePeakNoPromoter_29_shuffled	1	94	65	57		2	DNasePeakNoPromoter_59_shuffled	2	-0.0917861	-0.0969294
	SLEA_top_30	85	85	87		ATGGATCAAAAGTAA	6	4	9	18	28	25		2	DNasePeakNoPromoter_59_shuffled	3	0.00504231		SLEA_top_29	225	805	762		SLEA_top_29	125	138	189		SLEA_top_29	140	129	179		DNasePeakNoPromoter_30_shuffled	1	67	70	31		2	DNasePeakNoPromoter_59_shuffled	3	-0.16458	-0.583145
	SLEA_top_31	64	64	66		TATACAAACGCACAA	5			2				2	DNasePeakNoPromoter_60_shuffled	1	-0.401343		SLEA_top_30	126	489	457		SLEA_top_30	209	195	174		SLEA_top_30	53	89	105		DNasePeakNoPromoter_31_shuffled	1	42	14	31		2	DNasePeakNoPromoter_60_shuffled	1	-0.253298	-0.222112
	SLEA_top_32	86	87	91		AAACCGCTTTTGAAT	15	5	13	7	10	11		2	DNasePeakNoPromoter_60_shuffled	2	-0.29467		SLEA_top_31	120	513	516		SLEA_top_31	381	426	477		SLEA_top_31	123	151	165		DNasePeakNoPromoter_32_shuffled	1	27	19	20		2	DNasePeakNoPromoter_60_shuffled	2	0.285898	0.0772606
	SLEA_top_33	133	130	132		TGCCCTTCGTGCAAG		1						2	DNasePeakNoPromoter_60_shuffled	3	-0.125606		SLEA_top_32	118	423	470		SLEA_top_32	145	136	225		SLEA_top_32	65	135	114		DNasePeakNoPromoter_33_shuffled	1	124	56	38		2	DNasePeakNoPromoter_60_shuffled	3	-0.269955	0.234862
	SLEA_top_34	108	109	109		GGAGAATTTGCGCAG	3	4	7	2		1		2	DNasePeakNoPromoter_61_shuffled	1	-0.536442		SLEA_top_33	203	651	656		SLEA_top_33	269	303	363		SLEA_top_33	205	179	207		DNasePeakNoPromoter_34_shuffled	1	99	39	54		2	DNasePeakNoPromoter_61_shuffled	1	-0.497977	-0.454826
	SLEA_top_35	97	100	99		CGGAGGGCAATGCCG	23	15	24	40	52	39		2	DNasePeakNoPromoter_61_shuffled	2	-0.518591		SLEA_top_34	200	591	632		SLEA_top_34	290	325	402		SLEA_top_34	141	102	139		DNasePeakNoPromoter_35_shuffled	1	50	26	8		2	DNasePeakNoPromoter_61_shuffled	2	0.0214578	-0.57119
	SLEA_top_36	44	45	44		CGCGGGAAATATATG	1	2	5	11	16	4		2	DNasePeakNoPromoter_61_shuffled	3	-0.511497		SLEA_top_35	169	711	751		SLEA_top_35	154	162	268		SLEA_top_35	105	135	146		DNasePeakNoPromoter_36_shuffled	1	40	4	10		2	DNasePeakNoPromoter_61_shuffled	3	-0.433477	-0.0543768
	SLEA_top_37	108	109	105		CGATCCACTAAACTA	5	4	10	4	3	3		2	DNasePeakNoPromoter_62_shuffled	1	0.21474		SLEA_top_36	73	431	414		SLEA_top_36	221	229	348		SLEA_top_36	113	141	73		DNasePeakNoPromoter_37_shuffled	1	95	48	17		2	DNasePeakNoPromoter_62_shuffled	1	0.721141	0.340196
	SLEA_top_38	57	58	59		ATGTAATTGACCAAA	2	12	2	15	19	13		2	DNasePeakNoPromoter_62_shuffled	2	0.179448		SLEA_top_37	159	530	562		SLEA_top_37	263	277	401		SLEA_top_37	166	140	142		DNasePeakNoPromoter_38_shuffled	1	35	18	34		2	DNasePeakNoPromoter_62_shuffled	2	-0.803399	-0.869978
	SLEA_top_39	50	52	51		ACGAAACAAGAGATC	3	6	11	26	38	35		2	DNasePeakNoPromoter_62_shuffled	3	0.467544		SLEA_top_38	81	345	385		SLEA_top_38	121	89	145		SLEA_top_38	77	145	91		DNasePeakNoPromoter_39_shuffled	1	76	17	27		2	DNasePeakNoPromoter_62_shuffled	3	0.681647	0.666469
	SLEA_top_40	51	51	52		ATACTCGAGTGGTCG	33	22	41	20	21	21		2	DNasePeakNoPromoter_63_shuffled	1	-0.222152		SLEA_top_39	47	217	174		SLEA_top_39	104	97	169		SLEA_top_39	36	25	47		DNasePeakNoPromoter_40_shuffled	1	79	35	68		2	DNasePeakNoPromoter_63_shuffled	1	-0.500757	-0.377854
	SLEA_top_41	73	75	73		TATAACTAAGCTTTG	3	7	17	39	33	22		2	DNasePeakNoPromoter_63_shuffled	2	-0.293354		SLEA_top_40	24	70	74		SLEA_top_40	65	30	36		SLEA_top_40	17	14	2		DNasePeakNoPromoter_41_shuffled	1	56	48	58		2	DNasePeakNoPromoter_63_shuffled	2	0.335263	-0.626619
	SLEA_top_42	72	73	72		TTTAGGCGAAATGGA	4	4	11		1	2		2	DNasePeakNoPromoter_63_shuffled	3	-0.126529		SLEA_top_41	138	373	428		SLEA_top_41	142	150	221		SLEA_top_41	121	68	99		DNasePeakNoPromoter_42_shuffled	1	179	63	77		2	DNasePeakNoPromoter_63_shuffled	3	-0.0493263	0.271854
	SLEA_top_43	55	57	54		GGCCCAATGTTACGC	5	12	11	33	46	30		2	DNasePeakNoPromoter_64_shuffled	1	1.0051		SLEA_top_42	129	519	534		SLEA_top_42	379	412	453		SLEA_top_42	118	167	165		DNasePeakNoPromoter_43_shuffled	1	53	39	64		2	DNasePeakNoPromoter_64_shuffled	1	-0.257486	-0.234119
	SLEA_top_44	44	42	42		GTTTATAAGGGTTGG	3	8	4	19	25	18		2	DNasePeakNoPromoter_64_shuffled	2	1.14445		SLEA_top_43	104	492	465		SLEA_top_43	288	365	442		SLEA_top_43	105	126	97		DNasePeakNoPromoter_44_shuffled	1	114	44	18		2	DNasePeakNoPromoter_64_shuffled	2	1.15489	0.0578953
	SLEA_top_45	71	72	70		TGATGTGAATCGAAC	12	16	28	42	39	32		2	DNasePeakNoPromoter_64_shuffled	3	1.13095		SLEA_top_44	75	327	361		SLEA_top_44	252	188	218		SLEA_top_44	75	89	110		DNasePeakNoPromoter_45_shuffled	1	70	17	19		2	DNasePeakNoPromoter_64_shuffled	3	0.277059	0.0516171
	SLEA_top_46	102	101	103		GCTATTTCATTATTT			1	1	6	2		2	DNasePeakNoPromoter_65_shuffled	1	1.74592		SLEA_top_45	113	490	530		SLEA_top_45	216	219	337		SLEA_top_45	143	134	159		DNasePeakNoPromoter_46_shuffled	1	47	25	36		2	DNasePeakNoPromoter_65_shuffled	1	-0.105482	-0.215867
	SLEA_top_47	74	75	75		CACTATAGATTCACA	6	7	3	56	101	66		2	DNasePeakNoPromoter_65_shuffled	2	1.75926		SLEA_top_46	125	390	448		SLEA_top_46	93	99	159		SLEA_top_46	88	151	92		DNasePeakNoPromoter_47_shuffled	1	63	30	40		2	DNasePeakNoPromoter_65_shuffled	2	0.441047	0.140054
	SLEA_top_48	62	63	62		TTAGTACAAGTGATT	23	11	8	31	53	29		2	DNasePeakNoPromoter_65_shuffled	3	1.81938		SLEA_top_47	98	412	398		SLEA_top_47	115	100	189		SLEA_top_47	137	73	89		DNasePeakNoPromoter_48_shuffled	1	194	72	59		2	DNasePeakNoPromoter_65_shuffled	3	0.561661	-0.154328
	SLEA_top_49	61	59	60		TCCCCATTCGAAACA	2	6	5	9	21	5		2	DNasePeakNoPromoter_66_shuffled	1	-0.557597		SLEA_top_48	95	483	524		SLEA_top_48	124	117	170		SLEA_top_48	112	113	101		DNasePeakNoPromoter_49_shuffled	1	54	23	34		2	DNasePeakNoPromoter_66_shuffled	1	-0.30188	-0.162169
	SLEA_top_50	52	52	52		TGGGTCGCATGGTTT	20	30	29	17	18	9		2	DNasePeakNoPromoter_66_shuffled	2	-0.212972		SLEA_top_49	82	355	379		SLEA_top_49	341	291	315		SLEA_top_49	85	115	101		DNasePeakNoPromoter_50_shuffled	1	122	47	71		2	DNasePeakNoPromoter_66_shuffled	2	-0.167762	0.046945
	genomic_random_01	69	67	70		TTAAATAAGATAATC	5	5	5	12	8	7		2	DNasePeakNoPromoter_66_shuffled	3	-0.208053		SLEA_top_50	95	531	507		SLEA_top_50	288	312	374		SLEA_top_50	92	75	128		DNasePeakNoPromoter_51_shuffled	1	54	47	29		2	DNasePeakNoPromoter_66_shuffled	3	0.165261	-0.952345
	genomic_random_02	34	34	33		ATTCGCAAACTATGT	16	15	16	13	19	13		2	DNasePeakNoPromoter_67_shuffled	1	-0.0897653		genomic_random_01	47	173	200		genomic_random_01	18	26	36		genomic_random_01	36	36	12		DNasePeakNoPromoter_52_shuffled	1	102	43	50		2	DNasePeakNoPromoter_67_shuffled	1	-0.742912	-0.282141
	genomic_random_03	27	27	27		ACCAAGGAAGCATTA	18	14	14	29	19	23		2	DNasePeakNoPromoter_67_shuffled	2	0.268689		genomic_random_02	65	222	220		genomic_random_02	52	29	48		genomic_random_02	64	64	42		DNasePeakNoPromoter_53_shuffled	1	185	81	119		2	DNasePeakNoPromoter_67_shuffled	2	-0.124529	0.228375
	genomic_random_04	44	43	41		CAAGCGATACCTAGT	7	5	7			2		2	DNasePeakNoPromoter_67_shuffled	3	0.1934		genomic_random_03	43	111	84		genomic_random_03	8	22	14		genomic_random_03	9	6	13		DNasePeakNoPromoter_54_shuffled	1	36	4	29		2	DNasePeakNoPromoter_67_shuffled	3	-0.190978	0.333894
	genomic_random_05	99	98	99		ATAGAAACTAATCCG	14	20	13	23	18	13		2	DNasePeakNoPromoter_68_shuffled	1	-0.617439		genomic_random_04	27	125	123		genomic_random_04	24	23	25		genomic_random_04	25	26	17		DNasePeakNoPromoter_55_shuffled	1	31	16	28		2	DNasePeakNoPromoter_68_shuffled	1	-0.874157	0.171577
	genomic_random_06	37	36	36		TAGACTGTAGTTCTA	7	7	7	22	16	12		2	DNasePeakNoPromoter_68_shuffled	2	-0.681995		genomic_random_05	118	503	521		genomic_random_05	81	60	100		genomic_random_05	58	74	76		DNasePeakNoPromoter_56_shuffled	1	198	88	62		2	DNasePeakNoPromoter_68_shuffled	2	-1.97412	-0.414766
	genomic_random_07	101	96	97		TACTAAGTCAGGTAC	14	18	17	14	14	10		2	DNasePeakNoPromoter_68_shuffled	3	-0.545207		genomic_random_06	22	69	94		genomic_random_06	8	10	4		genomic_random_06	7	5	10		DNasePeakNoPromoter_57_shuffled	1	77	23	33		2	DNasePeakNoPromoter_68_shuffled	3	0.203315	-0.458227
	genomic_random_08	66	65	65		AGGGTAAATAGCTTA	10	10	7	161	84	40		2	DNasePeakNoPromoter_69_shuffled	1	-0.556256		genomic_random_07	93	331	378		genomic_random_07	39	84	81		genomic_random_07	49	54	75		DNasePeakNoPromoter_58_shuffled	1	146	73	54		2	DNasePeakNoPromoter_69_shuffled	1	0.171358	0.686577
	genomic_random_09	144	148	149		AAGCTAGGACGCGAT	34	44	23	110	212	83		2	DNasePeakNoPromoter_69_shuffled	2	-0.514584		genomic_random_08	88	306	360		genomic_random_08	37	24	47		genomic_random_08	67	53	38		DNasePeakNoPromoter_59_shuffled	1	292	139	90		2	DNasePeakNoPromoter_69_shuffled	2	-0.54163	-0.106264
	genomic_random_10	22	22	23		GCGGAATTAGCTGTA		1	1	4	1	1		2	DNasePeakNoPromoter_69_shuffled	3	-0.843042		genomic_random_09	174	621	707		genomic_random_09	78	64	94		genomic_random_09	53	51	88		DNasePeakNoPromoter_60_shuffled	1	172	69	74		2	DNasePeakNoPromoter_69_shuffled	3	-0.0970111	0.411373
	genomic_random_11	40	38	38		CGCTCCTCCGAGACC	3	2	5	30	35	23		2	DNasePeakNoPromoter_70_shuffled	1	0.113796		genomic_random_10	33	141	107		genomic_random_10	34	32	37		genomic_random_10	24	15	39		DNasePeakNoPromoter_61_shuffled	1	254	86	93		2	DNasePeakNoPromoter_70_shuffled	1	-0.649253	0.0965793
	genomic_random_12	26	27	29		ACTTCTCTGATGACA	7	5	7	3				2	DNasePeakNoPromoter_70_shuffled	2	0.15057		genomic_random_11	41	182	202		genomic_random_11	22	17	22		genomic_random_11	45	35	27		DNasePeakNoPromoter_62_shuffled	1	85	67	54		2	DNasePeakNoPromoter_70_shuffled	2	-0.950008	0.0600081
	genomic_random_13	30	32	29		ATGTAGAGTTCCTTT	6	15	5	32	59	25		2	DNasePeakNoPromoter_70_shuffled	3	0.357159		genomic_random_12	47	114	145		genomic_random_12	21	15	29		genomic_random_12	19	20	12		DNasePeakNoPromoter_63_shuffled	1	145	49	56		2	DNasePeakNoPromoter_70_shuffled	3	-0.567538	-0.500382
	genomic_random_14	60	60	61		ACGAAGAATATACCT	9	12	14	19	20	17		2	DNasePeakNoPromoter_71_shuffled	1	0.0880908		genomic_random_13	53	196	255		genomic_random_13	36	34	13		genomic_random_13	45	48	24		DNasePeakNoPromoter_64_shuffled	1	75	30	32		2	DNasePeakNoPromoter_71_shuffled	1	-3.54042	-0.610162
	genomic_random_15	78	76	73		TTTAACAACAATACT		1			2			2	DNasePeakNoPromoter_71_shuffled	2	0.176635		genomic_random_14	120	311	364		genomic_random_14	74	58	75		genomic_random_14	50	24	58		DNasePeakNoPromoter_65_shuffled	1	81	36	35		2	DNasePeakNoPromoter_71_shuffled	2	-0.15489	-1.03877
	genomic_random_16	100	99	101		GTTATGCCGATGGTC	8	15	29	13	3	11		2	DNasePeakNoPromoter_71_shuffled	3	0.109003		genomic_random_15	110	346	385		genomic_random_15	56	43	51		genomic_random_15	46	50	35		DNasePeakNoPromoter_66_shuffled	1	165	64	74		2	DNasePeakNoPromoter_71_shuffled	3	0.198817	0.356704
	genomic_random_17	76	77	78		TAGAGACAAGATTGT	7	9	2	30	51	29		2	DNasePeakNoPromoter_72_shuffled	1	0.209337		genomic_random_16	174	691	685		genomic_random_16	93	79	124		genomic_random_16	131	98	114		DNasePeakNoPromoter_67_shuffled	1	63	18	26		2	DNasePeakNoPromoter_72_shuffled	1	0.364003	-0.383812
	genomic_random_18	96	97	96		GATGAAACTATAATA	7	9	18	7	12	10		2	DNasePeakNoPromoter_72_shuffled	2	0.319437		genomic_random_17	65	319	277		genomic_random_17	47	49	51		genomic_random_17	38	57	15		DNasePeakNoPromoter_68_shuffled	1	46	12	26		2	DNasePeakNoPromoter_72_shuffled	2	-0.237155	0.47276
	genomic_random_19	33	32	34		CGTAGACATACGGCA	4			2	2	3		2	DNasePeakNoPromoter_72_shuffled	3	0.338687		genomic_random_18	208	584	614		genomic_random_18	48	51	102		genomic_random_18	72	68	79		DNasePeakNoPromoter_69_shuffled	1	52	28	42		2	DNasePeakNoPromoter_72_shuffled	3	0.0217864	0.204126
	genomic_random_20	121	121	120		ATCTGATAGTGAAGC	3	4	4	33	59	26		2	DNasePeakNoPromoter_73_shuffled	1	-0.33214		genomic_random_19	39	169	141		genomic_random_19	29	27	11		genomic_random_19	54	13	10		DNasePeakNoPromoter_70_shuffled	1	82	25	44		2	DNasePeakNoPromoter_73_shuffled	1	-0.606935	-0.202746
	genomic_random_21	96	95	95		TTTTCGGAGGCTAAA					1			2	DNasePeakNoPromoter_73_shuffled	2	-0.328685		genomic_random_20	84	266	193		genomic_random_20	30	40	83		genomic_random_20	27	37	25		DNasePeakNoPromoter_71_shuffled	1	73	3	24		2	DNasePeakNoPromoter_73_shuffled	2	-0.192168	0.054361
	genomic_random_22	62	61	61		CTTTCTGACATTTAT	22	26	15	40	32	22		2	DNasePeakNoPromoter_73_shuffled	3	-0.284783		genomic_random_21	138	456	434		genomic_random_21	63	72	82		genomic_random_21	80	121	68		DNasePeakNoPromoter_72_shuffled	1	52	32	20		2	DNasePeakNoPromoter_73_shuffled	3	-0.211182	0.155291
	genomic_random_23	48	48	48		GGCTATACTGTGTAG	12	11	14	16	21	13		2	DNasePeakNoPromoter_74_shuffled	1	-0.441792		genomic_random_22	83	342	387		genomic_random_22	47	15	57		genomic_random_22	31	78	55		DNasePeakNoPromoter_73_shuffled	1	172	54	75		2	DNasePeakNoPromoter_74_shuffled	1	-0.80572	0.373709
	genomic_random_24	129	125	124		CCTGAATAAGGATGC	8	2	5	9	12	4		2	DNasePeakNoPromoter_74_shuffled	2	-0.0357603		genomic_random_23	85	243	238		genomic_random_23	10	33	34		genomic_random_23	61	84	30		DNasePeakNoPromoter_74_shuffled	1	223	61	145		2	DNasePeakNoPromoter_74_shuffled	2	-0.315768	-0.323453
	genomic_random_25	104	101	103		GAAATGAAAGATTGG		1			1			2	DNasePeakNoPromoter_74_shuffled	3	-0.103744		genomic_random_24	80	275	271		genomic_random_24	24	17	44		genomic_random_24	23	17	16		DNasePeakNoPromoter_75_shuffled	1	157	51	51		2	DNasePeakNoPromoter_74_shuffled	3	-0.120736	0.217722
	genomic_random_26	13	12	14		TTCAGTGCGTATCCG	18	34	23	77	249	79		2	DNasePeakNoPromoter_75_shuffled	1	0.485233		genomic_random_25	40	136	132		genomic_random_25	34	28	59		genomic_random_25	20	25	29		DNasePeakNoPromoter_76_shuffled	1	39	37	35		2	DNasePeakNoPromoter_75_shuffled	1	-0.557753	-0.627496
	genomic_random_27	87	87	87		ACGTGAATTGGACCC	14	7	12	49	68	33		2	DNasePeakNoPromoter_75_shuffled	2	0.674841		genomic_random_26	11	26	58		genomic_random_26	10	0	16		genomic_random_26	1	1	12		DNasePeakNoPromoter_77_shuffled	1	144	77	93		2	DNasePeakNoPromoter_75_shuffled	2	-0.592178	0.384017
	genomic_random_28	142	140	142		GGTTACCGTCTACCT	20	14	22	97	45	39		2	DNasePeakNoPromoter_75_shuffled	3	0.444202		genomic_random_27	104	405	409		genomic_random_27	53	39	97		genomic_random_27	98	71	57		DNasePeakNoPromoter_78_shuffled	1	173	66	109		2	DNasePeakNoPromoter_75_shuffled	3	-0.699842	-0.412913
	genomic_random_29	29	32	31		CATCCACTCGAGATC	1	3		1	3	1		2	DNasePeakNoPromoter_76_shuffled	1	0.756825		genomic_random_28	285	768	791		genomic_random_28	73	86	146		genomic_random_28	92	107	61		DNasePeakNoPromoter_79_shuffled	1	178	82	87		2	DNasePeakNoPromoter_76_shuffled	1	0.988494	0.83858
	genomic_random_30	36	35	34		TACTTCTCAAAACTT				1				2	DNasePeakNoPromoter_76_shuffled	2	0.852035		genomic_random_29	44	156	174		genomic_random_29	24	31	34		genomic_random_29	4	14	12		DNasePeakNoPromoter_80_shuffled	1	97	42	67		2	DNasePeakNoPromoter_76_shuffled	2	0.820763	-0.447996
	genomic_random_31	43	45	42		TGGAAAAGAGTACTA	9	9	18	17	21	11		2	DNasePeakNoPromoter_76_shuffled	3	0.861768		genomic_random_30	58	165	235		genomic_random_30	24	18	29		genomic_random_30	38	24	35		DNasePeakNoPromoter_81_shuffled	1	72	28	22		2	DNasePeakNoPromoter_76_shuffled	3	0.0462395	-1.38084
	genomic_random_32	27	28	26		AAATGTAGTAAATGA	3	5	4	22	25	10		2	DNasePeakNoPromoter_77_shuffled	1	-0.165047		genomic_random_31	30	117	117		genomic_random_31	1	1	37		genomic_random_31	24	7	30		DNasePeakNoPromoter_82_shuffled	1	108	48	37		2	DNasePeakNoPromoter_77_shuffled	1	0.161304	0.363933
	genomic_random_33	63	64	64		AAGCGATACGAAAAC	37	28	27	225	246	187		2	DNasePeakNoPromoter_77_shuffled	2	-0.183526		genomic_random_32	48	196	204		genomic_random_32	12	31	38		genomic_random_32	28	49	29		DNasePeakNoPromoter_83_shuffled	1	145	66	69		2	DNasePeakNoPromoter_77_shuffled	2	-0.381166	-0.453806
	genomic_random_34	73	75	76		GTGAAAAAGGTCCTG	19	13	20	54	59	36		2	DNasePeakNoPromoter_77_shuffled	3	-0.143446		genomic_random_33	66	327	319		genomic_random_33	37	17	52		genomic_random_33	35	48	46		DNasePeakNoPromoter_84_shuffled	1	145	40	49		2	DNasePeakNoPromoter_77_shuffled	3	-1.28525	-0.591699
	genomic_random_35	26	28	27		GTACCAGCTTCCATG	12	13	17	22	33	24		2	DNasePeakNoPromoter_78_shuffled	1	0.290963		genomic_random_34	48	180	193		genomic_random_34	18	40	38		genomic_random_34	39	19	15		DNasePeakNoPromoter_85_shuffled	1	77	40	51		2	DNasePeakNoPromoter_78_shuffled	1	-0.325792	0.328256
	genomic_random_36	55	53	52		AGAAATACTATGCTC	18	17	23	9	8	9		2	DNasePeakNoPromoter_78_shuffled	2	0.47314		genomic_random_35	23	116	83		genomic_random_35	25	12	33		genomic_random_35	31	16	21		DNasePeakNoPromoter_86_shuffled	1	88	56	40		2	DNasePeakNoPromoter_78_shuffled	2	-0.069932	-0.247543
	genomic_random_37	49	47	48		TCATCTCTAGATGAC	16	20	24	44	49	37		2	DNasePeakNoPromoter_78_shuffled	3	0.321822		genomic_random_36	30	195	134		genomic_random_36	19	4	36		genomic_random_36	15	12	27		DNasePeakNoPromoter_87_shuffled	1	129	64	90		2	DNasePeakNoPromoter_78_shuffled	3	0.217017	0.167746
	genomic_random_38	83	90	89		TGGGGAGCAGCGGAA	2	5	2	3	7	4		2	DNasePeakNoPromoter_79_shuffled	1	0.126497		genomic_random_37	127	445	392		genomic_random_37	62	61	64		genomic_random_37	65	83	63		DNasePeakNoPromoter_88_shuffled	1	154	51	40		2	DNasePeakNoPromoter_79_shuffled	1	-0.0537389	-0.0380903
	genomic_random_39	61	63	62		CTCATCTAGGTAAAT	17	21	20	44	40	20		2	DNasePeakNoPromoter_79_shuffled	2	0.271623		genomic_random_38	165	507	548		genomic_random_38	95	79	103		genomic_random_38	102	99	53		DNasePeakNoPromoter_89_shuffled	1	109	45	41		2	DNasePeakNoPromoter_79_shuffled	2	0.017138	-0.528204
	genomic_random_40	96	94	96		GTGCGAGATCTGTGA	17	17	19	22	41	19		2	DNasePeakNoPromoter_79_shuffled	3	0.364038		genomic_random_39	132	486	500		genomic_random_39	55	69	85		genomic_random_39	80	70	54		DNasePeakNoPromoter_90_shuffled	1	87	18	30		2	DNasePeakNoPromoter_79_shuffled	3	-1.2025	-0.163606
	genomic_random_41	152	154	152		GAGCAATCACAATTG	40	33	24	87	107	62		2	DNasePeakNoPromoter_80_shuffled	1	-0.0613621		genomic_random_40	118	462	438		genomic_random_40	55	48	74		genomic_random_40	42	51	49		DNasePeakNoPromoter_91_shuffled	1	199	83	71		2	DNasePeakNoPromoter_80_shuffled	1	-0.143153	0.460876
	genomic_random_42	57	63	59		CAGCAAACTTTGCAA	21	20	12	16	11	6		2	DNasePeakNoPromoter_80_shuffled	2	0.129027		genomic_random_41	164	439	453		genomic_random_41	73	81	148		genomic_random_41	65	101	87		DNasePeakNoPromoter_92_shuffled	1	129	63	70		2	DNasePeakNoPromoter_80_shuffled	2	-0.112875	-0.247417
	genomic_random_43	78	79	79		GGGAGACACGACGTC	1	6	5	3				2	DNasePeakNoPromoter_80_shuffled	3	0.0529895		genomic_random_42	55	171	159		genomic_random_42	14	27	16		genomic_random_42	19	20	32		DNasePeakNoPromoter_93_shuffled	1	149	62	56		2	DNasePeakNoPromoter_80_shuffled	3	-1.33495	0.0738935
	genomic_random_44	62	61	58		CTGCTATCATATAAG	4	1	3	18	2			2	DNasePeakNoPromoter_81_shuffled	1	0.699822		genomic_random_43	130	436	503		genomic_random_43	89	49	89		genomic_random_43	35	82	37		DNasePeakNoPromoter_94_shuffled	1	131	57	56		2	DNasePeakNoPromoter_81_shuffled	1	-0.298128	-0.715794
	genomic_random_45	96	96	95		ATGGTGTGAGTCTGG	4	7	4		2			2	DNasePeakNoPromoter_81_shuffled	2	0.569339		genomic_random_44	23	72	95		genomic_random_44	0	9	14		genomic_random_44	5	18	0		DNasePeakNoPromoter_95_shuffled	1	83	18	40		2	DNasePeakNoPromoter_81_shuffled	2	-0.235315	0.0159181
	genomic_random_46	42	42	42		GCGACTATGCCACAA	31	47	50	22	37	15		2	DNasePeakNoPromoter_81_shuffled	3	0.670472		genomic_random_45	118	477	498		genomic_random_45	55	53	134		genomic_random_45	74	57	80		DNasePeakNoPromoter_96_shuffled	1	176	101	96		2	DNasePeakNoPromoter_81_shuffled	3	0.0993861	-0.934124
	genomic_random_47	80	82	74		CAAGGTAAAAATACT	17	22	24	10	5	5		2	DNasePeakNoPromoter_82_shuffled	1	-0.204112		genomic_random_46	63	273	234		genomic_random_46	44	21	14		genomic_random_46	35	41	42		DNasePeakNoPromoter_97_shuffled	1	168	69	56		2	DNasePeakNoPromoter_82_shuffled	1	-0.105482	-0.550734
	genomic_random_48	88	86	87		TATGTGACACTTTAC	4	5	6	3	2	2		2	DNasePeakNoPromoter_82_shuffled	2	-0.0615213		genomic_random_47	101	323	269		genomic_random_47	26	51	48		genomic_random_47	54	32	44		DNasePeakNoPromoter_98_shuffled	1	146	86	73		2	DNasePeakNoPromoter_82_shuffled	2	-0.208463	0.771467
	genomic_random_49	76	77	74		CGCGGGGACAAATTA	17	21	26	78	65	43		2	DNasePeakNoPromoter_82_shuffled	3	-0.0527671		genomic_random_48	99	425	485		genomic_random_48	37	54	67		genomic_random_48	44	75	41		DNasePeakNoPromoter_99_shuffled	1	141	53	50		2	DNasePeakNoPromoter_82_shuffled	3	-1.26979	0.117576
	genomic_random_50	17	17	17		CCTTAAACCTATTCG	18	38	26	288	343	169		2	DNasePeakNoPromoter_83_shuffled	1	0.375849		genomic_random_49	112	422	430		genomic_random_49	51	16	28		genomic_random_49	38	58	64		DNasePeakNoPromoter_100_shuffled	1	93	41	54		2	DNasePeakNoPromoter_83_shuffled	1	-0.0710724	-0.076685
						ACCCAGTTATGCTAC	2							2	DNasePeakNoPromoter_83_shuffled	2	0.639343		genomic_random_50	19	111	113		genomic_random_50	15	3	28		genomic_random_50	13	22	25		genomic_random_01	2	173	26	36		2	DNasePeakNoPromoter_83_shuffled	2	-0.191895	0.0216851
						TCTGGCGGCATAGAT	8	11	13		2			2	DNasePeakNoPromoter_83_shuffled	3	0.616504																	genomic_random_02	2	222	29	64		2	DNasePeakNoPromoter_83_shuffled	3	0.216164	-0.0954343
						ACAGCCGGATTAGTT	2		6	1	3	6		2	DNasePeakNoPromoter_84_shuffled	1	-0.00087618																	genomic_random_03	2	111	22	6		2	DNasePeakNoPromoter_84_shuffled	1	-0.793538	-0.5705
						GTACCAGAATACGTC			3	7	10	6		2	DNasePeakNoPromoter_84_shuffled	2	-0.0092454																	genomic_random_04	2	125	23	26		2	DNasePeakNoPromoter_84_shuffled	2	0.0626037	0.349956
						AAAGGATACAGCGGG	12	13	6	7	17	8		2	DNasePeakNoPromoter_84_shuffled	3	0.259483																	genomic_random_05	2	503	60	74		2	DNasePeakNoPromoter_84_shuffled	3	-1.11677	-0.555923
						GATATAAATCGTTAA	16	15	21	4	7	4		2	DNasePeakNoPromoter_85_shuffled	1	-0.386279																	genomic_random_06	2	69	10	5		2	DNasePeakNoPromoter_85_shuffled	1	0.119584	0.400338
						ACAGACTGCACTTTA					1			2	DNasePeakNoPromoter_85_shuffled	2	-0.498932																	genomic_random_07	2	331	84	54		2	DNasePeakNoPromoter_85_shuffled	2	-0.529867	0.0939766
						TGTGTTAAAATATTA	12	20	19	6	12	13		2	DNasePeakNoPromoter_85_shuffled	3	-0.159128																	genomic_random_08	2	306	24	53		2	DNasePeakNoPromoter_85_shuffled	3	-0.761451	0.17647
						CAGTTAACTGATGAG		3	1	15	13	4		2	DNasePeakNoPromoter_86_shuffled	1	0.664749																	genomic_random_09	2	621	64	51		2	DNasePeakNoPromoter_86_shuffled	1	0.412366	-0.142804
						TTTAGGGATGCAGCT	8	14	11	13	19	7		2	DNasePeakNoPromoter_86_shuffled	2	0.647579																	genomic_random_10	2	141	32	15		2	DNasePeakNoPromoter_86_shuffled	2	0.138323	0.475286
						ATAGTTGACAGGCAT	6	14	11	57	103	25		2	DNasePeakNoPromoter_86_shuffled	3	0.88915																	genomic_random_11	2	182	17	35		2	DNasePeakNoPromoter_86_shuffled	3	-0.408955	-0.411533
						TCAGCTATTCGACCG	31	21	32	38	50	21		2	DNasePeakNoPromoter_87_shuffled	1	0.247549																	genomic_random_12	2	114	15	20		2	DNasePeakNoPromoter_87_shuffled	1	0.0532153	0.475326
						TTTGCAGCAGAACTA	3	4	3	25	52	21		2	DNasePeakNoPromoter_87_shuffled	2	0.367633																	genomic_random_13	2	196	34	48		2	DNasePeakNoPromoter_87_shuffled	2	-0.0515974	-0.70653
						TTCCCTGTGATATTT			1					2	DNasePeakNoPromoter_87_shuffled	3	0.476532																	genomic_random_14	2	311	58	24		2	DNasePeakNoPromoter_87_shuffled	3	-1.52913	0.0317183
						CCTACTCATACAAGG	4	1			4			2	DNasePeakNoPromoter_88_shuffled	1	-0.0143837																	genomic_random_15	2	346	43	50		2	DNasePeakNoPromoter_88_shuffled	1	-0.529919	-0.950159
						GCAATAAACCCATGA	2	2	1	5	3			2	DNasePeakNoPromoter_88_shuffled	2	0.0709805																	genomic_random_16	2	691	79	98		2	DNasePeakNoPromoter_88_shuffled	2	-0.715991	-0.0488794
						CTCTTTCAAACAAAG	21	27	30	272	333	215		2	DNasePeakNoPromoter_88_shuffled	3	0.0747461																	genomic_random_17	2	319	49	57		2	DNasePeakNoPromoter_88_shuffled	3	-0.50651	-0.779981
						AGCTAAAACGTGGCT	2	8	1	14	34	10		2	DNasePeakNoPromoter_89_shuffled	1	-0.102871																	genomic_random_18	2	584	51	68		2	DNasePeakNoPromoter_89_shuffled	1	-0.211889	-0.415933
						TTGCTAGAGAAGGAT	5	7	7	68	51	37		2	DNasePeakNoPromoter_89_shuffled	2	0.12453																	genomic_random_19	2	169	27	13		2	DNasePeakNoPromoter_89_shuffled	2	-0.41964	-0.806704
						CAATTTCATACGCTG	1	1		5	1	1		2	DNasePeakNoPromoter_89_shuffled	3	-0.0088791																	genomic_random_20	2	266	40	37		2	DNasePeakNoPromoter_89_shuffled	3	0.377641	0.192538
						GTGTATGCGAGTGCG	33	30	33	21	35	5		2	DNasePeakNoPromoter_90_shuffled	1	-0.419175																	genomic_random_21	2	456	72	121		2	DNasePeakNoPromoter_90_shuffled	1	-1.20858	-0.541353
						ATAAAATGATACATC	40	39	24	25	45	17		2	DNasePeakNoPromoter_90_shuffled	2	-0.273876																	genomic_random_22	2	342	15	78		2	DNasePeakNoPromoter_90_shuffled	2	-0.499252	-0.406773
						CTTGTTATCTATCTG			1		2			2	DNasePeakNoPromoter_90_shuffled	3	-0.275428																	genomic_random_23	2	243	33	84		2	DNasePeakNoPromoter_90_shuffled	3	-1.21691	-0.232086
						AGCGACAACATTAAG	9	10	14	14	11	8		2	DNasePeakNoPromoter_91_shuffled	1	-0.504568																	genomic_random_24	2	275	17	17		2	DNasePeakNoPromoter_91_shuffled	1	-0.197143	-0.492178
						GAGTAGGGCTAACTA	32	35	38	8	17	17		2	DNasePeakNoPromoter_91_shuffled	2	-0.334726																	genomic_random_25	2	136	28	25		2	DNasePeakNoPromoter_91_shuffled	2	0.00284507	0.596293
						GAGACTGCATGCGCC	18	8	13	71	76	42		2	DNasePeakNoPromoter_91_shuffled	3	-0.376092																	genomic_random_26	2	26	0	1		2	DNasePeakNoPromoter_91_shuffled	3	-0.462634	-0.273039
						TATAACAGTAGTCGT		1		5	4	9		2	DNasePeakNoPromoter_92_shuffled	1	-0.0835469																	genomic_random_27	2	405	39	71		2	DNasePeakNoPromoter_92_shuffled	1	0.0304952	0.112755
						ACAGAAACGCAGTAA	20	27	29	117	180	87		2	DNasePeakNoPromoter_92_shuffled	2	-0.126581																	genomic_random_28	2	768	86	107		2	DNasePeakNoPromoter_92_shuffled	2	-1.07575	-0.372008
						GGTGGTTAGAGCCTA	4	7	6	2	28	9		2	DNasePeakNoPromoter_92_shuffled	3	0.0441116																	genomic_random_29	2	156	31	14		2	DNasePeakNoPromoter_92_shuffled	3	-0.903827	0.0195944
						TATGTTAGGTTACTA	1	3	1	3	4	5		2	DNasePeakNoPromoter_93_shuffled	1	-0.239353																	genomic_random_30	2	165	18	24		2	DNasePeakNoPromoter_93_shuffled	1	-0.20053	-0.417114
						TCAAGGATAGGCACT	1	4		4	5	6		2	DNasePeakNoPromoter_93_shuffled	2	-0.211791																	genomic_random_31	2	117	1	7		2	DNasePeakNoPromoter_93_shuffled	2	-1.14396	-0.816335
						CATCTCGGACTCCGG	2	1	2					2	DNasePeakNoPromoter_93_shuffled	3	-0.305751																	genomic_random_32	2	196	31	49		2	DNasePeakNoPromoter_93_shuffled	3	-0.282283	-0.660032
						TGTTGAGTTATGCCT	1	1	2	5	1	3		2	DNasePeakNoPromoter_94_shuffled	1	0.517538																	genomic_random_33	2	327	17	48		2	DNasePeakNoPromoter_94_shuffled	1	-0.13609	-0.231368
						TTGGAAGCGACGCTA	6	5	11	13	9	11		2	DNasePeakNoPromoter_94_shuffled	2	0.40396																	genomic_random_34	2	180	40	19		2	DNasePeakNoPromoter_94_shuffled	2	0.408267	0.167463
						CCCTCACTATACTTA	7	10	9	18	8	8		2	DNasePeakNoPromoter_94_shuffled	3	0.476069																	genomic_random_35	2	116	12	16		2	DNasePeakNoPromoter_94_shuffled	3	-0.0650007	0.783653
						CGGTAAAAACGACAA	11	5	6	7	11	10		2	DNasePeakNoPromoter_95_shuffled	1	0.390765																	genomic_random_36	2	195	4	12		2	DNasePeakNoPromoter_95_shuffled	1	-1.14067	-0.0584117
						CAAATTACCTAATTG	10	11	14	60	70	34		2	DNasePeakNoPromoter_95_shuffled	2	0.551417																	genomic_random_37	2	445	61	83		2	DNasePeakNoPromoter_95_shuffled	2	0.140532	0.80538
						TCAAACTAGTCAGAT	6	2	6	86	64	45		2	DNasePeakNoPromoter_95_shuffled	3	1.03068																	genomic_random_38	2	507	79	99		2	DNasePeakNoPromoter_95_shuffled	3	-0.656393	0.187301
						GTATCCTTATCATCA	18	27	17	97	112	69		2	DNasePeakNoPromoter_96_shuffled	1	-0.233069																	genomic_random_39	2	486	69	70		2	DNasePeakNoPromoter_96_shuffled	1	0.263222	0.120231
						GAAACCTGTTATCTA	4	5	8	51	99	55		2	DNasePeakNoPromoter_96_shuffled	2	-0.447869																	genomic_random_40	2	462	48	51		2	DNasePeakNoPromoter_96_shuffled	2	-0.211675	-0.0364045
						GAACTATACATGCCA	1	3	7	13	7	6		2	DNasePeakNoPromoter_96_shuffled	3	-0.294591																	genomic_random_41	2	439	81	101		2	DNasePeakNoPromoter_96_shuffled	3	-0.322244	-0.768772
						TACTTGTTATACGAG	31	21	28	34	32	16		2	DNasePeakNoPromoter_97_shuffled	1	0.334176																	genomic_random_42	2	171	27	20		2	DNasePeakNoPromoter_97_shuffled	1	-0.21935	-0.590263
						GACGGAAATAACTGT	3	1	3	4	3	3		2	DNasePeakNoPromoter_97_shuffled	2	0.102604																	genomic_random_43	2	436	49	82		2	DNasePeakNoPromoter_97_shuffled	2	-0.473548	-0.56096
						TAGAACTTACATTAT	7	2	4	7	18	9		2	DNasePeakNoPromoter_97_shuffled	3	0.169873																	genomic_random_44	2	72	9	18		2	DNasePeakNoPromoter_97_shuffled	3	-0.346194	-0.710349
						CTAGCCCGAAAATAT	31	37	33	190	357	157		2	DNasePeakNoPromoter_98_shuffled	1	0.45319																	genomic_random_45	2	477	53	57		2	DNasePeakNoPromoter_98_shuffled	1	0.300883	-0.00530033
						CGGTGTAACTGGCGT	7	9	2	17	14	9		2	DNasePeakNoPromoter_98_shuffled	2	0.541556																	genomic_random_46	2	273	21	41		2	DNasePeakNoPromoter_98_shuffled	2	0.3558	0.0337996
						ACTATGGTGAAGAAG	3	11	21	11	8	10		2	DNasePeakNoPromoter_98_shuffled	3	0.619041																	genomic_random_47	2	323	51	32		2	DNasePeakNoPromoter_98_shuffled	3	-0.304504	-0.168538
						ACAATTGTATCGTGG	19	16	22	144	71	80		2	DNasePeakNoPromoter_99_shuffled	1	0.257227																	genomic_random_48	2	425	54	75		2	DNasePeakNoPromoter_99_shuffled	1	-0.347188	-0.500995
						AAACAATGAAATCGA	9	15	9	75	101	50		2	DNasePeakNoPromoter_99_shuffled	2	0.417632																	genomic_random_49	2	422	16	58		2	DNasePeakNoPromoter_99_shuffled	2	-2.00265	0.00193892
						TTACTCCGATTCTGG	11	12	14	18	27	23		2	DNasePeakNoPromoter_99_shuffled	3	0.546312																	genomic_random_50	2	111	3	22		2	DNasePeakNoPromoter_99_shuffled	3	-0.804627	0.231803
						TCATACAAGTCGAAA	5	7	10	9	7	3		3	DNasePeakNoPromoter_01	1	1.30648																	SLEA_top_01	2	658	255	190		3	DNasePeakNoPromoter_01	1	0.710012	0.336488
						AAAGGTTTTACAACG	40	45	54	50	39	26		3	DNasePeakNoPromoter_01	2	1.57189																	SLEA_top_02	2	508	282	87		3	DNasePeakNoPromoter_01	2	0.95556	0.0701298
						CAGAGTTTGTAAGAA	13	11	10	28	19	18		3	DNasePeakNoPromoter_01	3	1.46923																	SLEA_top_03	2	326	182	103		3	DNasePeakNoPromoter_01	3	0.268201	0.60666
						AGAGTTATTAGAGGC	28	10	10	6	2	1		3	DNasePeakNoPromoter_02	1	1.36232																	SLEA_top_04	2	923	397	228		3	DNasePeakNoPromoter_02	1	0.74924	0.593083
						AAGCTGACTTCGATA	3	1	7	12	8	13		3	DNasePeakNoPromoter_02	2	1.63063																	SLEA_top_05	2	488	380	123		3	DNasePeakNoPromoter_02	2	0.674726	0.328992
						ATGTGTTGACGGAGC	7	12	9	1	6	1		3	DNasePeakNoPromoter_02	3	1.51308																	SLEA_top_06	2	893	331	184		3	DNasePeakNoPromoter_02	3	0.207639	0.710217
						AGGACAGTGTATTAA	11	11	22	14	20	3		3	DNasePeakNoPromoter_03	1	2.02473																	SLEA_top_07	2	241	213	48		3	DNasePeakNoPromoter_03	1	0.186433	-0.138567
						TGACTGCTTATTTTG	14	10	9	2	9	2		3	DNasePeakNoPromoter_03	2	2.41647																	SLEA_top_08	2	473	163	131		3	DNasePeakNoPromoter_03	2	-0.0129222	0.109028
						TTTTGAGCCATGTTC	13	12	13	82	79	35		3	DNasePeakNoPromoter_03	3	2.38382																	SLEA_top_09	2	459	216	167		3	DNasePeakNoPromoter_03	3	0.506251	-0.188843
						GGAGATAGCCCAACA	3	5	2		1	1		3	DNasePeakNoPromoter_04	1	1.95771																	SLEA_top_10	2	460	114	103		3	DNasePeakNoPromoter_04	1	0.286835	0.506599
						TAGTACCATTGTCCA		1			2			3	DNasePeakNoPromoter_04	2	2.17536																	SLEA_top_11	2	517	334	68		3	DNasePeakNoPromoter_04	2	0.00608881	0.197712
						AGTTTAAGAATCACC	13	10	13	18	20	19		3	DNasePeakNoPromoter_04	3	2.24494																	SLEA_top_12	2	217	222	117		3	DNasePeakNoPromoter_04	3	0.6808	-0.125132
						GAGGGGACGCAGTAC	10	7	10	17	15	19		3	DNasePeakNoPromoter_05	1	1.56239																	SLEA_top_13	2	485	166	115		3	DNasePeakNoPromoter_05	1	1.10007	0.731665
						TTAAACAAAATATGT				1				3	DNasePeakNoPromoter_05	2	1.80193																	SLEA_top_14	2	462	157	71		3	DNasePeakNoPromoter_05	2	0.776678	0.461564
						TAGGTGCTAAGATGC	30	48	19	82	120	50		3	DNasePeakNoPromoter_05	3	1.82151																	SLEA_top_15	2	379	290	119		3	DNasePeakNoPromoter_05	3	0.695382	0.999893
						ATACCCGCTTTAAAG	15	14	31	8	17	8		3	DNasePeakNoPromoter_06	1	2.43093																	SLEA_top_16	2	383	96	79		3	DNasePeakNoPromoter_06	1	1.0205	0.438306
						TCGATTAAAAACACC	2	6	4	3	6	2		3	DNasePeakNoPromoter_06	2	2.60422																	SLEA_top_17	2	744	525	173		3	DNasePeakNoPromoter_06	2	0.678668	1.05565
						TACGAGGCATATCGA	11	7	8	101	165	93		3	DNasePeakNoPromoter_06	3	2.66238																	SLEA_top_18	2	809	175	139		3	DNasePeakNoPromoter_06	3	0.588246	0.562132
						TTAACTATTGATGCA	6	2	8	22	17	38		3	DNasePeakNoPromoter_07	1	1.80823																	SLEA_top_19	2	507	192	149		3	DNasePeakNoPromoter_07	1	0.569678	0.625466
						GAATTGGACGCCGAA	4	1	8	4	6	6		3	DNasePeakNoPromoter_07	2	1.98952																	SLEA_top_20	2	498	227	156		3	DNasePeakNoPromoter_07	2	0.65536	-0.375409
						CCTGTATTGTCCGCG			3	2	1	8		3	DNasePeakNoPromoter_07	3	1.98002																	SLEA_top_21	2	379	147	85		3	DNasePeakNoPromoter_07	3	0.556611	1.03447
						GAAAAATACTATTTG	1	9	5	4	8	6		3	DNasePeakNoPromoter_08	1	1.9417																	SLEA_top_22	2	433	234	99		3	DNasePeakNoPromoter_08	1	1.0541	0.807931
						GACACGTGAAATTTT	15	20	20	35	27	12		3	DNasePeakNoPromoter_08	2	2.22693																	SLEA_top_23	2	278	106	42		3	DNasePeakNoPromoter_08	2	1.18422	0.319545
						ATTGAAATCCAGAGG	1		2	5	2	2		3	DNasePeakNoPromoter_08	3	2.29119																	SLEA_top_24	2	629	338	114		3	DNasePeakNoPromoter_08	3	1.00625	1.03553
						CCTTTTCTTCGAACC				1				3	DNasePeakNoPromoter_09	1	0.68886																	SLEA_top_25	2	235	94	61		3	DNasePeakNoPromoter_09	1	0.262669	1.11276
						AGTGAACAGCCATGA	40	17	22	19	13	4		3	DNasePeakNoPromoter_09	2	1.01817																	SLEA_top_26	2	523	176	140		3	DNasePeakNoPromoter_09	2	0.658005	0.164893
						ATTTTTAGCAAATTT	20	26	31	21	14	10		3	DNasePeakNoPromoter_09	3	0.935662																	SLEA_top_27	2	412	222	142		3	DNasePeakNoPromoter_09	3	0.429097	0.45374
						AGTGTTTCAAACAAG	15	8	9	214	190	117		3	DNasePeakNoPromoter_10	1	1.04227																	SLEA_top_28	2	555	244	131		3	DNasePeakNoPromoter_10	1	0.348236	0.304028
						TGTTAATACCTGCGC	1		2	5	9	3		3	DNasePeakNoPromoter_10	2	1.24138																	SLEA_top_29	2	805	138	129		3	DNasePeakNoPromoter_10	2	-0.455166	0.423077
						GTCCAGAGTTATAAA	2	3	2	5	3			3	DNasePeakNoPromoter_10	3	1.2128																	SLEA_top_30	2	489	195	89		3	DNasePeakNoPromoter_10	3	0.928827	0.711588
						GTATCAGAGGGCAAC	7	8	9	11	11	3		3	DNasePeakNoPromoter_100	1	0.914695																	SLEA_top_31	2	513	426	151		3	DNasePeakNoPromoter_100	1	0.327477	-0.0344467
						AGTTGAGCGTTAGTG	2	5	7	3	5	3		3	DNasePeakNoPromoter_100	2	0.989638																	SLEA_top_32	2	423	136	135		3	DNasePeakNoPromoter_100	2	0.656418	0.182414
						AGAGTATTCCTTGCG	15	5	15	26	24	19		3	DNasePeakNoPromoter_100	3	1.07328																	SLEA_top_33	2	651	303	179		3	DNasePeakNoPromoter_100	3	0.0544895	-0.036736
						GAGATTAAACCAAAT	28	14	26	159	109	77		3	DNasePeakNoPromoter_11	1	1.94592																	SLEA_top_34	2	591	325	102		3	DNasePeakNoPromoter_11	1	1.04558	0.87766
						AGATTAAAACTCAAG	1	4	2	5	6	6		3	DNasePeakNoPromoter_11	2	2.29561																	SLEA_top_35	2	711	162	135		3	DNasePeakNoPromoter_11	2	1.63959	0.435987
						CCATGCCTTACTGGG	11	22	27	178	204	137		3	DNasePeakNoPromoter_11	3	2.18629																	SLEA_top_36	2	431	229	141		3	DNasePeakNoPromoter_11	3	-0.271452	0.0135678
						ATGGTCAATCTAATT	13	16	15	8	8	5		3	DNasePeakNoPromoter_12	1	0.822722																	SLEA_top_37	2	530	277	140		3	DNasePeakNoPromoter_12	1	0.0815161	0.0942353
						TTTGGGTAATGCTGG	13	11	13	5	16	6		3	DNasePeakNoPromoter_12	2	0.963672																	SLEA_top_38	2	345	89	145		3	DNasePeakNoPromoter_12	2	-0.333786	-0.48937
						AGGCTACATAAAAAA	8	10	6	12	18	12		3	DNasePeakNoPromoter_12	3	0.898138																	SLEA_top_39	2	217	97	25		3	DNasePeakNoPromoter_12	3	-0.324216	0.234508
						TAAGCGTACGCTTAG	13	3	11	23	38	18		3	DNasePeakNoPromoter_13	1	2.72326																	SLEA_top_40	2	70	30	14		3	DNasePeakNoPromoter_13	1	0.455633	0.523394
						CAAGCCCCTCCGGTG	8	5	4	4	6	1		3	DNasePeakNoPromoter_13	2	3.06223																	SLEA_top_41	2	373	150	68		3	DNasePeakNoPromoter_13	2	1.31458	-0.113577
						GGAAAAAGGCATCAA	4	6	11	3	3	3		3	DNasePeakNoPromoter_13	3	2.99806																	SLEA_top_42	2	519	412	167		3	DNasePeakNoPromoter_13	3	0.188338	0.181661
						ACCCATTATGAAAGG	5	6	6	27	49	18		3	DNasePeakNoPromoter_14	1	2.32419																	SLEA_top_43	2	492	365	126		3	DNasePeakNoPromoter_14	1	-0.0535546	-0.0281403
						GGAGACTAATATCGA	9	13	13	10	10	13		3	DNasePeakNoPromoter_14	2	2.59216																	SLEA_top_44	2	327	188	89		3	DNasePeakNoPromoter_14	2	0.163155	0.0924597
						CAATATTTTTGAATA	8	20	18	7	6	4		3	DNasePeakNoPromoter_14	3	2.62484																	SLEA_top_45	2	490	219	134		3	DNasePeakNoPromoter_14	3	0.268022	0.391887
						TATTCATAAACCATA	30	31	21	59	72	40		3	DNasePeakNoPromoter_15	1	1.45297																	SLEA_top_46	2	390	99	151		3	DNasePeakNoPromoter_15	1	0.404783	0.511918
						TCAGGGGAATGATAA	18	28	23	9	16	9		3	DNasePeakNoPromoter_15	2	1.80211																	SLEA_top_47	2	412	100	73		3	DNasePeakNoPromoter_15	2	1.05903	0.552792
						TTACTTGTGTCATCG	11	9	13	20	36	18		3	DNasePeakNoPromoter_15	3	1.64654																	SLEA_top_48	2	483	117	113		3	DNasePeakNoPromoter_15	3	0.92378	0.781112
						ACGATCGGTTCATGC		1						3	DNasePeakNoPromoter_16	1	1.50257																	SLEA_top_49	2	355	291	115		3	DNasePeakNoPromoter_16	1	-0.244885	0.519362
						AAAAGAATGTTACTA	2	2	5		3			3	DNasePeakNoPromoter_16	2	1.53858																	SLEA_top_50	2	531	312	75		3	DNasePeakNoPromoter_16	2	0.825285	0.262021
						CCCTTTCAGAATCTT	5	2	2	14	3	12		3	DNasePeakNoPromoter_16	3	1.72492																	SLEA_bottom_01	2	560	106	98		3	DNasePeakNoPromoter_16	3	0.0248658	0.941092
						CATGGATGTGTTGAC	2	3	6	2	6	3		3	DNasePeakNoPromoter_17	1	1.03228																	SLEA_bottom_02	2	248	77	69		3	DNasePeakNoPromoter_17	1	0.196232	-0.178365
						CATCGGCATAGAAAT	21	20	29	239	229	231		3	DNasePeakNoPromoter_17	2	1.31935																	SLEA_bottom_03	2	485	129	118		3	DNasePeakNoPromoter_17	2	-0.0309087	0.0809874
						TGAACCCGGCTGGGC	15	8	7	3	7	2		3	DNasePeakNoPromoter_17	3	1.37491																	SLEA_bottom_04	2	222	54	65		3	DNasePeakNoPromoter_17	3	0.26323	0.765187
						GGGGGATAAGTTAAT	3	7	2		4			3	DNasePeakNoPromoter_18	1	1.96853																	SLEA_bottom_05	2	331	72	70		3	DNasePeakNoPromoter_18	1	0.234368	0.0390938
						CGAATCCCTATGCAA	7	9	7	29	46	39		3	DNasePeakNoPromoter_18	2	2.13315																	SLEA_bottom_06	2	449	309	101		3	DNasePeakNoPromoter_18	2	0.634954	1.24161
						GGACGAACACAGAGA	18	14	17	124	148	132		3	DNasePeakNoPromoter_18	3	2.18347																	SLEA_bottom_07	2	602	160	136		3	DNasePeakNoPromoter_18	3	0.311745	0.527347
						AAATCAAGATTGTCT	3	6	5	13	8	8		3	DNasePeakNoPromoter_19	1	1.756																	SLEA_bottom_08	2	460	109	110		3	DNasePeakNoPromoter_19	1	-0.0119083	0.372067
						ACTTTTATAAAGGAC					1			3	DNasePeakNoPromoter_19	2	1.92912																	SLEA_bottom_09	2	450	107	73		3	DNasePeakNoPromoter_19	2	1.1156	0.221779
						AAGACGCTAAATAAA	11	10	7	4	5	4		3	DNasePeakNoPromoter_19	3	2.09436																	SLEA_bottom_10	2	407	56	81		3	DNasePeakNoPromoter_19	3	0.416635	0.427929
						ATCGTAATGCCAAAG	14	12	13	19	14	7		3	DNasePeakNoPromoter_20	1	2.55486																	SLEA_bottom_11	2	409	61	83		3	DNasePeakNoPromoter_20	1	0.0358734	-0.355798
						AGCTTTGTTACATCG	36	22	24	72	79	49		3	DNasePeakNoPromoter_20	2	2.74366																	SLEA_bottom_12	2	572	156	153		3	DNasePeakNoPromoter_20	2	0.894069	-0.00790674
						ATACATTCTCCTCCT	6	6	7	2	11	3		3	DNasePeakNoPromoter_20	3	2.65521																	SLEA_bottom_13	2	623	207	184		3	DNasePeakNoPromoter_20	3	0.222301	0.219723
						AGTACAGCGTATCGG	13	8	12	124	140	66		3	DNasePeakNoPromoter_21	1	0.195868																	SLEA_bottom_14	2	579	105	121		3	DNasePeakNoPromoter_21	1	0.427013	-1.54962
						ATACCGCACAGCCGA	21	26	26	65	126	96		3	DNasePeakNoPromoter_21	2	0.344259																	SLEA_bottom_15	2	571	105	119		3	DNasePeakNoPromoter_21	2	0.0811777	0.197298
						AAGGAACAGTATACA	19	11	22	188	166	104		3	DNasePeakNoPromoter_21	3	0.238883																	SLEA_bottom_16	2	414	74	77		3	DNasePeakNoPromoter_21	3	-0.195961	-0.244526
						CTCGACACCCGAGCG	21	20	31	52	41	23		3	DNasePeakNoPromoter_22	1	0.611798																	SLEA_bottom_17	2	713	197	166		3	DNasePeakNoPromoter_22	1	0.425324	-0.62096
						GAATAGCGTTGCAAC	38	36	32	384	427	277		3	DNasePeakNoPromoter_22	2	0.78626																	SLEA_bottom_18	2	474	88	78		3	DNasePeakNoPromoter_22	2	0.0304411	-0.254085
						TAGTGAATATAAGGG	19	21	22	34	60	44		3	DNasePeakNoPromoter_22	3	0.830019																	SLEA_bottom_19	2	639	217	168		3	DNasePeakNoPromoter_22	3	0.151285	-0.0172164
						ATTTGTTCACGAGTG	3	10	13	5	4	2		3	DNasePeakNoPromoter_23	1	-0.102237																	SLEA_bottom_20	2	291	87	18		3	DNasePeakNoPromoter_23	1	0.10953	0.125944
						AACTTATATCGAAGA	16	22	27	25	27	26		3	DNasePeakNoPromoter_23	2	-0.189392																	SLEA_bottom_21	2	369	76	79		3	DNasePeakNoPromoter_23	2	-0.0794153	-0.257026
						GTAACCATTGCAATA	7	2	6	13	9	3		3	DNasePeakNoPromoter_23	3	0.0900287																	SLEA_bottom_22	2	474	96	69		3	DNasePeakNoPromoter_23	3	-0.677413	0.187793
						AAACTGCGCTAAAAA	7	12	10	8	19	9		3	DNasePeakNoPromoter_24	1	0.744282																	SLEA_bottom_23	2	573	78	170		3	DNasePeakNoPromoter_24	1	-0.117761	0.555
						AGATTACAGATTGAA	32	40	34	37	56	21		3	DNasePeakNoPromoter_24	2	0.927129																	SLEA_bottom_24	2	471	92	76		3	DNasePeakNoPromoter_24	2	-0.34934	0.199484
						CGAAGCTGACATGCA	25	40	23	369	515	247		3	DNasePeakNoPromoter_24	3	0.963353																	SLEA_bottom_25	2	443	80	71		3	DNasePeakNoPromoter_24	3	-0.340391	-0.17643
						AAAAAGTTGAGCGAT	2	3	3	9	5	4		3	DNasePeakNoPromoter_25	1	2.45468																	SLEA_bottom_26	2	554	312	172		3	DNasePeakNoPromoter_25	1	0.591373	0.625466
						GAAGAGATTTCATTC			1					3	DNasePeakNoPromoter_25	2	2.75831																	SLEA_bottom_27	2	623	89	124		3	DNasePeakNoPromoter_25	2	-0.295305	-0.572451
						CGAGACCCAACGCGG	11	11	8	4	28	6		3	DNasePeakNoPromoter_25	3	2.87558																	SLEA_bottom_28	2	468	120	134		3	DNasePeakNoPromoter_25	3	0.300634	-0.411533
						AACCATTAAACTACC	1	4	4	4	5	4		3	DNasePeakNoPromoter_26	1	0.296943																	SLEA_bottom_29	2	365	101	116		3	DNasePeakNoPromoter_26	1	0.398862	0.897402
						ATACCTTAACAAAAC	6	1		30	20	11		3	DNasePeakNoPromoter_26	2	0.449697																	SLEA_bottom_30	2	335	113	107		3	DNasePeakNoPromoter_26	2	0.402224	-0.00138978
						TCCATCCCCTGGAAC	64	59	58	68	90	34		3	DNasePeakNoPromoter_26	3	0.616715																	SLEA_bottom_31	2	504	70	80		3	DNasePeakNoPromoter_26	3	0.119669	0.252659
						CAAGTTAAAAAGTTT	22	25	31	42	60	38		3	DNasePeakNoPromoter_27	1	1.94633																	SLEA_bottom_32	2	709	207	156		3	DNasePeakNoPromoter_27	1	0.53101	0.136172
						TCGAAAGTGATTCGT	13	16	13	18	11	4		3	DNasePeakNoPromoter_27	2	2.10224																	SLEA_bottom_33	2	484	139	145		3	DNasePeakNoPromoter_27	2	0.512769	-0.135471
						CAGGATCAGATCAGA	9	2	16	14	4	1		3	DNasePeakNoPromoter_27	3	2.12447																	SLEA_bottom_34	2	358	73	75		3	DNasePeakNoPromoter_27	3	0.610665	0.841483
						GGTGCCAAAACGTCG	24	24	16	107	137	66		3	DNasePeakNoPromoter_28	1	1.34536																	SLEA_bottom_35	2	558	102	98		3	DNasePeakNoPromoter_28	1	0.213586	-0.856157
						GCCACATTTAGACCC	7	7	4	11	22	6		3	DNasePeakNoPromoter_28	2	1.47362																	SLEA_bottom_36	2	419	67	76		3	DNasePeakNoPromoter_28	2	0.765837	0.047658
						GTCCACAGTTAATAA		1	4		1			3	DNasePeakNoPromoter_28	3	1.52113																	SLEA_bottom_37	2	470	116	58		3	DNasePeakNoPromoter_28	3	0.630938	0.00181777
						AAAAATCGGTATGTA	9	14	21	18	23	16		3	DNasePeakNoPromoter_29	1	2.09099																	SLEA_bottom_38	2	609	88	137		3	DNasePeakNoPromoter_29	1	0.394591	1.07487
						AAACCCAAAATTTTT	4	9	15	2	4			3	DNasePeakNoPromoter_29	2	2.34652																	SLEA_bottom_39	2	725	134	123		3	DNasePeakNoPromoter_29	2	0.461293	0.627637
						CTCTAAAGACGATAC		3	2	4	5	8		3	DNasePeakNoPromoter_29	3	2.46227																	SLEA_bottom_40	2	264	82	40		3	DNasePeakNoPromoter_29	3	-0.0325793	0.638455
						TGACTACTAGAGGAT	5	5	3	3	2	3		3	DNasePeakNoPromoter_30	1	0.99843																	SLEA_bottom_41	2	155	40	34		3	DNasePeakNoPromoter_30	1	0.0113312	0.111513
						AGAGAATGAAATAAA	3	11	7	3	4	1		3	DNasePeakNoPromoter_30	2	1.03237																	SLEA_bottom_42	2	213	66	47		3	DNasePeakNoPromoter_30	2	0.4587	0.886811
						GTTTAGTAAGTATTA	17	11	20	15	17	4		3	DNasePeakNoPromoter_30	3	1.33061																	SLEA_bottom_43	2	457	97	76		3	DNasePeakNoPromoter_30	3	0.933732	-0.213237
						CACGCTTCTTGATTT	15	5	3	30	29	11		3	DNasePeakNoPromoter_31	1	0.446904																	SLEA_bottom_44	2	318	70	69		3	DNasePeakNoPromoter_31	1	-1.0853	-0.511191
						GGCAGCTTTAGGTTG	21	27	20	27	30	12		3	DNasePeakNoPromoter_31	2	0.488478																	SLEA_bottom_45	2	352	108	108		3	DNasePeakNoPromoter_31	2	0.181026	-1.0637
						TAGACGGGTGGATTA	3							3	DNasePeakNoPromoter_31	3	0.462337																	SLEA_bottom_46	2	379	96	107		3	DNasePeakNoPromoter_31	3	-0.395149	-0.0985108
						CTTAGACCGTGATGA	6	8	12	11	8	3		3	DNasePeakNoPromoter_32	1	2.06588																	SLEA_bottom_47	2	449	299	94		3	DNasePeakNoPromoter_32	1	1.59337	1.32485
						ACGAAGATCTAAATC	14	12	5	42	60	37		3	DNasePeakNoPromoter_32	2	2.32191																	SLEA_bottom_48	2	184	48	62		3	DNasePeakNoPromoter_32	2	1.17523	1.18348
						CCAAAGAATTCGTAC	30	38	45	44	51	38		3	DNasePeakNoPromoter_32	3	2.31274																	SLEA_bottom_49	2	647	76	120		3	DNasePeakNoPromoter_32	3	1.55079	0.920052
						TAGCCATCTCATGGG	5	4	2	3	4			3	DNasePeakNoPromoter_33	1	1.60369																	SLEA_bottom_50	2	564	328	169		3	DNasePeakNoPromoter_33	1	0.327477	0.816607
						TGAAACGCACTTGAT	16	15	21	18	17	17		3	DNasePeakNoPromoter_33	2	1.83884																	DNasePeakNoPromoter_lowest_01	2	544	63	73		3	DNasePeakNoPromoter_33	2	0.562251	0.633461
						TCCGCCCGACGGATA	6	7	7	9	7	2		3	DNasePeakNoPromoter_33	3	1.79492																	DNasePeakNoPromoter_lowest_02	2	1264	185	86		3	DNasePeakNoPromoter_33	3	0.824917	0.810859
						TCCCTTACGCAAGTT	3	5		20	19	13		3	DNasePeakNoPromoter_34	1	0.503068																	DNasePeakNoPromoter_lowest_03	2	320	30	18		3	DNasePeakNoPromoter_34	1	-0.622058	0.16618
						ACGATGGGGGCACAA	31	18	27	32	34	19		3	DNasePeakNoPromoter_34	2	0.712613																	DNasePeakNoPromoter_lowest_04	2	423	107	35		3	DNasePeakNoPromoter_34	2	-0.0527824	-0.71582
						GTCGTGGCTCCCTTC	18	10	14	11	10	5		3	DNasePeakNoPromoter_34	3	0.542324																	DNasePeakNoPromoter_lowest_05	2	396	79	40		3	DNasePeakNoPromoter_34	3	0.0460179	0.404941
						GGAGTTACTCTTATA		1						3	DNasePeakNoPromoter_35	1	1.69403																	DNasePeakNoPromoter_lowest_06	2	790	93	56		3	DNasePeakNoPromoter_35	1	0.532222	0.610036
						GAACGGTGAGGATAA	9	11	9	9	3	1		3	DNasePeakNoPromoter_35	2	1.62433																	DNasePeakNoPromoter_lowest_07	2	145	7	14		3	DNasePeakNoPromoter_35	2	-0.157013	-0.048319
						TGACTGACCCACTGC	9	5	5	4	19	3		3	DNasePeakNoPromoter_35	3	1.69891																	DNasePeakNoPromoter_lowest_08	2	320	63	28		3	DNasePeakNoPromoter_35	3	-0.353542	-0.494251
						CACACTAATGCTTAC	3	4	2		1	2		3	DNasePeakNoPromoter_36	1	0.141147																	DNasePeakNoPromoter_lowest_09	2	425	86	67		3	DNasePeakNoPromoter_36	1	-1.03071	-0.389964
						AGAAACAAGCCATTA		4	5	1	1	2		3	DNasePeakNoPromoter_36	2	0.0632402																	DNasePeakNoPromoter_lowest_10	2	253	35	5		3	DNasePeakNoPromoter_36	2	0.0827816	0.197953
						AAAGAGACAAAAATA	15	8	6	53	46	40		3	DNasePeakNoPromoter_36	3	0.333998																	DNasePeakNoPromoter_lowest_11	2	399	38	27		3	DNasePeakNoPromoter_36	3	-0.161989	0.117576
						ACTTCAATCTTTGTT	2		1		4	1		3	DNasePeakNoPromoter_37	1	0.535204																	DNasePeakNoPromoter_lowest_12	2	182	19	12		3	DNasePeakNoPromoter_37	1	1.10266	-1.46958
						TTATATTTAGACAGT	6	4	19		9	1		3	DNasePeakNoPromoter_37	2	0.641362																	DNasePeakNoPromoter_lowest_13	2	198	15	7		3	DNasePeakNoPromoter_37	2	0.791899	-0.423846
						AATGACAATGTTTTC	33	27	54	24	24	24		3	DNasePeakNoPromoter_37	3	0.824649																	DNasePeakNoPromoter_lowest_14	2	501	88	44		3	DNasePeakNoPromoter_37	3	0.884352	0.276967
						GTGTGTGGAAATATC	17	14	11	8	21	7		3	DNasePeakNoPromoter_38	1	0.126137																	DNasePeakNoPromoter_lowest_15	2	740	73	107		3	DNasePeakNoPromoter_38	1	-0.073061	-0.801767
						TCAACCTTCCTACGG	20	14	23	26	26	12		3	DNasePeakNoPromoter_38	2	0.401662																	DNasePeakNoPromoter_lowest_16	2	707	86	123		3	DNasePeakNoPromoter_38	2	-0.241441	-0.0750969
						AGATTGTGTACCCAA	20	16	15	10	16	7		3	DNasePeakNoPromoter_38	3	0.52714																	DNasePeakNoPromoter_lowest_17	2	126	51	13		3	DNasePeakNoPromoter_38	3	-0.649708	-0.414343
						AATTTAACCGGAGTC	13	9	13	52	42	30		3	DNasePeakNoPromoter_39	1	0.548149																	DNasePeakNoPromoter_lowest_18	2	302	67	40		3	DNasePeakNoPromoter_39	1	-0.848095	-0.332875
						GTTGAGGACGCTTTG	1	3	5		4	1		3	DNasePeakNoPromoter_39	2	0.548231																	DNasePeakNoPromoter_lowest_19	2	843	129	60		3	DNasePeakNoPromoter_39	2	0.114214	-0.132659
						CATTAGATTGGAAAG	5	6	10	25	43	22		3	DNasePeakNoPromoter_39	3	0.599941																	DNasePeakNoPromoter_lowest_20	2	215	26	16		3	DNasePeakNoPromoter_39	3	0.310628	-0.488416
						AAAGTGAAATACGGC		1	3	2	2	2		3	DNasePeakNoPromoter_40	1	-0.314036																	DNasePeakNoPromoter_lowest_21	2	206	42	32		3	DNasePeakNoPromoter_40	1	-0.754985	0.702519
						AACTATAAACGGAAA	8	10	15	5	10	7		3	DNasePeakNoPromoter_40	2	-0.500695																	DNasePeakNoPromoter_lowest_22	2	152	24	18		3	DNasePeakNoPromoter_40	2	0.370447	0.505994
						TTATGCAGAGAGTAT	3	1	3	32	57	60		3	DNasePeakNoPromoter_40	3	-0.270087																	DNasePeakNoPromoter_lowest_23	2	432	90	65		3	DNasePeakNoPromoter_40	3	-0.626393	-0.472359
						ACACATTTCACACAC	16	18	12	25	33	19		3	DNasePeakNoPromoter_41	1																		DNasePeakNoPromoter_lowest_24	2	414	58	35		3	DNasePeakNoPromoter_41	1
						ATATTACGAGAAAGA	6	3	7	94	39	40		3	DNasePeakNoPromoter_41	2																		DNasePeakNoPromoter_lowest_25	2	63	23	6		3	DNasePeakNoPromoter_41	2
						AACATGACAGCCTAA	4	14	16	11	9	4		3	DNasePeakNoPromoter_41	3																		DNasePeakNoPromoter_lowest_26	2	42	7	6		3	DNasePeakNoPromoter_41	3
						ACTATTCGTGAGTAC	6	11	5	3	4			3	DNasePeakNoPromoter_42	1	-0.0230494																	DNasePeakNoPromoter_lowest_27	2	461	79	24		3	DNasePeakNoPromoter_42	1	-0.233639	0.0138085
						TTCGGATTGTTAATG	9	6	12	42	49	43		3	DNasePeakNoPromoter_42	2	0.0507494																	DNasePeakNoPromoter_lowest_28	2	474	60	34		3	DNasePeakNoPromoter_42	2	-0.505224	-0.343348
						GAAGTACCCTATCCA	15	9	20	66	42	40		3	DNasePeakNoPromoter_42	3	0.135077																	DNasePeakNoPromoter_lowest_29	2	475	51	58		3	DNasePeakNoPromoter_42	3	-0.314563	-0.148285
						CCGATTAACTGTTGT	3	2	2	1				3	DNasePeakNoPromoter_43	1	1.0363																	DNasePeakNoPromoter_lowest_30	2	512	57	53		3	DNasePeakNoPromoter_43	1	0.619658	1.0382
						TGCTTAGGAGCCAAT	10	3	7	8	7	20		3	DNasePeakNoPromoter_43	2	1.02858																	DNasePeakNoPromoter_lowest_31	2	504	65	36		3	DNasePeakNoPromoter_43	2	0.944688	0.547297
						TGCGAAACCTGTTCT	11	13	13	4	18	8		3	DNasePeakNoPromoter_43	3	1.2196																	DNasePeakNoPromoter_lowest_32	2	387	36	20		3	DNasePeakNoPromoter_43	3	1.15071	0.933356
						TAGCGAGTAAGATTT	6	4	5	4	3	2		3	DNasePeakNoPromoter_44	1	1.36201																	DNasePeakNoPromoter_lowest_33	2	565	69	89		3	DNasePeakNoPromoter_44	1	1.53466	0.811478
						AGAAGCAGGTGAGTG	21	26	16	17	21	8		3	DNasePeakNoPromoter_44	2	1.89306																	DNasePeakNoPromoter_lowest_34	2	383	56	38		3	DNasePeakNoPromoter_44	2	0.414395	1.08956
						TTTGTTACTCGAAAA	1							3	DNasePeakNoPromoter_44	3	1.61923																	DNasePeakNoPromoter_lowest_35	2	52	24	11		3	DNasePeakNoPromoter_44	3	0.748897	0.700333
						TCAAATATCGTGGTC	11	14	4	9	3	11		3	DNasePeakNoPromoter_45	1	2.39295																	DNasePeakNoPromoter_lowest_36	2	555	75	33		3	DNasePeakNoPromoter_45	1	1.43641	-0.285408
						ACGAGAGCATAACGC	11	27	25	36	76	50		3	DNasePeakNoPromoter_45	2	2.609																	DNasePeakNoPromoter_lowest_37	2	345	59	35		3	DNasePeakNoPromoter_45	2	1.97498	1.08277
						CATCAGATTAAAAGA	20	36	36	30	23	24		3	DNasePeakNoPromoter_45	3	2.51387																	DNasePeakNoPromoter_lowest_38	2	473	92	50		3	DNasePeakNoPromoter_45	3	0.87574	-0.288302
						ACAGATATTTGAAGA	2	6	1	3	7	2		3	DNasePeakNoPromoter_46	1	1.73746																	DNasePeakNoPromoter_lowest_39	2	188	46	40		3	DNasePeakNoPromoter_46	1	0.302602	0.529476
						TTTATATCCCGAGGT	6	3	4	4	6	2		3	DNasePeakNoPromoter_46	2	1.93326																	DNasePeakNoPromoter_lowest_40	2	517	42	25		3	DNasePeakNoPromoter_46	2	0.819133	0.769278
						TGTATCAAAATTTAC	24	9	26	41	48	31		3	DNasePeakNoPromoter_46	3	1.96698																	DNasePeakNoPromoter_lowest_41	2	344	78	27		3	DNasePeakNoPromoter_46	3	0.677129	0.294303
						ATTAACCGGACTGAC				1				3	DNasePeakNoPromoter_47	1	1.829																	DNasePeakNoPromoter_lowest_42	2	119	10	12		3	DNasePeakNoPromoter_47	1	1.04398	-1.15505
						AGTCTTCGGACAAAA	19	11	12	7	1	6		3	DNasePeakNoPromoter_47	2	2.07546																	DNasePeakNoPromoter_lowest_43	2	660	105	101		3	DNasePeakNoPromoter_47	2	0.821651	1.05315
						CTATATCACACGGAA	2		1	6	6	8		3	DNasePeakNoPromoter_47	3	2.16306																	DNasePeakNoPromoter_lowest_44	2	339	38	16		3	DNasePeakNoPromoter_47	3	0.714193	0.802674
						GCGATTAGGAGGATG	1	1	2	2	3			3	DNasePeakNoPromoter_48	1	1.4086																	DNasePeakNoPromoter_lowest_45	2	407	83	86		3	DNasePeakNoPromoter_48	1	0.766762	0.60391
						AGACGAGGTTATTTG	21	18	12	289	295	121		3	DNasePeakNoPromoter_48	2	1.6066																	DNasePeakNoPromoter_lowest_46	2	166	56	8		3	DNasePeakNoPromoter_48	2	0.654854	0.973919
						TTTACGTGTACAACC	20	26	26	68	95	52		3	DNasePeakNoPromoter_48	3	1.51447																	DNasePeakNoPromoter_lowest_47	2	144	45	12		3	DNasePeakNoPromoter_48	3	1.16175	0.42675
						GGTAATGCACATCTC	2	2	1					3	DNasePeakNoPromoter_49	1	1.091																	DNasePeakNoPromoter_lowest_48	2	480	26	46		3	DNasePeakNoPromoter_49	1	1.73347	0.743161
						CTAGCAATTAACTAT		3	2	2	1			3	DNasePeakNoPromoter_49	2	1.16658																	DNasePeakNoPromoter_lowest_49	2	586	62	49		3	DNasePeakNoPromoter_49	2	1.22567	1.08586
						GAAAGGCAACTCAAT	19	10	17	17	15	27		3	DNasePeakNoPromoter_49	3	1.31013																	DNasePeakNoPromoter_lowest_50	2	383	32	65		3	DNasePeakNoPromoter_49	3	0.710868	0.801399
						AGTGATCACAACCGA	20	14	11	9	5	2		3	DNasePeakNoPromoter_50	1	0.735134																	DNasePeakNoPromoter_01	2	388	98	60		3	DNasePeakNoPromoter_50	1	0.595328	0.597246
						TGGGGGTTTGTCCAC	13	8	15	14	22	15		3	DNasePeakNoPromoter_50	2	1.01229																	DNasePeakNoPromoter_02	2	481	100	89		3	DNasePeakNoPromoter_50	2	0.211875	0.372215
						TTCAGGATTGATGTC	9	10	16	14	6	6		3	DNasePeakNoPromoter_50	3	0.930064																	DNasePeakNoPromoter_03	2	705	91	112		3	DNasePeakNoPromoter_50	3	0.521704	0.232131
						AGTATATTTCAACTT	1							3	DNasePeakNoPromoter_51	1	1.84214																	DNasePeakNoPromoter_04	2	367	48	62		3	DNasePeakNoPromoter_51	1	0.712457	0.680189
						TTGTGTAATGACCTG	1	9	3	20	45	15		3	DNasePeakNoPromoter_51	2	2.11419																	DNasePeakNoPromoter_05	2	493	110	100		3	DNasePeakNoPromoter_51	2	0.549338	0.612735
						AAACCATATGATTCT		1						3	DNasePeakNoPromoter_51	3	1.96426																	DNasePeakNoPromoter_06	2	307	64	94		3	DNasePeakNoPromoter_51	3	0.619926	0.807825
						TTATGATGGTATGAT	3	3	6					3	DNasePeakNoPromoter_52	1	2.44925																	DNasePeakNoPromoter_07	2	273	56	31		3	DNasePeakNoPromoter_52	1	0.243413	-0.0702558
						ATGATTGACTATTCT	8	3	6	3	6	2		3	DNasePeakNoPromoter_52	2	2.70091																	DNasePeakNoPromoter_08	2	544	161	100		3	DNasePeakNoPromoter_52	2	-0.587382	0.269773
						TAGTCCTGGTGAATG	11	16	10	13	14	11		3	DNasePeakNoPromoter_52	3	2.58291																	DNasePeakNoPromoter_09	2	545	112	90		3	DNasePeakNoPromoter_52	3	0.368652	0.557968
						CATCCGATTCGCGAA	5	14	6	14	23	8		3	DNasePeakNoPromoter_53	1	1.65893																	DNasePeakNoPromoter_10	2	400	38	79		3	DNasePeakNoPromoter_53	1	0.621924	0.758632
						GAGTATATCCTGTCT	1		1		1			3	DNasePeakNoPromoter_53	2	2.04133																	DNasePeakNoPromoter_11	2	276	112	55		3	DNasePeakNoPromoter_53	2	0.770838	0.67123
						GAATGATTTAGGTGA	18	19	27	136	191	117		3	DNasePeakNoPromoter_53	3	1.92642																	DNasePeakNoPromoter_12	2	629	65	66		3	DNasePeakNoPromoter_53	3	0.146713	-0.552303
						AGTTCACTAGTGGCG	9	11	14	20	28	31		3	DNasePeakNoPromoter_54	1	0.964573																	DNasePeakNoPromoter_13	2	213	69	29		3	DNasePeakNoPromoter_54	1	0.316506	0.120231
						ATGAGAAGATGAAAT	6	5	3	4	3	1		3	DNasePeakNoPromoter_54	2	1.28379																	DNasePeakNoPromoter_14	2	624	91	98		3	DNasePeakNoPromoter_54	2	0.248335	0.264812
						AGATAACGAATGTTG	8	7	8	19	12	10		3	DNasePeakNoPromoter_54	3	1.17522																	DNasePeakNoPromoter_15	2	398	108	86		3	DNasePeakNoPromoter_54	3	0.535668	0.785193
						GAACTGACGCTAGGC	5	9	8	4	4	5		3	DNasePeakNoPromoter_55	1	2.44393																	DNasePeakNoPromoter_16	2	351	81	62		3	DNasePeakNoPromoter_55	1	0.197709	-0.052606
						TCATATAGACGTATG	18	20	11	34	36	26		3	DNasePeakNoPromoter_55	2	2.74051																	DNasePeakNoPromoter_17	2	353	45	55		3	DNasePeakNoPromoter_55	2	-0.163574	0.407277
						GTGCAAAGACCTTTA				1				3	DNasePeakNoPromoter_55	3	2.75077																	DNasePeakNoPromoter_18	2	178	36	62		3	DNasePeakNoPromoter_55	3	-0.0130265	0.385974
						GTAAAGCTTGCTGAT	3	2	3	22	25	33		3	DNasePeakNoPromoter_56	1	0.601639																	DNasePeakNoPromoter_19	2	326	92	56		3	DNasePeakNoPromoter_56	1	0.649405	0.687722
						TGCACAGGCGGTGCC	18	16	25	88	102	49		3	DNasePeakNoPromoter_56	2	0.646284																	DNasePeakNoPromoter_20	2	314	76	46		3	DNasePeakNoPromoter_56	2	-0.400706	-0.365323
						AGGCAGGCGTGAATG	25	11	22	132	128	113		3	DNasePeakNoPromoter_56	3	0.799778																	DNasePeakNoPromoter_21	2	225	31	38		3	DNasePeakNoPromoter_56	3	0.564779	0.124007
						ATTGCTGGAGCGTAG	3	2	7	45	65	62		3	DNasePeakNoPromoter_57	1	1.19963																	DNasePeakNoPromoter_22	2	421	56	52		3	DNasePeakNoPromoter_57	1	0.619658	1.23797
						GCAGATTGTATAGGG	13	11	11	144	180	96		3	DNasePeakNoPromoter_57	2	1.4618																	DNasePeakNoPromoter_23	2	576	71	71		3	DNasePeakNoPromoter_57	2	1.45744	0.987048
						CAGCCGGAAAACTAT	4	6	9	25	60	53		3	DNasePeakNoPromoter_57	3	1.44438																	DNasePeakNoPromoter_24	2	538	55	91		3	DNasePeakNoPromoter_57	3	1.24796	1.09121
						AATATGAAATATGAC	7	7	5	12	40	10		3	DNasePeakNoPromoter_58	1	3.22981																	DNasePeakNoPromoter_25	2	424	45	42		3	DNasePeakNoPromoter_58	1	1.90006	1.41528
						GACTCAGTGTAGAGC	7	11	5	12	12	4		3	DNasePeakNoPromoter_58	2	3.48309																	DNasePeakNoPromoter_26	2	1162	200	171		3	DNasePeakNoPromoter_58	2	1.47701	0.039536
						ATCTCATTGTTTGAG	9	14	10	22	24	9		3	DNasePeakNoPromoter_58	3	3.50024																	DNasePeakNoPromoter_27	2	522	97	70		3	DNasePeakNoPromoter_58	3	0.591045	0.607575
						ATTTGATCATGTCGT	7	5	3	10	1			3	DNasePeakNoPromoter_59	1	2.15786																	DNasePeakNoPromoter_28	2	289	64	44		3	DNasePeakNoPromoter_59	1	0.722974	1.08862
						GCACAGGAACATAAT	3	3	2	2	5	2		3	DNasePeakNoPromoter_59	2	2.41244																	DNasePeakNoPromoter_29	2	145	26	33		3	DNasePeakNoPromoter_59	2	1.30372	1.15866
						ATTGCTTTAAACCGC				6	7			3	DNasePeakNoPromoter_59	3	2.35292																	DNasePeakNoPromoter_30	2	257	46	70		3	DNasePeakNoPromoter_59	3	0.859444	0.839575
						TTAGCCCAAGAGGCA	16	12	29	14	11	15		3	DNasePeakNoPromoter_60	1	1.34451																	DNasePeakNoPromoter_31	2	298	44	21		3	DNasePeakNoPromoter_60	1	1.43812	1.03185
						ACAAGTCCTCAGCAT	2	3	3	15	17	11		3	DNasePeakNoPromoter_60	2	1.42835																	DNasePeakNoPromoter_32	2	272	80	91		3	DNasePeakNoPromoter_60	2	0.588461	1.11365
						GAAATGTTGGCCCAA	18	27	17	13	6	5		3	DNasePeakNoPromoter_60	3	1.28806																	DNasePeakNoPromoter_33	2	442	85	101		3	DNasePeakNoPromoter_60	3	1.07301	1.10747
						TTAAAATTTATGTAT					1			3	DNasePeakNoPromoter_61	1	3.44423																	DNasePeakNoPromoter_34	2	446	56	40		3	DNasePeakNoPromoter_61	1	1.25086	1.01119
						AAGGGAAGTCATCCT	8	12	8	9	25	10		3	DNasePeakNoPromoter_61	2	3.65705																	DNasePeakNoPromoter_35	2	351	41	50		3	DNasePeakNoPromoter_61	2	0.920641	-0.0888468
						TAATCACAGTAATGA	1	1	1	2	1	1		3	DNasePeakNoPromoter_61	3	3.59131																	DNasePeakNoPromoter_36	2	290	40	49		3	DNasePeakNoPromoter_61	3	1.34757	0.686031
						TTTAAAGCACTTGTG	22	12	17	190	168	107		3	DNasePeakNoPromoter_62	1	1.00774																	DNasePeakNoPromoter_37	2	510	115	56		3	DNasePeakNoPromoter_62	1	-0.211192	1.17158
						AGAAGTTAATACTCG	11	7	4	3		2		3	DNasePeakNoPromoter_62	2	1.15057																	DNasePeakNoPromoter_38	2	236	26	33		3	DNasePeakNoPromoter_62	2	0.02987	0.375821
						TACAACCAATCCGAA	24	13	22	54	38	34		3	DNasePeakNoPromoter_62	3	1.41968																	DNasePeakNoPromoter_39	2	454	64	61		3	DNasePeakNoPromoter_62	3	0.171891	0.756106
						GAAACAGACTTTCAT	13	13	18	19	16	17		3	DNasePeakNoPromoter_63	1	-0.241555																	DNasePeakNoPromoter_40	2	196	33	41		3	DNasePeakNoPromoter_63	1	-1.21409	-1.51516
						AAGAGAATCGGACGA	26	17	23	37	49	18		3	DNasePeakNoPromoter_63	2	-0.216137																	DNasePeakNoPromoter_41	2	0	0	0		3	DNasePeakNoPromoter_63	2	0.014047	-0.00884092
						GCTTCCCGTGGGCAA	32	22	26	173	153	112		3	DNasePeakNoPromoter_63	3	0.0343																	DNasePeakNoPromoter_42	2	534	49	62		3	DNasePeakNoPromoter_63	3	-0.20416	-0.472359
						AGATGTAAAAAAAAC	2			1		2		3	DNasePeakNoPromoter_64	1	3.52386																	DNasePeakNoPromoter_43	2	367	92	79		3	DNasePeakNoPromoter_64	1	1.43368	1.80205
						GATGGCCAGAGGAGG	6	18	15	11	20	51		3	DNasePeakNoPromoter_64	2	3.7046																	DNasePeakNoPromoter_44	2	386	67	121		3	DNasePeakNoPromoter_64	2	1.5512	0.977657
						TACAGGCCCAGTAGA	7	6	7	7	15	2		3	DNasePeakNoPromoter_64	3	3.64892																	DNasePeakNoPromoter_45	2	125	64	39		3	DNasePeakNoPromoter_64	3	1.6024	1.19325
						AACGATGTTAGACGC	5	7	3	8	11	10		3	DNasePeakNoPromoter_65	1	0.764152																	DNasePeakNoPromoter_46	2	470	108	118		3	DNasePeakNoPromoter_65	1	0.0276058	-0.473853
						TACCATATTCTTGCA	8	15	14	3	1	3		3	DNasePeakNoPromoter_65	2	0.776995																	DNasePeakNoPromoter_47	2	265	61	81		3	DNasePeakNoPromoter_65	2	0.0223763	0.660341
						CTAGGGGGCGTCTCG	7	14	10	20	19	15		3	DNasePeakNoPromoter_65	3	0.825202																	DNasePeakNoPromoter_48	2	356	73	103		3	DNasePeakNoPromoter_65	3	-0.387072	-0.095919
						AGAAGCAGAGGCGAT	20	18	22	134	204	109		3	DNasePeakNoPromoter_66	1	2.08461																	DNasePeakNoPromoter_49	2	371	113	116		3	DNasePeakNoPromoter_66	1	1.47948	-0.0667009
						AACTGGGGATACTAG	3		3	15	12	13		3	DNasePeakNoPromoter_66	2	2.40062																	DNasePeakNoPromoter_50	2	1306	197	249		3	DNasePeakNoPromoter_66	2	1.46344	-0.57924
						TACCCTTCGTGCTGA	15	17	23	11	15	11		3	DNasePeakNoPromoter_66	3	2.32207																	DNasePeakNoPromoter_51	2	404	77	91		3	DNasePeakNoPromoter_66	3	1.28494	0.222863
						AACTCAGTCTAGTAC	5	4	3	6	4	3		3	DNasePeakNoPromoter_67	1	1.83875																	DNasePeakNoPromoter_52	2	473	41	84		3	DNasePeakNoPromoter_67	1	1.69163	0.921451
						GGAAGGTATTTTTGT	24	30	38	248	340	170		3	DNasePeakNoPromoter_67	2	2.06708																	DNasePeakNoPromoter_53	2	162	36	38		3	DNasePeakNoPromoter_67	2	1.22707	0.797917
						AGTTAATAACACCAG		2		2	1			3	DNasePeakNoPromoter_67	3	2.08642																	DNasePeakNoPromoter_54	2	808	125	143		3	DNasePeakNoPromoter_67	3	0.912973	0.262238
						TAAGGAGACATGGTG	8	15	7	8	16	3		3	DNasePeakNoPromoter_68	1	0.137145																	DNasePeakNoPromoter_55	2	430	50	84		3	DNasePeakNoPromoter_68	1	-0.108889	-0.925866
						CTGGCTTGATTCCAA	2	4	3	5	5	9		3	DNasePeakNoPromoter_68	2	0.36416																	DNasePeakNoPromoter_56	2	446	44	51		3	DNasePeakNoPromoter_68	2	0.647498	-0.331567
						ATCTAGGTCGACCAC	3	1	3	2	1	2		3	DNasePeakNoPromoter_68	3	0.84431																	DNasePeakNoPromoter_57	2	274	98	80		3	DNasePeakNoPromoter_68	3	0.421585	-0.593594
						AAGTAAAGTTAGAAA	2	2		6	10	5		3	DNasePeakNoPromoter_69	1	1.45679																	DNasePeakNoPromoter_58	2	251	91	38		3	DNasePeakNoPromoter_69	1	-0.15795	0.9947
						ATACCAAGGATTACT	18	16	22	51	96	49		3	DNasePeakNoPromoter_69	2	1.71759																	DNasePeakNoPromoter_59	2	818	263	269		3	DNasePeakNoPromoter_69	2	0.165469	0.0947735
						GAATCTTTCTATCGT	9	8	10	41	21	16		3	DNasePeakNoPromoter_69	3	1.44101																	DNasePeakNoPromoter_60	2	480	94	153		3	DNasePeakNoPromoter_69	3	-0.0870271	-0.333531
						GACACGAACTAGGTC	2							3	DNasePeakNoPromoter_70	1	2.56045																	DNasePeakNoPromoter_61	2	361	89	50		3	DNasePeakNoPromoter_70	1	1.24278	0.474693
						AGCACAGTAGCAAAA	23	12	21	21	18	12		3	DNasePeakNoPromoter_70	2	2.69356																	DNasePeakNoPromoter_62	2	361	48	69		3	DNasePeakNoPromoter_70	2	0.0851525	-0.127223
						AATTGTTAAGATATG	1	6	7	18	52	22		3	DNasePeakNoPromoter_70	3	2.59569																	DNasePeakNoPromoter_63	2	403	53	59		3	DNasePeakNoPromoter_70	3	1.41993	-0.0704964
						CCCTTTTCCTTGCTC	49	42	35	27	8	7		3	DNasePeakNoPromoter_71	1	2.67574																	DNasePeakNoPromoter_64	2	262	100	76		3	DNasePeakNoPromoter_71	1	1.03935	-0.162842
						CTAGTCCATAGCTCT	10	6	7	8	3	2		3	DNasePeakNoPromoter_71	2	3.10736																	DNasePeakNoPromoter_65	2	378	50	88		3	DNasePeakNoPromoter_71	2	0.8733	0.632953
						AAAAACAAATTACTG		1	1	3	4	5		3	DNasePeakNoPromoter_71	3	3.04941																	DNasePeakNoPromoter_66	2	142	51	14		3	DNasePeakNoPromoter_71	3	1.34039	0.200806
						TGATGAGCCATAAGA	7	3	3	5	12	7		3	DNasePeakNoPromoter_72	1	2.048																	DNasePeakNoPromoter_67	2	410	125	105		3	DNasePeakNoPromoter_72	1	1.07799	-0.241368
						AGCCGCTGTTGTGGT	3	6	5	6	7	4		3	DNasePeakNoPromoter_72	2	2.20505																	DNasePeakNoPromoter_68	2	299	61	35		3	DNasePeakNoPromoter_72	2	0.122409	0.459371
						CCGAACCACTTGATG	14	24	32	22	27	12		3	DNasePeakNoPromoter_72	3	2.25692																	DNasePeakNoPromoter_69	2	89	13	14		3	DNasePeakNoPromoter_72	3	0.575556	-0.590777
						CTTAATGTCACAGAA	27	17	21	34	25	13		3	DNasePeakNoPromoter_73	1	1.83158																	DNasePeakNoPromoter_70	2	304	42	41		3	DNasePeakNoPromoter_73	1	0.86994	0.643227
						GAGCAAGCTTTCAGC	1	3	7		2	3		3	DNasePeakNoPromoter_73	2	2.11572																	DNasePeakNoPromoter_71	2	197	47	45		3	DNasePeakNoPromoter_73	2	0.575658	0.388888
						AATTTTTCATACTGG		5	4	4	5	5		3	DNasePeakNoPromoter_73	3	2.14679																	DNasePeakNoPromoter_72	2	395	56	80		3	DNasePeakNoPromoter_73	3	0.499796	0.639221
						ACCGTATAATAGCAC	9	17	7	19	27	23		3	DNasePeakNoPromoter_74	1	0.609623																	DNasePeakNoPromoter_73	2	814	158	157		3	DNasePeakNoPromoter_74	1	0.00672706	-0.590263
						AGCCACACGTCGGAT	5	7	10	37	30	38		3	DNasePeakNoPromoter_74	2	0.939741																	DNasePeakNoPromoter_74	2	405	71	41		3	DNasePeakNoPromoter_74	2	0.428732	-0.541074
						AAAGTATCCGATAGA	16	5	20	27	25	14		3	DNasePeakNoPromoter_74	3	0.848489																	DNasePeakNoPromoter_75	2	467	58	86		3	DNasePeakNoPromoter_74	3	0.233436	-0.113232
						GCAACGTTAAAAGCC	26	28	22	34	68	35		3	DNasePeakNoPromoter_75	1	1.67321																	DNasePeakNoPromoter_76	2	413	103	83		3	DNasePeakNoPromoter_75	1	0.971333	1.0727
						GGGAAATACGATATA	6	5	12	5	7	8		3	DNasePeakNoPromoter_75	2	1.90648																	DNasePeakNoPromoter_77	2	352	110	108		3	DNasePeakNoPromoter_75	2	-0.0685352	0.322138
						AACTTGTAGTTCGAT	7	6	5		3	3		3	DNasePeakNoPromoter_75	3	1.97736																	DNasePeakNoPromoter_78	2	189	19	25		3	DNasePeakNoPromoter_75	3	0.32801	-0.0223292
						CGGAAATTTGGTATC	9	8	8	51	65	32		3	DNasePeakNoPromoter_76	1	2.29806																	DNasePeakNoPromoter_79	2	293	48	43		3	DNasePeakNoPromoter_76	1	0.867406	0.440111
						GACGTATTTGCGGTC	16	16	22	83	92	42		3	DNasePeakNoPromoter_76	2	2.44189																	DNasePeakNoPromoter_80	2	422	105	108		3	DNasePeakNoPromoter_76	2	0.937265	0.448194
						GTTATACAGTGCAAT	3	1		4	1	1		3	DNasePeakNoPromoter_76	3	2.38554																	DNasePeakNoPromoter_81	2	760	190	165		3	DNasePeakNoPromoter_76	3	0.825268	0.578765
						GACATGGGCATGGGT				1		2		3	DNasePeakNoPromoter_77	1	0.952287																	DNasePeakNoPromoter_82	2	826	224	131		3	DNasePeakNoPromoter_77	1	0.388572	0.515866
						TATCATGGATTAGAG	1	7	2	3	7	14		3	DNasePeakNoPromoter_77	2	1.26143																	DNasePeakNoPromoter_83	2	589	143	75		3	DNasePeakNoPromoter_77	2	1.26269	1.05861
						ATACAATGAACGAAT	17	15	12	9	11	8		3	DNasePeakNoPromoter_77	3	1.32441																	DNasePeakNoPromoter_84	2	187	32	27		3	DNasePeakNoPromoter_77	3	0.827688	1.05067
						ATAGCTCGAACAACC	11	16	15	75	102	48		3	DNasePeakNoPromoter_78	1	1.46617																	DNasePeakNoPromoter_85	2	554	255	132		3	DNasePeakNoPromoter_78	1	-0.386219	0.16071
						AAACTCAGTGCGTGC	4	2	8	7	5	3		3	DNasePeakNoPromoter_78	2	1.71482																	DNasePeakNoPromoter_86	2	511	63	111		3	DNasePeakNoPromoter_78	2	-0.373552	-0.155234
						ATAAGAAACTAAATG	3	6	3	8	7	12		3	DNasePeakNoPromoter_78	3	1.6527																	DNasePeakNoPromoter_87	2	431	128	75		3	DNasePeakNoPromoter_78	3	0.169748	0.539234
						GGTCCTATTATGCCG	25	17	27	19	15	11		3	DNasePeakNoPromoter_79	1	0.774103																	DNasePeakNoPromoter_88	2	432	78	74		3	DNasePeakNoPromoter_79	1	0.332376	0.424384
						TTTTGCCTAACATAT	9	9	10	4	16	3		3	DNasePeakNoPromoter_79	2	0.961382																	DNasePeakNoPromoter_89	2	525	103	123		3	DNasePeakNoPromoter_79	2	0.330968	-0.00534004
						ATTGTAATAGATGAA	18	9	18	208	247	288		3	DNasePeakNoPromoter_79	3	0.970139																	DNasePeakNoPromoter_90	2	245	27	19		3	DNasePeakNoPromoter_79	3	0.176007	0.201876
						TCTATTTCTTATAGA	10	10	6	12	16	4		3	DNasePeakNoPromoter_80	1	0.23603																	DNasePeakNoPromoter_91	2	443	53	48		3	DNasePeakNoPromoter_80	1	0.658804	0.180255
						TTCAACACAGCCATT	17	14	27	83	85	47		3	DNasePeakNoPromoter_80	2	0.182486																	DNasePeakNoPromoter_92	2	524	297	141		3	DNasePeakNoPromoter_80	2	0.933909	0.79694
						GGAAAATGCCGAATG	12	16	18	7	5	5		3	DNasePeakNoPromoter_80	3	0.286402																	DNasePeakNoPromoter_93	2	855	171	167		3	DNasePeakNoPromoter_80	3	-0.325685	-0.183146
						AATAGCAGTTCGGAT	7	5	10	3	10	7		3	DNasePeakNoPromoter_81	1	2.3688																	DNasePeakNoPromoter_94	2	270	52	48		3	DNasePeakNoPromoter_81	1	1.03065	0.755512
						GTAACTCATCCCTTC	18	14	13	22	14	12		3	DNasePeakNoPromoter_81	2	2.56946																	DNasePeakNoPromoter_95	2	368	37	71		3	DNasePeakNoPromoter_81	2	0.940763	0.559619
						ATAGATCGTCCAGAT	26	36	41	463	443	238		3	DNasePeakNoPromoter_81	3	2.60753																	DNasePeakNoPromoter_96	2	586	127	172		3	DNasePeakNoPromoter_81	3	0.78255	0.612722
						TAACTCGTCAAACGA	18	14	41	191	383	226		3	DNasePeakNoPromoter_82	1	1.31874																	DNasePeakNoPromoter_97	2	298	19	42		3	DNasePeakNoPromoter_82	1	0.947984	0.124151
						TATAATTTTGGATTG	2	3	2	4	1	1		3	DNasePeakNoPromoter_82	2	1.37982																	DNasePeakNoPromoter_98	2	355	107	82		3	DNasePeakNoPromoter_82	2	1.05812	0.106577
						ACTTTCTAACAGCTG	7	4	7	6	16	11		3	DNasePeakNoPromoter_82	3	1.39825																	DNasePeakNoPromoter_99	2	380	71	60		3	DNasePeakNoPromoter_82	3	0.725477	0.111414
						GGATCCATTTGCTTT	5	3	5	41	48	33		3	DNasePeakNoPromoter_83	1	1.79678																	DNasePeakNoPromoter_100	2	341	70	57		3	DNasePeakNoPromoter_83	1	0.854023	-0.157303
						TTCTTCTACTGTATA	7	13	3	77	194	56		3	DNasePeakNoPromoter_83	2	1.99502																	DNasePeakNoPromoter_01_shuffled	2	484	57	76		3	DNasePeakNoPromoter_83	2	0.89851	-0.210153
						AAGGTTACAGAGTGT	19	15	14	15	23	7		3	DNasePeakNoPromoter_83	3	1.86513																	DNasePeakNoPromoter_02_shuffled	2	275	24	16		3	DNasePeakNoPromoter_83	3	0.233038	0.17498
						AGTAATATAACGCAC	46	39	29	39	43	23		3	DNasePeakNoPromoter_84	1	0.528105																	DNasePeakNoPromoter_03_shuffled	2	249	30	39		3	DNasePeakNoPromoter_84	1	1.13844	-1.25323
						AAATGGAGGGGTATC	28	22	32	79	83	55		3	DNasePeakNoPromoter_84	2	0.871893																	DNasePeakNoPromoter_04_shuffled	2	457	38	76		3	DNasePeakNoPromoter_84	2	0.393868	-0.0288549
						AGTGGGTAAAGGAAA	15	14	14	2	22	5		3	DNasePeakNoPromoter_84	3	0.789241																	DNasePeakNoPromoter_05_shuffled	2	245	47	60		3	DNasePeakNoPromoter_84	3	1.2349	0.251432
						CAGGGAGGTGTCGCA	2	8	8	6	13	8		3	DNasePeakNoPromoter_85	1	3.64185																	DNasePeakNoPromoter_06_shuffled	2	313	28	33		3	DNasePeakNoPromoter_85	1	1.69542	0.53902
						TATTACTTGGTTAGT	2	3	3	3	4	3		3	DNasePeakNoPromoter_85	2	3.73719																	DNasePeakNoPromoter_07_shuffled	2	265	41	42		3	DNasePeakNoPromoter_85	2	1.82137	0.693804
						ACTTAAGCTTTAACG	29	14	16	13	17	15		3	DNasePeakNoPromoter_85	3	3.70116																	DNasePeakNoPromoter_08_shuffled	2	259	22	24		3	DNasePeakNoPromoter_85	3	1.66885	1.03349
						AGACCACAGTTATTA	1	1	1	7	12	2		3	DNasePeakNoPromoter_86	1	1.07981																	DNasePeakNoPromoter_09_shuffled	2	391	48	56		3	DNasePeakNoPromoter_86	1	0.731867	0.492199
						CTCTGAGTATCAACC	8	8	8	61	61	40		3	DNasePeakNoPromoter_86	2	1.16497																	DNasePeakNoPromoter_10_shuffled	2	295	22	27		3	DNasePeakNoPromoter_86	2	-0.079137	0.560388
						TGTTATTGGTGGGTC	20	17	12	5	15	7		3	DNasePeakNoPromoter_86	3	1.05077																	DNasePeakNoPromoter_11_shuffled	2	441	76	62		3	DNasePeakNoPromoter_86	3	0.358931	0.187529
						CGTAGACTAACTCGT	8	6	4	84	84	62		3	DNasePeakNoPromoter_87	1	2.64126																	DNasePeakNoPromoter_12_shuffled	2	379	71	40		3	DNasePeakNoPromoter_87	1	0.561942	0.798008
						ATTGGTAAGGCTAAA	4	2	1	10	5	1		3	DNasePeakNoPromoter_87	2	2.87414																	DNasePeakNoPromoter_13_shuffled	2	458	50	61		3	DNasePeakNoPromoter_87	2	1.18922	0.240427
						ACGCAGGGCTGGAGT	1	2	1	3	2	3		3	DNasePeakNoPromoter_87	3	2.88715																	DNasePeakNoPromoter_14_shuffled	2	396	17	77		3	DNasePeakNoPromoter_87	3	1.13097	1.01877
						ATAGTTTACATGCAT	44	27	38	29	29	17		3	DNasePeakNoPromoter_88	1	1.20125																	DNasePeakNoPromoter_15_shuffled	2	110	6	27		3	DNasePeakNoPromoter_88	1	1.1593	0.593601
						CCTCTGTCGTACTTT	8	16	17	24	33	14		3	DNasePeakNoPromoter_88	2	1.17647																	DNasePeakNoPromoter_16_shuffled	2	340	73	35		3	DNasePeakNoPromoter_88	2	0.471277	0.217718
						TGAAGTTTTGTGCAT	10	9	4	88	101	68		3	DNasePeakNoPromoter_88	3	1.3988																	DNasePeakNoPromoter_17_shuffled	2	165	23	16		3	DNasePeakNoPromoter_88	3	-0.0961293	-0.0170572
						TGGTAGCCGTCTTTA	17	15	13	55	52	52		3	DNasePeakNoPromoter_89	1	1.04371																	DNasePeakNoPromoter_18_shuffled	2	259	1	38		3	DNasePeakNoPromoter_89	1	0.698315	0.944074
						CAACCCATACATAAG	3	1	1	11	16	18		3	DNasePeakNoPromoter_89	2	1.17404																	DNasePeakNoPromoter_19_shuffled	2	348	29	57		3	DNasePeakNoPromoter_89	2	0.591089	0.669493
						TGATAAAACAGCCAG	11	10	10	8	5	4		3	DNasePeakNoPromoter_89	3	1.23655																	DNasePeakNoPromoter_20_shuffled	2	73	29	13		3	DNasePeakNoPromoter_89	3	0.681421	0.802074
						GTGAGTGACAAGTTC	4	6	8	2	4	2		3	DNasePeakNoPromoter_90	1	1.29109																	DNasePeakNoPromoter_21_shuffled	2	429	46	47		3	DNasePeakNoPromoter_90	1	-0.15795	-1.18462
						AACTACCATGTCACC	10	10	6	37	98	57		3	DNasePeakNoPromoter_90	2	1.43832																	DNasePeakNoPromoter_22_shuffled	2	371	64	46		3	DNasePeakNoPromoter_90	2	-0.240988	-0.925558
						TTGACGGCAAACCTA	5	5	5	39	49	28		3	DNasePeakNoPromoter_90	3	1.36974																	DNasePeakNoPromoter_23_shuffled	2	265	38	56		3	DNasePeakNoPromoter_90	3	1.07413	1.20478
						GTAGTTGATTAGTGA	8	8	8	7	11	2		3	DNasePeakNoPromoter_91	1	2.05788																	DNasePeakNoPromoter_24_shuffled	2	52	11	9		3	DNasePeakNoPromoter_91	1	-0.0317728	0.106593
						GGGTATGGAATAGGG	7	4	9	5	9	10		3	DNasePeakNoPromoter_91	2	2.16445																	DNasePeakNoPromoter_25_shuffled	2	328	40	85		3	DNasePeakNoPromoter_91	2	-0.12248	-0.443048
						TACATTACTAAATCC	11	29	21	34	28	84		3	DNasePeakNoPromoter_91	3	2.24402																	DNasePeakNoPromoter_26_shuffled	2	856	87	84		3	DNasePeakNoPromoter_91	3	-0.175978	-0.593594
						GCATGAGACCAGCCA	2	9	3	43	65	21		3	DNasePeakNoPromoter_92	1	3.64442																	DNasePeakNoPromoter_27_shuffled	2	399	52	55		3	DNasePeakNoPromoter_92	1	2.14608	0.637765
						CACTATGAATCCCAT	7	8	2	10	15	7		3	DNasePeakNoPromoter_92	2	3.91396																	DNasePeakNoPromoter_28_shuffled	2	178	5	3		3	DNasePeakNoPromoter_92	2	2.12166	0.86928
						TTTCTTACTGTGGAA	6	9	5		2			3	DNasePeakNoPromoter_92	3	3.9232																	DNasePeakNoPromoter_29_shuffled	2	406	51	22		3	DNasePeakNoPromoter_92	3	1.83517	0.787485
						TAGAATCACAGCTGT	7	5	9	8	12	9		3	DNasePeakNoPromoter_93	1	2.27402																	DNasePeakNoPromoter_30_shuffled	2	370	32	64		3	DNasePeakNoPromoter_93	1	0.972944	0.476668
						GCTTCATGTGATTGG	24	27	22	23	19	21		3	DNasePeakNoPromoter_93	2	2.52903																	DNasePeakNoPromoter_31_shuffled	2	119	14	20		3	DNasePeakNoPromoter_93	2	0.618834	0.407076
						ACTGATGCGCGCAAC	2		1	1	3	1		3	DNasePeakNoPromoter_93	3	2.55059																	DNasePeakNoPromoter_32_shuffled	2	80	25	24		3	DNasePeakNoPromoter_93	3	0.956634	-0.255104
						TTTCAGACGTGTCGC	5	4	7	5	1			3	DNasePeakNoPromoter_94	1	1.61895																	DNasePeakNoPromoter_33_shuffled	2	270	32	18		3	DNasePeakNoPromoter_94	1	1.56325	1.42533
						GGGTTAAAGTATGCT			1					3	DNasePeakNoPromoter_94	2	1.9117																	DNasePeakNoPromoter_34_shuffled	2	331	63	46		3	DNasePeakNoPromoter_94	2	0.564387	0.271299
						AAAGTAGAAAGTGAG	30	24	15	97	83	41		3	DNasePeakNoPromoter_94	3	2.15113																	DNasePeakNoPromoter_35_shuffled	2	192	14	36		3	DNasePeakNoPromoter_94	3	1.09222	0.0786971
						AAGAATGTATCTGCT	3	5	10	8	6	4		3	DNasePeakNoPromoter_95	1	1.38731																	DNasePeakNoPromoter_36_shuffled	2	128	24	21		3	DNasePeakNoPromoter_95	1	0.470081	0.585894
						AAACTGGTATTTACA	4	7	7	11	16	6		3	DNasePeakNoPromoter_95	2	1.41254																	DNasePeakNoPromoter_37_shuffled	2	356	64	40		3	DNasePeakNoPromoter_95	2	-0.373346	0.389337
						GCAGCGCAGGAGCAG	25	26	41	62	99	58		3	DNasePeakNoPromoter_95	3	1.50446																	DNasePeakNoPromoter_38_shuffled	2	174	44	29		3	DNasePeakNoPromoter_95	3	-0.160556	0.614002
						ATGTAACACGAAACG	15	10	6	98	80	49		3	DNasePeakNoPromoter_96	1	2.1017																	DNasePeakNoPromoter_39_shuffled	2	245	31	17		3	DNasePeakNoPromoter_96	1	0.0330784	0.499935
						ACTGGAAAAGTAATT	20	19	19	20	9	8		3	DNasePeakNoPromoter_96	2	2.37392																	DNasePeakNoPromoter_40_shuffled	2	382	41	72		3	DNasePeakNoPromoter_96	2	0.73469	0.99466
						GGAGGTTGGAAATGA	5	1	3	1	1	1		3	DNasePeakNoPromoter_96	3	2.25544																	DNasePeakNoPromoter_41_shuffled	2	211	7	18		3	DNasePeakNoPromoter_96	3	0.0287814	0.0922331
						TCAAAAAGCACTTCA	5	7	6	9	10	6		3	DNasePeakNoPromoter_97	1	0.935056																	DNasePeakNoPromoter_42_shuffled	2	770	82	92		3	DNasePeakNoPromoter_97	1	0.649405	0.958174
						TGACTCATCTACAAA	4	8	4	111	133	65		3	DNasePeakNoPromoter_97	2	1.10056																	DNasePeakNoPromoter_43_shuffled	2	252	38	56		3	DNasePeakNoPromoter_97	2	-1.03048	-0.063699
						AGATCCCTAGCGCCA	7	4	10	40	57	32		3	DNasePeakNoPromoter_97	3	1.11571																	DNasePeakNoPromoter_44_shuffled	2	393	25	68		3	DNasePeakNoPromoter_97	3	-0.0362389	-1.03338
						AAAGACCAATACATG	18	13	12	54	90	50		3	DNasePeakNoPromoter_98	1	2.05412																	DNasePeakNoPromoter_45_shuffled	2	200	29	37		3	DNasePeakNoPromoter_98	1	0.419107	0.151425
						TGCAGGGTACCTTTA		1	2	16	10	9		3	DNasePeakNoPromoter_98	2	2.27563																	DNasePeakNoPromoter_46_shuffled	2	237	17	46		3	DNasePeakNoPromoter_98	2	1.21055	0.649029
						GGCAAGGGATGATAA		2	1		1			3	DNasePeakNoPromoter_98	3	2.19679																	DNasePeakNoPromoter_47_shuffled	2	245	12	42		3	DNasePeakNoPromoter_98	3	0.485761	0.00766558
						TTATAACTTCGGAGG		1						3	DNasePeakNoPromoter_99	1	3.8494																	DNasePeakNoPromoter_48_shuffled	2	560	79	84		3	DNasePeakNoPromoter_99	1	0.701872	0.239812
						TAGTACTTATGGGAC	14	23	19	234	448	211		3	DNasePeakNoPromoter_99	2	3.93457																	DNasePeakNoPromoter_49_shuffled	2	226	33	26		3	DNasePeakNoPromoter_99	2	0.520654	0.100187
						AGGGCCGAATAACGG	19	17	29	17	30	18		3	DNasePeakNoPromoter_99	3	4.09309																	DNasePeakNoPromoter_50_shuffled	2	339	47	40		3	DNasePeakNoPromoter_99	3	0.351617	0.0472324
						AGGAGAGCAAGACAA	7	2	5	13	23	30		4	DNasePeakNoPromoter_lowest_01	1	-0.0481097																	DNasePeakNoPromoter_51_shuffled	2	239	28	35		4	DNasePeakNoPromoter_lowest_01	1	0.273896	-0.545869
						ACATAGGCTCGGTTG	15	12	13	36	25	16		4	DNasePeakNoPromoter_lowest_01	2	0.0936503																	DNasePeakNoPromoter_52_shuffled	2	407	53	40		4	DNasePeakNoPromoter_lowest_01	2	-0.16942	-0.134486
						TTCGTTTGGATAGGC	34	31	59	36	26	22		4	DNasePeakNoPromoter_lowest_01	3	-0.0606921																	DNasePeakNoPromoter_53_shuffled	2	603	85	108		4	DNasePeakNoPromoter_lowest_01	3	-0.504533	-0.712042
						GGTATTGTCATCGCT		4	5	2	1	5		4	DNasePeakNoPromoter_lowest_02	1	-1.18589																	DNasePeakNoPromoter_54_shuffled	2	121	14	3		4	DNasePeakNoPromoter_lowest_02	1	0.170774	-0.993091
						TTTACCAATGGATGC	23	23	23	48	38	28		4	DNasePeakNoPromoter_lowest_02	2	-1.32923																	DNasePeakNoPromoter_55_shuffled	2	87	26	9		4	DNasePeakNoPromoter_lowest_02	2	0.168363	-1.11436
						GGGTCGGTGAAGCTA	12	12	10	30	73	19		4	DNasePeakNoPromoter_lowest_02	3	-1.1642																	DNasePeakNoPromoter_56_shuffled	2	813	70	77		4	DNasePeakNoPromoter_lowest_02	3	0.413086	-0.259596
						GCCTATCGACTAGTG	19	12	15	100	88	62		4	DNasePeakNoPromoter_lowest_03	1	-0.610214																	DNasePeakNoPromoter_57_shuffled	2	279	41	67		4	DNasePeakNoPromoter_lowest_03	1	0.887565	-0.290703
						GGTGTTGAGTCACTA	1			1	2			4	DNasePeakNoPromoter_lowest_03	2	-0.775462																	DNasePeakNoPromoter_58_shuffled	2	575	74	62		4	DNasePeakNoPromoter_lowest_03	2	-0.474275	-1.38885
						GCGAATTGGTTGCGG	1							4	DNasePeakNoPromoter_lowest_03	3	-0.696118																	DNasePeakNoPromoter_59_shuffled	2	1031	126	142		4	DNasePeakNoPromoter_lowest_03	3	0.159134	-1.19755
						TGAGTTAAGCCAACG	18	23	21	250	252	162		4	DNasePeakNoPromoter_lowest_04	1	-0.755158																	DNasePeakNoPromoter_60_shuffled	2	592	94	92		4	DNasePeakNoPromoter_lowest_04	1	0.864144	-1.67272
						GATACGTCGGAGTCA	20	21	24	20	14	11		4	DNasePeakNoPromoter_lowest_04	2	-0.980164																	DNasePeakNoPromoter_61_shuffled	2	817	108	81		4	DNasePeakNoPromoter_lowest_04	2	0.957716	-0.832079
						TAATGGGCTGAATAG	19	10	10	106	121	76		4	DNasePeakNoPromoter_lowest_04	3	-0.706091																	DNasePeakNoPromoter_62_shuffled	2	335	25	27		4	DNasePeakNoPromoter_lowest_04	3	-0.27086	-0.784844
						TTGAATGTCGAGTAT	6	13	7	17	44	12		4	DNasePeakNoPromoter_lowest_05	1	-1.19982																	DNasePeakNoPromoter_63_shuffled	2	566	93	54		4	DNasePeakNoPromoter_lowest_05	1	1.16174	-0.0740131
						AGTCGATCCCGTCAG	9	19	17	13	14	14		4	DNasePeakNoPromoter_lowest_05	2	-1.25957																	DNasePeakNoPromoter_64_shuffled	2	300	87	46		4	DNasePeakNoPromoter_lowest_05	2	0.615187	-0.544276
						GTAGCGCGGGAAACT	5	6	3	18	9	9		4	DNasePeakNoPromoter_lowest_05	3	-1.35385																	DNasePeakNoPromoter_65_shuffled	2	345	61	56		4	DNasePeakNoPromoter_lowest_05	3	0.802595	-0.672934
						GACCCACGAACACAA	18	10	12	15	20	12		4	DNasePeakNoPromoter_lowest_06	1	-0.836412																	DNasePeakNoPromoter_66_shuffled	2	552	64	84		4	DNasePeakNoPromoter_lowest_06	1	-0.192568	-0.883799
						ATCGAACAGCAAGCT	50	36	30	35	25	11		4	DNasePeakNoPromoter_lowest_06	2	-0.708077																	DNasePeakNoPromoter_67_shuffled	2	226	27	39		4	DNasePeakNoPromoter_lowest_06	2	-0.145787	-1.0552
						ACCAAGGAGGTTTGA	17	20	19	87	80	38		4	DNasePeakNoPromoter_lowest_06	3	-0.781247																	DNasePeakNoPromoter_68_shuffled	2	181	6	20		4	DNasePeakNoPromoter_lowest_06	3	-0.845549	-1.5544
						GGTAAACTAACAGTA	4	2	2	1	1			4	DNasePeakNoPromoter_lowest_07	1	-0.767702																	DNasePeakNoPromoter_69_shuffled	2	190	17	26		4	DNasePeakNoPromoter_lowest_07	1	-0.0610883	-0.590263
						AAATGAGATAGTGAA	3	2		14	16	10		4	DNasePeakNoPromoter_lowest_07	2	-0.796176																	DNasePeakNoPromoter_70_shuffled	2	267	18	41		4	DNasePeakNoPromoter_lowest_07	2	-1.43179	-0.609402
						TTCGTTAGTCGTTCT	21	19	25	20	10	7		4	DNasePeakNoPromoter_lowest_07	3	-0.81014																	DNasePeakNoPromoter_71_shuffled	2	265	31	19		4	DNasePeakNoPromoter_lowest_07	3	0.0148526	0.286197
						AATAAGCCTAAGGCA	1	2	1	1	6	7		4	DNasePeakNoPromoter_lowest_08	1	-1.17857																	DNasePeakNoPromoter_72_shuffled	2	181	20	37		4	DNasePeakNoPromoter_lowest_08	1	1.21848	-1.69562
						AGAATCAGGAGCAGG	29	36	27	73	48	32		4	DNasePeakNoPromoter_lowest_08	2	-1.05267																	DNasePeakNoPromoter_73_shuffled	2	693	79	106		4	DNasePeakNoPromoter_lowest_08	2	0.596114	-0.751421
						AACTAATAGGTAGAG	5	5	3		8	2		4	DNasePeakNoPromoter_lowest_08	3	-1.29597																	DNasePeakNoPromoter_74_shuffled	2	841	88	99		4	DNasePeakNoPromoter_lowest_08	3	-1.22544	-1.15002
						TGCGCGTCATGTCTG	16	18	13	91	120	31		4	DNasePeakNoPromoter_lowest_09	1	-0.759853																	DNasePeakNoPromoter_75_shuffled	2	463	40	89		4	DNasePeakNoPromoter_lowest_09	1	0.742514	-0.675152
						CGCTATTCTGGGCTT	16	15	15	8	4	4		4	DNasePeakNoPromoter_lowest_09	2	-0.512309																	DNasePeakNoPromoter_76_shuffled	2	213	49	23		4	DNasePeakNoPromoter_lowest_09	2	0.635708	0.0979222
						GGTACACTTGCCAGA	27	35	31	16	25	13		4	DNasePeakNoPromoter_lowest_09	3	-0.453365																	DNasePeakNoPromoter_77_shuffled	2	530	53	57		4	DNasePeakNoPromoter_lowest_09	3	-0.0150158	-1.56733
						GCAATGATCCAACAA	3	1	3	14	11	1		4	DNasePeakNoPromoter_lowest_10	1	-0.770774																	DNasePeakNoPromoter_78_shuffled	2	677	84	84		4	DNasePeakNoPromoter_lowest_10	1	0.663905	-0.294807
						AAGCGGACAAGTAAC	16	25	16	11	5	8		4	DNasePeakNoPromoter_lowest_10	2	-1.07082																	DNasePeakNoPromoter_79_shuffled	2	607	80	62		4	DNasePeakNoPromoter_lowest_10	2	0.087052	-2.89791
						TTTCCAAATTGTCAT	6	2	4	70	37	13		4	DNasePeakNoPromoter_lowest_10	3	-0.640657																	DNasePeakNoPromoter_80_shuffled	2	274	33	34		4	DNasePeakNoPromoter_lowest_10	3	-0.829991	-1.1696
						GCTGTCGACACTGAA	8	5	10	2	10	2		4	DNasePeakNoPromoter_lowest_11	1	-0.907818																	DNasePeakNoPromoter_81_shuffled	2	235	26	35		4	DNasePeakNoPromoter_lowest_11	1	-0.350595	-1.31342
						TTATTTGGAATGAGA	9	8	11	7	10	8		4	DNasePeakNoPromoter_lowest_11	2	-0.878482																	DNasePeakNoPromoter_82_shuffled	2	346	39	87		4	DNasePeakNoPromoter_lowest_11	2	-0.451555	-1.12221
						CGCTCAATAATGCTT	22	19	23	54	35	22		4	DNasePeakNoPromoter_lowest_11	3	-0.756692																	DNasePeakNoPromoter_83_shuffled	2	535	61	80		4	DNasePeakNoPromoter_lowest_11	3	0.358384	-0.461855
						CTGAAGACCGGTTCA	15	22	11	53	78	47		4	DNasePeakNoPromoter_lowest_12	1	0.808327																	DNasePeakNoPromoter_84_shuffled	2	522	71	98		4	DNasePeakNoPromoter_lowest_12	1	-0.117761	-0.566015
						TTGCGCGAAGTGATT	3	5	3	3	44	5		4	DNasePeakNoPromoter_lowest_12	2	0.615701																	DNasePeakNoPromoter_85_shuffled	2	388	35	61		4	DNasePeakNoPromoter_lowest_12	2	-0.319105	-1.15968
						CACCCTCATAATTAG	12	19	7	59	90	43		4	DNasePeakNoPromoter_lowest_12	3	0.872881																	DNasePeakNoPromoter_86_shuffled	2	293	42	60		4	DNasePeakNoPromoter_lowest_12	3	0.859534	0.557535
						CTTCATGAGGGGAAA			2					4	DNasePeakNoPromoter_lowest_13	1	0.28169																	DNasePeakNoPromoter_87_shuffled	2	565	71	51		4	DNasePeakNoPromoter_lowest_13	1	-0.724053	-0.793796
						AGGCTCGGGAATCGT	31	34	31	37	25	27		4	DNasePeakNoPromoter_lowest_13	2	0.200968																	DNasePeakNoPromoter_88_shuffled	2	618	49	88		4	DNasePeakNoPromoter_lowest_13	2	-0.781703	-2.05885
						GTGGAGATGCGAAAC	6	12	5	6	5	4		4	DNasePeakNoPromoter_lowest_13	3	0.480701																	DNasePeakNoPromoter_89_shuffled	2	380	37	32		4	DNasePeakNoPromoter_lowest_13	3	-1.39408	-1.58614
						GGGTGTGCATACTCG					1			4	DNasePeakNoPromoter_lowest_14	1	-0.174043																	DNasePeakNoPromoter_90_shuffled	2	369	34	41		4	DNasePeakNoPromoter_lowest_14	1	0.624622	-0.0809646
						AAATTTGTAAGACTG	3	9	8	2	2	4		4	DNasePeakNoPromoter_lowest_14	2	-0.0827311																	DNasePeakNoPromoter_91_shuffled	2	705	92	157		4	DNasePeakNoPromoter_lowest_14	2	0.431527	-0.746083
						TGTGCTATATAATAA	8	14	12	7	11	3		4	DNasePeakNoPromoter_lowest_14	3	-0.41208																	DNasePeakNoPromoter_92_shuffled	2	615	38	70		4	DNasePeakNoPromoter_lowest_14	3	0.407954	0.297655
						GCATGTGGCGTAGGT	5	6	3	3	6	4		4	DNasePeakNoPromoter_lowest_15	1	0.0761801																	DNasePeakNoPromoter_93_shuffled	2	526	31	44		4	DNasePeakNoPromoter_lowest_15	1	-0.0313164	0.1923
						ATTACGTGAATGCGG			1					4	DNasePeakNoPromoter_lowest_15	2	0.153411																	DNasePeakNoPromoter_94_shuffled	2	405	70	67		4	DNasePeakNoPromoter_lowest_15	2	-0.400794	-0.0267624
						TGACTGTTATAAGGG	1				2	1		4	DNasePeakNoPromoter_lowest_15	3	0.107597																	DNasePeakNoPromoter_95_shuffled	2	202	29	52		4	DNasePeakNoPromoter_lowest_15	3	-0.756382	-0.317229
						TGCTGATCCGATTCT	2	3	3	13	14	10		4	DNasePeakNoPromoter_lowest_16	1	-0.260137																	DNasePeakNoPromoter_96_shuffled	2	738	83	106		4	DNasePeakNoPromoter_lowest_16	1	-0.308367	-0.323662
						AAATACCCACGTAAT	22	17	22	11	21	9		4	DNasePeakNoPromoter_lowest_16	2	-0.130521																	DNasePeakNoPromoter_97_shuffled	2	661	62	66		4	DNasePeakNoPromoter_lowest_16	2	-0.0985391	0.2401
						GAACTTGCGCACATC	1	4	3	1				4	DNasePeakNoPromoter_lowest_16	3	0.276119																	DNasePeakNoPromoter_98_shuffled	2	504	84	76		4	DNasePeakNoPromoter_lowest_16	3	-0.346414	0.144048
						TGATTGAACGGCAGA	17	16	18	11	8	17		4	DNasePeakNoPromoter_lowest_17	1	0.0815789																	DNasePeakNoPromoter_99_shuffled	2	400	13	59		4	DNasePeakNoPromoter_lowest_17	1	0.61193	-3.70574
						CCTGAACGCGCTAAC	3	4	2	7	6	1		4	DNasePeakNoPromoter_lowest_17	2	0.277097																	DNasePeakNoPromoter_100_shuffled	2	415	26	25		4	DNasePeakNoPromoter_lowest_17	2	1.63591	-0.513688
						GATTCATCCTTCTAC	7	3	5	5	1	2		4	DNasePeakNoPromoter_lowest_17	3	0.0807171																	genomic_random_01	3	200	36	12		4	DNasePeakNoPromoter_lowest_17	3	1.43019	-1.60986
						TATGATTAAATTAAG						1		4	DNasePeakNoPromoter_lowest_18	1	-0.10323																	genomic_random_02	3	220	48	42		4	DNasePeakNoPromoter_lowest_18	1	0.994902	-0.0927632
						ATGGGTTCTCCCGAC			1	3	1	4		4	DNasePeakNoPromoter_lowest_18	2	0.00578431																	genomic_random_03	3	84	14	13		4	DNasePeakNoPromoter_lowest_18	2	0.768447	-0.153325
						GCCACAAGAAAAAAT	2	9	7	33	41	41		4	DNasePeakNoPromoter_lowest_18	3	0.0331161																	genomic_random_04	3	123	25	17		4	DNasePeakNoPromoter_lowest_18	3	1.10492	1.00385
						AATTCATAAAAGATT	10	26	11	32	31	14		4	DNasePeakNoPromoter_lowest_19	1	-1.03503																	genomic_random_05	3	521	100	76		4	DNasePeakNoPromoter_lowest_19	1	-0.270425	-0.759544
						ATTCTTAAGATAACC	5	5	2	1	1			4	DNasePeakNoPromoter_lowest_19	2	-0.680144																	genomic_random_06	3	94	4	10		4	DNasePeakNoPromoter_lowest_19	2	0.232601	-1.04935
						GCAGAGTAATGGCTA	11	7	7	10	10	8		4	DNasePeakNoPromoter_lowest_19	3	-0.707954																	genomic_random_07	3	378	81	75		4	DNasePeakNoPromoter_lowest_19	3	0.233558	-0.452367
						TACGCGCAGAGAAAC	15	7	6	3	5	2		4	DNasePeakNoPromoter_lowest_20	1	-0.567589																	genomic_random_08	3	360	47	38		4	DNasePeakNoPromoter_lowest_20	1	0.554248	-2.55989
						TCGATACAATAGTTT	11	15	8	35	104	34		4	DNasePeakNoPromoter_lowest_20	2	-0.419777																	genomic_random_09	3	707	94	88		4	DNasePeakNoPromoter_lowest_20	2	-0.106991	-0.985041
						TCTAAACAGTGTGGT	5	13	12	70	132	63		4	DNasePeakNoPromoter_lowest_20	3	-0.265063																	genomic_random_10	3	107	37	39		4	DNasePeakNoPromoter_lowest_20	3	-0.115041	-1.54212
						GCATAGACAACAATC						2		4	DNasePeakNoPromoter_lowest_21	1	0.344597																	genomic_random_11	3	202	22	27		4	DNasePeakNoPromoter_lowest_21	1	0.250856	-0.162842
						AACCTTCGATATCGT	16	35	8	14	6	4		4	DNasePeakNoPromoter_lowest_21	2	0.428751																	genomic_random_12	3	145	29	12		4	DNasePeakNoPromoter_lowest_21	2	0.646579	0.0766515
						GAAGGGGCAACTAGC	10	22	20	153	194	130		4	DNasePeakNoPromoter_lowest_21	3	0.652073																	genomic_random_13	3	255	13	24		4	DNasePeakNoPromoter_lowest_21	3	0.0731302	-0.468117
						AGAGGTTTGCTAGGG	14	10	11	8	17	8		4	DNasePeakNoPromoter_lowest_22	1	-0.365267																	genomic_random_14	3	364	75	58		4	DNasePeakNoPromoter_lowest_22	1	0.505015	-1.22769
						TATTTAGAATAATAA					3			4	DNasePeakNoPromoter_lowest_22	2	-0.0552575																	genomic_random_15	3	385	51	35		4	DNasePeakNoPromoter_lowest_22	2	0.277798	-0.31485
						ACGTTGACCAAATAC	21	27	16	24	23	9		4	DNasePeakNoPromoter_lowest_22	3	-0.00108503																	genomic_random_16	3	685	124	114		4	DNasePeakNoPromoter_lowest_22	3	-0.320226	-0.322804
						TCATTGGCGGGTAGA	8	2	4	48	39	30		4	DNasePeakNoPromoter_lowest_23	1	0.0959311																	genomic_random_17	3	277	51	15		4	DNasePeakNoPromoter_lowest_23	1	0.246819	-0.859449
						AAAAACAAAACAAAA	12	10	12	27	15	8		4	DNasePeakNoPromoter_lowest_23	2	0.404169																	genomic_random_18	3	614	102	79		4	DNasePeakNoPromoter_lowest_23	2	0.677728	0.0306324
						CTGCGCGTATAGTAC	35	23	24	165	107	58		4	DNasePeakNoPromoter_lowest_23	3	0.246515																	genomic_random_19	3	141	11	10		4	DNasePeakNoPromoter_lowest_23	3	0.0723847	0.0261796
						TGAGCTCCAAATTTG	32	17	25	200	193	128		4	DNasePeakNoPromoter_lowest_24	1	-1.32078																	genomic_random_20	3	193	83	25		4	DNasePeakNoPromoter_lowest_24	1	-0.531167	-1.84484
						TCTATAGTCCAGCAA	9	6	4	48	7	6		4	DNasePeakNoPromoter_lowest_24	2	-1.24745																	genomic_random_21	3	434	82	68		4	DNasePeakNoPromoter_lowest_24	2	0.105257	-0.801052
						GGGAACAACCCGGAC	24	24	27	35	22	16		4	DNasePeakNoPromoter_lowest_24	3	-1.26098																	genomic_random_22	3	387	57	55		4	DNasePeakNoPromoter_lowest_24	3	-0.734086	-0.521158
						TACCAAAAACTCTTC			1					4	DNasePeakNoPromoter_lowest_25	1	0.205583																	genomic_random_23	3	238	34	30		4	DNasePeakNoPromoter_lowest_25	1	1.20883	1.27033
						TACATACAAGAGTGT	20	12	10	24	29	19		4	DNasePeakNoPromoter_lowest_25	2	0.945619																	genomic_random_24	3	271	44	16		4	DNasePeakNoPromoter_lowest_25	2	1.48704	-0.629165
						GCTAGTACGGACTTT	9	9	13	140	156	55		4	DNasePeakNoPromoter_lowest_25	3	0.56002																	genomic_random_25	3	132	59	29		4	DNasePeakNoPromoter_lowest_25	3	-0.0522616	-1.19923
						AATACACGAGACTGT	14	19	10	9	12	14		4	DNasePeakNoPromoter_lowest_26	1	-0.255248																	genomic_random_26	3	58	16	12		4	DNasePeakNoPromoter_lowest_26	1	0.516955
						CTTCTGTACTTTATG		6	5	6	6	1		4	DNasePeakNoPromoter_lowest_26	2	-0.932468																	genomic_random_27	3	409	97	57		4	DNasePeakNoPromoter_lowest_26	2	0.3558	-0.0442029
						TACCCTTAAAAACAA	20	17	13	7	4	4		4	DNasePeakNoPromoter_lowest_26	3	-0.498083																	genomic_random_28	3	791	146	61		4	DNasePeakNoPromoter_lowest_26	3	1.45612	0.707111
						AGTGAAGTAATACAT	2	7	3	6	9	6		4	DNasePeakNoPromoter_lowest_27	1	-1.17566																	genomic_random_29	3	174	34	12		4	DNasePeakNoPromoter_lowest_27	1	-0.187621	-1.7908
						TTGGAAATCAAATTG	15	18	18	17	15	6		4	DNasePeakNoPromoter_lowest_27	2	-1.23378																	genomic_random_30	3	235	29	35		4	DNasePeakNoPromoter_lowest_27	2	0.39592	-1.50051
						AGAACCAACAATCAG	1		1	2	1			4	DNasePeakNoPromoter_lowest_27	3	-1.25878																	genomic_random_31	3	117	37	30		4	DNasePeakNoPromoter_lowest_27	3	-0.421446	-0.73208
						CTCCGATCAAGGTAC	15	17	16	37	34	27		4	DNasePeakNoPromoter_lowest_28	1	-0.959286																	genomic_random_32	3	204	38	29		4	DNasePeakNoPromoter_lowest_28	1	0.47948	-0.429798
						ACGTTGAAAGTTTTT	3	3	8	1	5	2		4	DNasePeakNoPromoter_lowest_28	2	-1.0696																	genomic_random_33	3	319	52	46		4	DNasePeakNoPromoter_lowest_28	2	-0.0410901	-1.03813
						GACTGCGGATGGTCT	28	11	21	254	234	173		4	DNasePeakNoPromoter_lowest_28	3	-0.758263																	genomic_random_34	3	193	38	15		4	DNasePeakNoPromoter_lowest_28	3	0.26891	-0.505525
						TTGGGGAGGTAAAAA	1		1	7	8	4		4	DNasePeakNoPromoter_lowest_29	1	0.215471																	genomic_random_35	3	83	33	21		4	DNasePeakNoPromoter_lowest_29	1	-0.554467	0.153397
						CAAAAAATTAACCGC						1		4	DNasePeakNoPromoter_lowest_29	2	0.196389																	genomic_random_36	3	134	36	27		4	DNasePeakNoPromoter_lowest_29	2	-0.278596	-0.270651
						CAATTATCATCGGTC	9	4	7	19	17	23		4	DNasePeakNoPromoter_lowest_29	3	0.154118																	genomic_random_37	3	392	64	63		4	DNasePeakNoPromoter_lowest_29	3	0.0759785	-0.411533
						GACCCATATGCGATC		3	2	7	5	2		4	DNasePeakNoPromoter_lowest_30	1	-0.933616																	genomic_random_38	3	548	103	53		4	DNasePeakNoPromoter_lowest_30	1	-0.0174991	-1.14458
						TCTCAAGCAAATTCG	2				4			4	DNasePeakNoPromoter_lowest_30	2	-0.801211																	genomic_random_39	3	500	85	54		4	DNasePeakNoPromoter_lowest_30	2	-0.226347	-0.508927
						ATACCGATGGAGGAG	29	17	23	17	19	16		4	DNasePeakNoPromoter_lowest_30	3	-0.732782																	genomic_random_40	3	438	74	49		4	DNasePeakNoPromoter_lowest_30	3	0.325427	-1.20285
						TGACTGAAGTAGACT	13	26	24	245	186	115		4	DNasePeakNoPromoter_lowest_31	1	-0.912546																	genomic_random_41	3	453	148	87		4	DNasePeakNoPromoter_lowest_31	1	-0.0436172	-1.2129
						TAGGGAACGATCATT	1	3	5	6	1	3		4	DNasePeakNoPromoter_lowest_31	2	-0.790888																	genomic_random_42	3	159	16	32		4	DNasePeakNoPromoter_lowest_31	2	-0.0141495	-1.0442
						AATGAACTACTTTTC	4	3	3	5	1	1		4	DNasePeakNoPromoter_lowest_31	3	-0.745267																	genomic_random_43	3	503	89	37		4	DNasePeakNoPromoter_lowest_31	3	0.3716	-1.57373
						GATTAAACACTCCAA	36	13	20	18	9	6		4	DNasePeakNoPromoter_lowest_32	1	-0.568137																	genomic_random_44	3	95	14	0		4	DNasePeakNoPromoter_lowest_32	1	0.332931	-0.764292
						GTTTACTCAATGTCG	2	1	2	1	1			4	DNasePeakNoPromoter_lowest_32	2	-0.738686																	genomic_random_45	3	498	134	80		4	DNasePeakNoPromoter_lowest_32	2	-0.485502	-1.51111
						TCACTTTGGCCTTTT	20	11	11	30	42	18		4	DNasePeakNoPromoter_lowest_32	3	-0.646326																	genomic_random_46	3	234	14	42		4	DNasePeakNoPromoter_lowest_32	3	-0.051694	-0.713235
						AACCGAGTAACTAAC	22	14	15	44	45	23		4	DNasePeakNoPromoter_lowest_33	1	-0.736653																	genomic_random_47	3	269	48	44		4	DNasePeakNoPromoter_lowest_33	1	-0.124219	-0.131678
						TGAAAACAGTAAATT	2	11	9	85	161	75		4	DNasePeakNoPromoter_lowest_33	2	-0.862282																	genomic_random_48	3	485	67	41		4	DNasePeakNoPromoter_lowest_33	2	-0.09282	0.0967784
						AACTAGTATTAACAG	2	3		2	3	3		4	DNasePeakNoPromoter_lowest_33	3	-0.800717																	genomic_random_49	3	430	28	64		4	DNasePeakNoPromoter_lowest_33	3	-0.451791	-0.521797
						GCCATAGACTATCCA			1					4	DNasePeakNoPromoter_lowest_34	1	0.0507632																	genomic_random_50	3	113	28	25		4	DNasePeakNoPromoter_lowest_34	1	0.558803	0.415996
						TTAAAAATCGAACTC	3	3	7	3	2	1		4	DNasePeakNoPromoter_lowest_34	2	0.0100119																	SLEA_top_01	3	586	323	175		4	DNasePeakNoPromoter_lowest_34	2	0.166917	-0.570121
						AGGGAAATAATCCAT		1			1	1		4	DNasePeakNoPromoter_lowest_34	3	0.00365021																	SLEA_top_02	3	417	444	143		4	DNasePeakNoPromoter_lowest_34	3	-0.193114	-0.529255
						CGTCGTAGCATGACA	5	1	8	12	29	3		4	DNasePeakNoPromoter_lowest_35	1	-0.812325																	SLEA_top_03	3	336	232	102		4	DNasePeakNoPromoter_lowest_35	1	0.84205	0.92431
						TGGGATCAGCGGAAG	10	18	26	58	85	41		4	DNasePeakNoPromoter_lowest_35	2	-0.561675																	SLEA_top_04	3	734	554	203		4	DNasePeakNoPromoter_lowest_35	2	1.82529	0.522144
						CATATTCTAAAAAAC	20	10	24	8	9	5		4	DNasePeakNoPromoter_lowest_35	3	-0.585545																	SLEA_top_05	3	437	389	91		4	DNasePeakNoPromoter_lowest_35	3	-0.0345596	-0.333531
						AAGCGCGAAAATGTA				6	2			4	DNasePeakNoPromoter_lowest_36	1	-1.39153																	SLEA_top_06	3	853	491	195		4	DNasePeakNoPromoter_lowest_36	1	0.281541	-1.23181
						AGCGTGGTCTAGTCG	1	1	1	23	22	13		4	DNasePeakNoPromoter_lowest_36	2	-1.3393																	SLEA_top_07	3	261	219	70		4	DNasePeakNoPromoter_lowest_36	2	0.0532373	-1.3088
						GCTTAGTCTTGCACA	21	29	29	69	81	51		4	DNasePeakNoPromoter_lowest_36	3	-1.23621																	SLEA_top_08	3	451	198	148		4	DNasePeakNoPromoter_lowest_36	3	-0.853139	0.118537
						GCTATTTCATTATTC	47	47	47	189	464	268		4	DNasePeakNoPromoter_lowest_37	1	0.665337																	SLEA_top_09	3	396	261	153		4	DNasePeakNoPromoter_lowest_37	1	-0.124003	-0.160579
						ATTATAGGAGCATGT	48	58	52	85	108	49		4	DNasePeakNoPromoter_lowest_37	2	0.695507																	SLEA_top_10	3	487	196	97		4	DNasePeakNoPromoter_lowest_37	2	0.392953	-0.538017
						GCAAGAACGTACGAA			4					4	DNasePeakNoPromoter_lowest_37	3	0.782384																	SLEA_top_11	3	490	389	138		4	DNasePeakNoPromoter_lowest_37	3	0.478036	0.131996
						TCGTATGGGAATGCA	6	4	3	6	14	16		4	DNasePeakNoPromoter_lowest_38	1	0.0628003																	SLEA_top_12	3	196	331	92		4	DNasePeakNoPromoter_lowest_38	1	0.0200484	0.05883
						TAACAGCAACAATGC	21	22	21	20	25	20		4	DNasePeakNoPromoter_lowest_38	2	0.21815																	SLEA_top_13	3	519	186	98		4	DNasePeakNoPromoter_lowest_38	2	0.578628	-0.478688
						TGTGAGCGGCTCGTG	3	2	3	1		1		4	DNasePeakNoPromoter_lowest_38	3	0.232213																	SLEA_top_14	3	467	139	104		4	DNasePeakNoPromoter_lowest_38	3	-0.391361	-1.57373
						AATTCATACGTTTGC			1					4	DNasePeakNoPromoter_lowest_39	1	-0.0872016																	SLEA_top_15	3	359	320	102		4	DNasePeakNoPromoter_lowest_39	1	0.398862	0.425334
						TGCCCCAGGACGCAA	2	7	6	53	66	72		4	DNasePeakNoPromoter_lowest_39	2	-0.342567																	SLEA_top_16	3	398	230	66		4	DNasePeakNoPromoter_lowest_39	2	0.909736	0.530491
						GATCGTATCTGAATG	23	8	10	8	3	4		4	DNasePeakNoPromoter_lowest_39	3	-0.232324																	SLEA_top_17	3	682	548	186		4	DNasePeakNoPromoter_lowest_39	3	0.12996	-0.040595
						CTTGGAGGTCCAACG	8	1	3	13	6	2		4	DNasePeakNoPromoter_lowest_40	1	-1.27712																	SLEA_top_18	3	768	144	155		4	DNasePeakNoPromoter_lowest_40	1	-1.35406	-2.53928
						GAACGTGCGACCATA			1	2	9	5		4	DNasePeakNoPromoter_lowest_40	2	-1.58311																	SLEA_top_19	3	551	340	159		4	DNasePeakNoPromoter_lowest_40	2	-0.68094	-1.60701
						TATCAACGATCATGG			1			4		4	DNasePeakNoPromoter_lowest_40	3	-1.28976																	SLEA_top_20	3	626	340	197		4	DNasePeakNoPromoter_lowest_40	3	-0.406205	-1.19703
						GGTGTTAAAATCAAG	10	11	13	86	85	52		4	DNasePeakNoPromoter_lowest_41	1	-1.39838																	SLEA_top_21	3	451	195	73		4	DNasePeakNoPromoter_lowest_41	1	0.677419	-1.09276
						AAAACGATCATCAGC	3	3	2	2	8	2		4	DNasePeakNoPromoter_lowest_41	2	-0.949625																	SLEA_top_22	3	439	322	77		4	DNasePeakNoPromoter_lowest_41	2	0.7999	-0.908225
						GTCTTTGCCCAGCTG	8	16	16	15	7	6		4	DNasePeakNoPromoter_lowest_41	3	-1.52396																	SLEA_top_23	3	270	158	21		4	DNasePeakNoPromoter_lowest_41	3	0.756323	-1.19645
						GCCGTTCTACAATTA	14	18	14	6	11	3		4	DNasePeakNoPromoter_lowest_42	1	0.377276																	SLEA_top_24	3	658	430	146		4	DNasePeakNoPromoter_lowest_42	1	-0.52052	0.0878091
						TTACCGAGTGGGATT		1						4	DNasePeakNoPromoter_lowest_42	2	0.225487																	SLEA_top_25	3	208	101	82		4	DNasePeakNoPromoter_lowest_42	2	-0.632127	-0.546703
						GGTATTCTGCTTGGT	10	14	15	3	12	8		4	DNasePeakNoPromoter_lowest_42	3	0.551305																	SLEA_top_26	3	534	231	129		4	DNasePeakNoPromoter_lowest_42	3	-0.0974437	-0.375656
						ATTCCCTACGGGAGA	9		2	3	2	2		4	DNasePeakNoPromoter_lowest_43	1	-0.612254																	SLEA_top_27	3	372	344	80		4	DNasePeakNoPromoter_lowest_43	1	-0.891358	-0.264493
						TATTTTATATCATGT	1							4	DNasePeakNoPromoter_lowest_43	2	-0.382183																	SLEA_top_28	3	462	310	109		4	DNasePeakNoPromoter_lowest_43	2	0.288686	0.0550413
						TTGAATAAGAATGAT	22	6	12	60	8	13		4	DNasePeakNoPromoter_lowest_43	3	-0.632606																	SLEA_top_29	3	762	189	179		4	DNasePeakNoPromoter_lowest_43	3	-0.373377	0.218838
						GAAACATGCATAGCG	21	6	12	7	8	4		4	DNasePeakNoPromoter_lowest_44	1	-0.895465																	SLEA_top_30	3	457	174	105		4	DNasePeakNoPromoter_lowest_44	1	-0.0307147	-0.237961
						AGGGTGTGAAACGTA	18	20	13	80	106	72		4	DNasePeakNoPromoter_lowest_44	2	-0.625559																	SLEA_top_31	3	516	477	165		4	DNasePeakNoPromoter_lowest_44	2	-0.216451	-1.64199
						GTCCATGCTGACAAA	13	11	8	9	14	5		4	DNasePeakNoPromoter_lowest_44	3	-0.803197																	SLEA_top_32	3	470	225	114		4	DNasePeakNoPromoter_lowest_44	3	0.563524	-0.0663086
						TAACGCACACTAGTT	2	7	8	21	23	28		4	DNasePeakNoPromoter_lowest_45	1	-0.0608858																	SLEA_top_33	3	656	363	207		4	DNasePeakNoPromoter_lowest_45	1	0.420586	0.183733
						CACGTATACGCTAGT	12	6	9	33	44	22		4	DNasePeakNoPromoter_lowest_45	2	-0.0474699																	SLEA_top_34	3	632	402	139		4	DNasePeakNoPromoter_lowest_45	2	0.646917	0.520532
						TGTCGTACCCCTTGT	14	18	5	25	30	2		4	DNasePeakNoPromoter_lowest_45	3	0.0936261																	SLEA_top_35	3	751	268	146		4	DNasePeakNoPromoter_lowest_45	3	-0.543333	-0.552797
						TACTCGTACGCAGGC	12	8	12	8	20	8		4	DNasePeakNoPromoter_lowest_46	1	-0.175004																	SLEA_top_36	3	414	348	73		4	DNasePeakNoPromoter_lowest_46	1	0.860084	-0.733221
						TCATGGAATTCACGT	14	25	17	89	65	37		4	DNasePeakNoPromoter_lowest_46	2	-0.330357																	SLEA_top_37	3	562	401	142		4	DNasePeakNoPromoter_lowest_46	2	1.37308	-1.61189
						TTCGCGCCCGTAAGA	7	1	2	1	7	3		4	DNasePeakNoPromoter_lowest_46	3	-0.136216																	SLEA_top_38	3	385	145	91		4	DNasePeakNoPromoter_lowest_46	3	0.468789	-2.2225
						TTGAGATAATTCGTC	2			1				4	DNasePeakNoPromoter_lowest_47	1	-0.568945																	SLEA_top_39	3	174	169	47		4	DNasePeakNoPromoter_lowest_47	1	-0.672523
						TACGACTGGACACCA	5	8	7	3	11	3		4	DNasePeakNoPromoter_lowest_47	2	-0.769308																	SLEA_top_40	3	74	36	2		4	DNasePeakNoPromoter_lowest_47	2	1.26269	-0.82181
[truncated: 29,664 more rows]
[truncated: 9 more columns]

## Sheet: FigS3
	FigS3a					FigS3b					FigS3c															FigS3d
											gDNA					ATAC					H3K27ac
[truncated: 19,777 more rows]

## Sheet: FigS4
	FigS4
[truncated: 424 more rows]

## Sheet: FigS5
	FigS5a			FigS5b			FigS5c
[truncated: 1,345 more rows]

[truncated: 2 more sheets: FigS6, FigS7]
